# Supplementary material for: High‐throughput, microscope‐based sorting to dissect cellular heterogeneity
Source: Mol Syst Biol. 2020 Jun 5;16(6):e9442. doi: 10.15252/msb.20209442 (PMC7273721; doi:10.15252/msb.20209442)
Supplement: Supplementary file 3 — Table EV1 [file MSB-16-e9442-s003.xls]

## Sheet: Table EV1
Method type		Method	Recovery of live cell subpopulations?	Image-based genetic screening capabilities	Transcriptomics based on visual phenotypes	Number of recovery bins	Imaging modality	Single cell resolution?	Custom Hardware?	Dye-based disposable reagents?	Demonstrated scale / experiment (mammalian cells)	Time / experiment	Hardware requirements	Dye-based imaging reagents	Genetic engineering required	Notes	PMID
Multi-well		High content imaging	No	Yes	No	NA	Confocal, widefield	Yes	No	Yes	1e6 - 1e7	Hours - days	Specialized ultra-high throughput microscope; robotics for reagent preparation	Fluorescent probes	Fluorescent protein markers	Imaging batch effects may confound true differences between wells	26638068
In situ nucleic acid methods		MERFISH	No	Yes	Yes	NA	Confocal, widefield	Yes	Yes	Yes	~8,000	~20 hours	Confocal scanning microscope or widefield microscope with custom-built microfluidics chamber	Array-derived probe library; fluorescent readout probes	None	Reads out RNA-based barcodes; confocal required for measuring RNA expression; limited number of RNA species per experiment; complex sample preparation workflow; for pooled library screens, imaging must be done at 60X due to low barcode signal	25858977, 29083401, 31085639
		seqFISH+	No	No	Yes	NA	Confocal	Yes	Yes	Yes	200-500	Not reported	Confocal scanning microscope with custom-built microfluidics chamber	Array-derived probe library; fluorescent readout probes	None	Similar to MERFISH but more genes (~10,000) can be quantified	30911168
		in situ sequencing (transcriptomics)	No	No	Yes	NA	Confocal	Yes	Yes	Yes	Not reported	16 days	Confocal scanning microscope	Next-generation sequencing kit-derived fluorescent probes	None		23852452, 24578530, 25675209
		in situ sequencing (pooled optical screens)	No	Yes	No	NA	Widefield	Yes	No	Yes	~3,000,000	5 days	Standard widefield microscope	Next-generation sequencing kit-derived fluorescent probes	None	Sequences short stretches of cDNA using a microscope; complex sample preparation protocol must be re-optimized for different cell types and sample types	31626775
Photoactivation-based		CLaP	Yes	Yes	Yes	2	Confocal	Yes	No	Yes	100-1,000	Not reported	Confocal microscope	Biotin-4-fluorescein; Cy5-streptavidin	None		27198043
		Niche-seq	Yes	No	Yes	2	Two-photon	No	No	No	1,000 -10,000	Not reported	Two-photon microscope	None	PA-GFP stably expressed	Sort cells by spatial location in lymph nodes	29217582
		Optomagnetic cell capture	Yes	Yes	Yes	2	Confocal	Yes	Yes	Yes	5-30	Not reported	Confocal microscope, custom chamber	Biotin-4-fluorescein; magnetic bead coated with streptavadin	None		30969169
		Optical painting	Yes	Yes	Yes	2	Confocal	Yes	Yes	Yes	10-150	Not reported	Custom confocal microscope	Antibody-conjugated quantum dots made in-house	None		27118210
		Photostick	Yes	Yes	Yes	2	Widefield	Yes	No	Yes	10-100	Not reported	Widefield microscope with digital micromirror device	Cy3- or Cy5-SBED	None		25705368
		Visual Cell Sorting	Yes	Yes	Yes	4	Widefield	Yes	No	No	160,000	12-15 hours	Widefield microscope with digital micromirror device	None	H3-Dendra2 or NLS-Dendra2x3 stably expressed		Current Work

## Sheet: Description
Table EV1
Comparison of microscope-based methods that dissect the relationship between genetic perturbations or gene expression programs and visual phenotype.
