# Supplementary material for: High‐throughput, microscope‐based sorting to dissect cellular heterogeneity
Source: Mol Syst Biol. 2020 Jun 5;16(6):e9442. doi: 10.15252/msb.20209442 (PMC7273721; doi:10.15252/msb.20209442)
Supplement: Supplementary file 4 — Table EV2 [file MSB-16-e9442-s004.xls]

## Sheet: Table EV2
Replicate​	# cells bin 1​(no activation)​	# cells bin 2​(50ms)​	# cells bin 3​(200ms)​	# cells bin 4​(800ms)​	Total number of cells sorted	Total microscope time (hr)
R1T1​	94122	16752	23761	12939	147574	7.63333
R1T2​	91770	23307	30495	16189	161761	13.4
R2T1​	55237	9794	14636	8979	88646	10.2667
R2T2​	44305	6708	11721	7332	70066	9.05
R2T3​	109122	15957	30135	14344	169558	14.75
				Grand total:	637605	55.1

## Sheet: Description
Table EV2
Number of cells sorted for each replicate of the image-based screen of SV40 NLS variants.
