# Supplementary material for: High‐throughput, microscope‐based sorting to dissect cellular heterogeneity
Source: Mol Syst Biol. 2020 Jun 5;16(6):e9442. doi: 10.15252/msb.20209442 (PMC7273721; doi:10.15252/msb.20209442)
Supplement: Supplementary file 5 — Table EV3 [file MSB-16-e9442-s005.xls]

## Sheet: Table EV3
Type	Name	Sequence	Purpose	Notes
Primer	pNH042_SV40NLS_f_2	ATGGACAAGGCCGAATTCCTTNNKGCTCCTAAAAAGAAGAGAAAGGTAGGT	SV40 NLS Library creation with Gibson
Primer	pNH042_SV40NLS_f_3	GGACAAGGCCGAATTCCTTGAGNNKCCTAAAAAGAAGAGAAAGGTAGGTATCCC	SV40 NLS Library creation with Gibson
Primer	pNH042_SV40NLS_f_4	GGCCGAATTCCTTGAGGCTNNKAAAAAGAAGAGAAAGGTAGGTATCCCAG	SV40 NLS Library creation with Gibson
Primer	pNH042_SV40NLS_f_5	GCCGAATTCCTTGAGGCTCCTNNKAAGAAGAGAAAGGTAGGTATCCCAGA	SV40 NLS Library creation with Gibson
Primer	pNH042_SV40NLS_f_6	CCGAATTCCTTGAGGCTCCTAAANNKAAGAGAAAGGTAGGTATCCCAGAATTC	SV40 NLS Library creation with Gibson
Primer	pNH042_SV40NLS_f_7	CGAATTCCTTGAGGCTCCTAAAAAGNNKAGAAAGGTAGGTATCCCAGAATTCCA	SV40 NLS Library creation with Gibson
Primer	pNH042_SV40NLS_f_8	GAATTCCTTGAGGCTCCTAAAAAGAAGNNKAAGGTAGGTATCCCAGAATTCCACG	SV40 NLS Library creation with Gibson
Primer	pNH042_SV40NLS_f_9	CCTTGAGGCTCCTAAAAAGAAGAGANNKGTAGGTATCCCAGAATTCCACGC	SV40 NLS Library creation with Gibson
Primer	pNH042_SV40NLS_f_10	CTTGAGGCTCCTAAAAAGAAGAGAAAGNNKGGTATCCCAGAATTCCACGCTG	SV40 NLS Library creation with Gibson
Primer	pNH042_SV40NLS_f_11	GAGGCTCCTAAAAAGAAGAGAAAGGTANNKATCCCAGAATTCCACGCTGC	SV40 NLS Library creation with Gibson
Primer	pNH042_SV40NLS_f_12	GCTCCTAAAAAGAAGAGAAAGGTAGGTNNKCCAGAATTCCACGCTGCCA	SV40 NLS Library creation with Gibson
Primer	pNH042_SV40NLS_r_2	AAGGAATTCGGCCTTGTCCAT	SV40 NLS Library creation with Gibson
Primer	pNH042_SV40NLS_r_3	CTCAAGGAATTCGGCCTTGTCC	SV40 NLS Library creation with Gibson
Primer	pNH042_SV40NLS_r_4	AGCCTCAAGGAATTCGGCC	SV40 NLS Library creation with Gibson
Primer	pNH042_SV40NLS_r_5	AGGAGCCTCAAGGAATTCGGC	SV40 NLS Library creation with Gibson
Primer	pNH042_SV40NLS_r_6	TTTAGGAGCCTCAAGGAATTCGG	SV40 NLS Library creation with Gibson
Primer	pNH042_SV40NLS_r_7	CTTTTTAGGAGCCTCAAGGAATTCG	SV40 NLS Library creation with Gibson
Primer	pNH042_SV40NLS_r_8	CTTCTTTTTAGGAGCCTCAAGGAATTC	SV40 NLS Library creation with Gibson
Primer	pNH042_SV40NLS_r_9	TCTCTTCTTTTTAGGAGCCTCAAGG	SV40 NLS Library creation with Gibson
Primer	pNH042_SV40NLS_r_10	CTTTCTCTTCTTTTTAGGAGCCTCAAG	SV40 NLS Library creation with Gibson
Primer	pNH042_SV40NLS_r_11	TACCTTTCTCTTCTTTTTAGGAGCCTC	SV40 NLS Library creation with Gibson
Primer	pNH042_SV40NLS_r_12	ACCTACCTTTCTCTTCTTTTTAGGAGC	SV40 NLS Library creation with Gibson
Primer	SV40_NLS_seq_F	AATGATACGGCGACCACCGAGATCTACACccgcaGATTATACCGCAACT	Amplify NLS library from gDNA
Primer	SV40_NLS_seq_R	GGGTTAGCAAGTGGCAGCCTTTCGCTGTCAATGTCGAGT	Amplify NLS library from gDNA
Primer	P5(short)	AATGATACGGCGACCACC
Primer	Reverse Index example	CAAGCAGAAGACGGCATACGAGATNNNNNNNNGGGTTAGCAAGTGGCAGCCT	Index samples for sequencing
Primer	SV40_NLS_Read1	CGCAACTACACGccaccATGGACAAGGCCgaattcCTT	Read NLS fwd
Primer	SV40_NLS_Read2	TGTGTTCCAGAAAAGTGTctgccatggcagcgtggaattcTGG	Read NLS rev
Primer	SV40_NLS_Index1	CGACTCGACATTGACAGCGAAAGGCTGCCACTTGCTAACCC
Plasmid	attB_H3-Dendra2	aaagggagcccccgatttagagcttgacggggaaagccggcgaacgtggcgagaaaggaagggaagaaagcgaaaggagcgggcgctagggcgctggcaagtgtagcggtcacgctgcgcgtaaccaccacacccgccgcgcttaatgcgccgctacagggcgcgtcccattcgccattcaggctgcgcaactgttgggaagggcgatcggtgcgggcctcttcgctattacgccagctggcgaaagggggatgtgctgcaaggcgattaagttgggtaacgccagggttttcccagtcacGACGTTGTAAAACGACGGCcagtgaattgtaatacgactcactatagggcgaattgggtaccgggccccccctcgaggtcgacgatgtaggtcacggc…	Recombination plasmid to express H3-Dendra2 in U2OS landing pad cells	pNH_039, Clone 3 (C3) sequence-confirmed
Primer	NH_213	AGTAGACCACCCGTCGCAACCATGAACACCCCGGGAATTAAC	Amplify Dendra2 for attB_H3-Dendra2
Primer	NH_145	CTGATTATGATCAGGATCCCCACACCTGGCTGGGC	Amplify Dendra2 for attB_H3-Dendra2
Primer	NH_223	CGCAACTACACGCCACCATGGCTCGTACTAAACAGACAG	Amplify H3 for attB_H3-Dendra2
Primer	NH_212	GGTTGCGACGGGTGGTCTACTCGCTCTTTCTCCGCGAATG	Amplify H3 for attB_H3-Dendra2
Primer	NH_105	TAGGGATCCTGATCATAATCAGCC	Amplify attB backbone for attB_H3-Dendra2
Primer	NH_116	GGTGGCGTGTAGTTGCG	Amplify attB backbone for attB_H3-Dendra2
Plasmid	attB_H3-Dendra2-P2A-H2B-miRFP	aaagggagcccccgatttagagcttgacggggaaagccggcgaacgtggcgagaaaggaagggaagaaagcgaaaggagcgggcgctagggcgctggcaagtgtagcggtcacgctgcgcgtaaccaccacacccgccgcgcttaatgcgccgctacagggcgcgtcccattcgccattcaggctgcgcaactgttgggaagggcgatcggtgcgggcctcttcgctattacgccagctggcgaaagggggatgtgctgcaaggcgattaagttgggtaacgccagggttttcccagtcacGACGTTGTAAAACGACGGCcagtgaattgtaatacgactcactatagggcgaattgggtaccgggccccccctcgaggtcgacgatgtaggtcacggc…	Recombination plasmid to express H3-Dendra2 and H2B-miRFP in U2OS landing pad cells	pNH_054, Clone 1 (C1) sequence-confirmed
Primer	NH_243	CTCCTTAAACAGGCTGGCGACGTAGAGGAAAACCCTGGTCCCATGCCAGAGCCAGCGAAG	Amplify H2B-miRFP for attB_H3-Dendra2-P2A-H2B-miRFP
Primer	NH_241	ATCAGGATCCCTATTAGCTCTCAAGCGCGG	Amplify H2B-miRFP for attB_H3-Dendra2-P2A-H2B-miRFP
Primer	NH_116	GGTGGCGTGTAGTTGCG	Amplify backbone for attB_H3-Dendra2-P2A-H2B-miRFP
Primer	NH_242	TCGCCAGCCTGTTTAAGGAGGGAAAAATTCGTTGCGCCGCTCCCCCACACCTGGCTGGGC	Amplify backbone for attB_H3-Dendra2-P2A-H2B-miRFP
Plasmid	pLenti_CMV_H3-Dendra2	TTCTTTCCTGCGTTATCCCCTGATTCTGTGGATAACCGTATTACCGCCTTTGAGTGAGCTGATACCGCTCGCCGCAGCCGAACGACCGAGCGCAGCGAGTCAGTGAGCGAGGAAGCGGAAGAGCGCCCAATACGCAAACCGCCTCTCCCCGCGCGTTGGCCGATTCATTAATGCAGCTGGCACGACAGGTTTCCCGACTGGAAAGCGGGCAGTGAGCGCAACGCAATTAATGTGAGTTAGCTCACTCATTAGGCACCCCAGGCTTTACACTTTATGCTTCCGGCTCGTATGTTGTGTGGAATTGTGAGCGGATAACAATTTCACACAGGAAACAGCTATGACCATGATTACGCCAAGCGCGCAATTAACCCTCACTAAAGGGAACAAAAGCTGGAGCTG…	Introduce H3-Dendra2 into U2OS cells expressing the landing pad	pNH_046 Clone 8-2 (C8_2) sequence-confirmed
Primer	NH_248	CCCAGCCAGGTGTGGTAAGCACAATTCGAGCTCGGTAC	Amplify backbone for pLenti_CMV_H3
Primer	NH_245	GGTGCCAACTTTTTTGTACAAACTTG	Amplify backbone for pLenti_CMV_H3
Primer	NH_246	CAAGTTTGTACAAAAAAGTTGGCACCATGGCTCGTACTAAACAGACAG	Amplify H3-Dendra2 for pLenti_CMV_H3
Primer	NH_247	TTACCACACCTGGCTGGG	Amplify H3-Dendra2 for pLenti_CMV_H3
Plasmid	attB_Nterm-CMPK-miRFP	acatatttgaatgtatttagaaaaataaacaaataggggttccgcgcacatttccccgaaaagtgccacctaaattgtaagcgttaatattttgttaaaattcgcgttaaatttttgttaaatcagctcattttttaaccaataggccgaaatcggcaaaatcccttataaatcaaaagaatagaccgagatagggttgagtgttgttccagtttggaacaagagtccactattaaagaacgtggactccaacgtcaaagggcgaaaaaccgtctatcagggcgatggcccactacgtgaaccatcaccctaatcaagttttttggggtcgaggtgccgtaaagcactaaatcggaaccctaaagggagcccccgatttagagcttgacggggaaagcc…	Destination for single variants of the SV40 NLS library	pNH_062 Clone 2 (C2) sequence confirm3ed
gBlock	gNH002	ATGGACAAGGCCgAATTccacgctgccatggcagACACTTTTCTGGAACACATGTGTCGACTCGACATTGACAGCGAACCAACTATAGCTCGCAATACGGGGATCATATGCACTATAGGACCCGCGAGCAGGTCCGTTGATAAACTGAAGGAGATGATCAAGAGCGGCATGAACGTTGCGCGCCTTAACTTCTCCCACGGGACCCATGAGTATCACGAAGGAACGATTAAGAACGTGCGGGAGGCGACAGAAAGTTTTGCAAGTGACCCGATAACGTACCGACCAGTCGCTATTGCCCTGGACACTAAGGGTCCAGAGATCCGGACAGGGCTGATAAAGGGCTCTGGTACAGCAGAAGTAGAATTGAAAAAAGGGGCAGCCCTGAAAGTTACCCTCGAC…	CMPK fragment
Primer	NH_178	ggaattcGGCCTTGTCCATggtggCGTGTAGTTGCG	Amplify gNH002 gblock for attB_Nterm-CMPK-miRFP_IRES_Dendra2
Primer	NH_236	CCGGCACAACCCTCATG	Amplify gNH002 gblock for attB_Nterm-CMPK-miRFP_IRES_Dendra2
Primer	NH_235	CATGAGGGTTGTGCCGGTCCCAGGAGGTAGCGGTGGAAGTatggtagcaggtcatgcctc	Amplify miRFP for attB_Nterm-CMPK-miRFP_IRES_Dendra2
Primer	NH_193	gagaaggaggtcagaccggtttagctctcaagcgcggtg	Amplify miRFP for attB_Nterm-CMPK-miRFP_IRES_Dendra2
Primer	NH_116	ggtggcgtgtagttgcg	Amplify backbone for attB_Nterm-CMPK-miRFP_IRES_Dendra2
Primer	NH_182	accggtctgacctccttctc	Amplify backbone for attB_Nterm-CMPK-miRFP_IRES_Dendra2
Plasmid	attB-NLS-CMPK-miRFP	acatatttgaatgtatttagaaaaataaacaaataggggttccgcgcacatttccccgaaaagtgccacctaaattgtaagcgttaatattttgttaaaattcgcgttaaatttttgttaaatcagctcattttttaaccaataggccgaaatcggcaaaatcccttataaatcaaaagaatagaccgagatagggttgagtgttgttccagtttggaacaagagtccactattaaagaacgtggactccaacgtcaaagggcgaaaaaccgtctatcagggcgatggcccactacgtgaaccatcaccctaatcaagttttttggggtcgaggtgccgtaaagcactaaatcggaaccctaaagggagcccccgatttagagcttgacggggaaagcc…	Wild-type NLS construct	pNH_063 Clone 1 (C1) sequence-confirmed
Oligo	SV40-NLS-Oligo	ccaccATGGACAAGGCCgaattcCTTGAGGCTCCTAAAAAGAAGAGAAAGGTAGGTATCCCAgaattccacgctgccatggcag	Create SV40 Wild-type construct	Digest attB_Nterm-CMPK-miRFP with EcoRI + Gibson with oligo
Oligo	A2I_SV40-NLS-Oligo	acatatttgaatgtatttagaaaaataaacaaataggggttccgcgcacatttccccgaaaagtgccacctaaattgtaagcgttaatattttgttaaaattcgcgttaaatttttgttaaatcagctcattttttaaccaataggccgaaatcggcaaaatcccttataaatcaaaagaatagaccgagatagggttgagtgttgttccagtttggaacaagagtccactattaaagaacgtggactccaacgtcaaagggcgaaaaaccgtctatcagggcgatggcccactacgtgaaccatcaccctaatcaagttttttggggtcgaggtgccgtaaagcactaaatcggaaccctaaagggagcccccgatttagagcttgacggggaaagcc…	Create SV40 variant	Digest attB_Nterm-CMPK-miRFP with EcoRI + Gibson with oligo
Oligo	A2P_SV40_NLS-Oligo	CCACCATGGACAAGGCCGAATTCCTTGAGCCACCTAAAAAGAAGAGAAAGGTAGGTATCCCAGAATTCCACGCTGCCATGGCAG	Create SV40 variant	Digest attB_Nterm-CMPK-miRFP with EcoRI + Gibson with oligo
Oligo	A2P-K4R_SV40_NLS-Oligo	CCACCATGGACAAGGCCGAATTCCTTGAGCCACCTAGAAAGAAGAGAAAGGTAGGTATCCCAGAATTCCACGCTGCCATGGCAG	Create SV40 variant	Digest attB_Nterm-CMPK-miRFP with EcoRI + Gibson with oligo
Oligo	A2P-K4R-V91_SV40_NLS-Oligo	CCACCATGGACAAGGCCGAATTCCTTGAGCCACCTAGAAAGAAGAGAAAGATAGGTATCCCAGAATTCCACGCTGCCATGGCAG	Create SV40 variant	Digest attB_Nterm-CMPK-miRFP with EcoRI + Gibson with oligo
Oligo	A2P-V9I_SV40_NLS-Oligo	CCACCATGGACAAGGCCGAATTCCTTGAGCCACCTAAAAAGAAGAGAAAGATAGGTATCCCAGAATTCCACGCTGCCATGGCAG	Create SV40 variant	Digest attB_Nterm-CMPK-miRFP with EcoRI + Gibson with oligo
Oligo	E1I_SV40_NLS-Oligo	CCACCATGGACAAGGCCGAATTCCTTATCGCTCCTAAAAAGAAGAGAAAGGTAGGTATCCCAGAATTCCACGCTGCCATGGCAG	Create SV40 variant	Digest attB_Nterm-CMPK-miRFP with EcoRI + Gibson with oligo
Oligo	11WI_SV40_NLS-Oligo	CCACCATGGACAAGGCCGAATTCCTTGAGGCTCCTAAAAAGAAGAGAAAGGTAGGTTGGCCAGAATTCCACGCTGCCATGGCAG	Create SV40 variant	Digest attB_Nterm-CMPK-miRFP with EcoRI + Gibson with oligo
Oligo	K4G_SV40_NLS-Oligo	CCACCATGGACAAGGCCGAATTCCTTGAGGCTCCTGGAAAGAAGAGAAAGGTAGGTATCCCAGAATTCCACGCTGCCATGGCAG	Create SV40 variant	Digest attB_Nterm-CMPK-miRFP with EcoRI + Gibson with oligo
Oligo	K4R_SV40_NLS-Oligo	CCACCATGGACAAGGCCGAATTCCTTGAGGCTCCTAGAAAGAAGAGAAAGGTAGGTATCCCAGAATTCCACGCTGCCATGGCAG	Create SV40 variant	Digest attB_Nterm-CMPK-miRFP with EcoRI + Gibson with oligo
Oligo	K6V_SV40_NLS-Oligo	CCACCATGGACAAGGCCGAATTCCTTGAGGCTCCTAAAAAGGTGAGAAAGGTAGGTATCCCAGAATTCCACGCTGCCATGGCAG	Create SV40 variant	Digest attB_Nterm-CMPK-miRFP with EcoRI + Gibson with oligo
Oligo	R7V_SV40_NLS-Oligo	CCACCATGGACAAGGCCGAATTCCTTGAGGCTCCTAAAAAGAAGGTAAAGGTAGGTATCCCAGAATTCCACGCTGCCATGGCAG	Create SV40 variant	Digest attB_Nterm-CMPK-miRFP with EcoRI + Gibson with oligo
Plasmid	attB_NLS-Dendra2x3	aaagggagcccccgatttagagcttgacggggaaagccggcgaacgtggcgagaaaggaagggaagaaagcgaaaggagcgggcgctagggcgctggcaagtgtagcggtcacgctgcgcgtaaccaccacacccgccgcgcttaatgcgccgctacagggcgcgtcccattcgccattcaggctgcgcaactgttgggaagggcgatcggtgcgggcctcttcgctattacgccagctggcgaaagggggatgtgctgcaaggcgattaagttgggtaacgccagggttttcccagtcacGACGTTGTAAAACGACGGCcagtgaattgtaatacgactcactatagggcgaattgggtaccgggccccccctcgaggtcgacgatgtaggtcacggc…	Intermediate to make pLenti-CMV-NLS-Dendra2x3-P2A-H2B-miRFP	pNH_041, Clone 12 (C12) sequence-confirmed
Primer	NH_226	AGAAAGCTGGGTACCGTACCTTACGCTTCTTCTTTGGAGCCATGGTGGCGTGTAGTTGCG	Amplify backbone for attB_NLS-Dendra2x3
Primer	NH_105	TAGGGATCCTGATCATAATCAGCC	Amplify backbone for attB_NLS-Dendra2x3
Primer	NH_225	AAGGTAcggtacccagctttCTTGTACAAAGTGGCCACCATGAACACCCCGGGAATTAAC	Amplify Dendra2, ORF1 for attB_NLS-Dendra2x3
Primer	NH_228	ACCACCGCCTGAGCCACCACCTCCCCACACCTGGCTGGGC	Amplify Dendra2, ORF1 for attB_NLS-Dendra2x3
Primer	NH_227	GGTGGCTCAGGCGGTGGTGGATCTATGAACACCCCGGGAATTAAC	Amplify Dendra2, ORF2 for attB_NLS-Dendra2x3
Primer	NH_230	TCCCCCACCGGATCCTCCGCCACCCCACACCTGGCTGGGC	Amplify Dendra2, ORF2 for attB_NLS-Dendra2x3
Primer	NH_229	GGAGGATCCGGTGGGGGAGGTTCAATGAACACCCCGGGAATTAAC	Amplify Dendra2, ORF3 for attB_NLS-Dendra2x3
Primer	NH_145	CTGATTATGATCAGGATCCCCACACCTGGCTGGGC	Amplify Dendra2, ORF3 for attB_NLS-Dendra2x3
Plasmid	attB_NLS-Dendra2x3-P2A-H2BmiRFP703	aaagggagcccccgatttagagcttgacggggaaagccggcgaacgtggcgagaaaggaagggaagaaagcgaaaggagcgggcgctagggcgctggcaagtgtagcggtcacgctgcgcgtaaccaccacacccgccgcgcttaatgcgccgctacagggcgcgtcccattcgccattcaggctgcgcaactgttgggaagggcgatcggtgcgggcctcttcgctattacgccagctggcgaaagggggatgtgctgcaaggcgattaagttgggtaacgccagggttttcccagtcacGACGTTGTAAAACGACGGCcagtgaattgtaatacgactcactatagggcgaattgggtaccgggccccccctcgaggtcgacgatgtaggtcacggc…	Intermediate to make pLenti-CMV-NLS-Dendra2x3-P2A-H2B-miRFP	pNH_045, Clone 2 (C2) sequence-confirmed
Primer	NH_105	TAGGGATCCTGATCATAATCAGCC	Amplify backbone and Dendra2 for attB_NLS-Dendra2x3-P2A-H2BmiRFP703
Primer	NH_242	TCGCCAGCCTGTTTAAGGAGGGAAAAATTCGTTGCGCCGCTCCCCCACACCTGGCTGGGC	Amplify backbone and Dendra2 for attB_NLS-Dendra2x3-P2A-H2BmiRFP703
Primer	NH_241	ATCAGGATCCCTATTAGCTCTCAAGCGCGG	Amplify H2B-miRFP for attB_NLS-Dendra2x3-P2A-H2BmiRFP703
Primer	NH_243	CTCCTTAAACAGGCTGGCGACGTAGAGGAAAACCCTGGTCCCATGCCAGAGCCAGCGAAG	Amplify H2B-miRFP for attB_NLS-Dendra2x3-P2A-H2BmiRFP703
Plasmid	pLenti-CMV-NLS-Dendra2x3-P2A-H2B-miRFP	TTCTTTCCTGCGTTATCCCCTGATTCTGTGGATAACCGTATTACCGCCTTTGAGTGAGCTGATACCGCTCGCCGCAGCCGAACGACCGAGCGCAGCGAGTCAGTGAGCGAGGAAGCGGAAGAGCGCCCAATACGCAAACCGCCTCTCCCCGCGCGTTGGCCGATTCATTAATGCAGCTGGCACGACAGGTTTCCCGACTGGAAAGCGGGCAGTGAGCGCAACGCAATTAATGTGAGTTAGCTCACTCATTAGGCACCCCAGGCTTTACACTTTATGCTTCCGGCTCGTATGTTGTGTGGAATTGTGAGCGGATAACAATTTCACACAGGAAACAGCTATGACCATGATTACGCCAAGCGCGCAATTAACCCTCACTAAAGGGAACAAAAGCTGGAGCTG…	For creating Dendra2-expressing RPE-I cells	pNH_058 Clone 1 (C1) sequence confirmed
Primer	NH_253	GCACAATTCGAGCTCGGTAC	Amplify backbone for pLenti-CMV-NLS-Dendra2x3-P2A-H2B-miRFP
Primer	NH_245	GGTGCCAACTTTTTTGTACAAACTTG	Amplify backbone for pLenti-CMV-NLS-Dendra2x3-P2A-H2B-miRFP
Primer	NH_249	CAAGTTTGTACAAAAAAGTTGGCACCATGGCTCCAAAGAAGAAGCG	Amplify Dendra2x3 insert for pLenti-CMV-NLS-Dendra2x3-P2A-H2B-miRFP
Primer	NH_292	GTACCGAGCTCGAATTGTGCTTAGCTCTCAAGCGCGG	Amplify Dendra2x3 insert for pLenti-CMV-NLS-Dendra2x3-P2A-H2B-miRFP
Plasmid	pLenti-CMV-mBeRFP-NES	TTCTTTCCTGCGTTATCCCCTGATTCTGTGGATAACCGTATTACCGCCTTTGAGTGAGCTGATACCGCTCGCCGCAGCCGAACGACCGAGCGCAGCGAGTCAGTGAGCGAGGAAGCGGAAGAGCGCCCAATACGCAAACCGCCTCTCCCCGCGCGTTGGCCGATTCATTAATGCAGCTGGCACGACAGGTTTCCCGACTGGAAAGCGGGCAGTGAGCGCAACGCAATTAATGTGAGTTAGCTCACTCATTAGGCACCCCAGGCTTTACACTTTATGCTTCCGGCTCGTATGTTGTGTGGAATTGTGAGCGGATAACAATTTCACACAGGAAACAGCTATGACCATGATTACGCCAAGCGCGCAATTAACCCTCACTAAAGGGAACAAAAGCTGGAGCTG…	For creating mBeRFP-NES expressing RPE-I cells	pNH_067 Clone 1 (C1) sequence-confirmed
Primer	NH_253	GCACAATTCGAGCTCGGTAC	Amplify backbone for pLenti-CMV-mBeRFP-NES
Primer	NH_349	CCACCTCTGGAGCGCCTGACCCTGGACTAGGCACAATTCGAGCTCGGTAC	Amplify backbone for pLenti-CMV-mBeRFP-NES
Primer	NH_350	CAAGTTTGTACAAAAAAGTTGGCACCATGGTATCAAAGGGTGAAGAATTG	Amplify mBeRFP for pLenti-CMV-mBeRFP-NES
Primer	NH_348	GGCGCTCCAGAGGTGGCAGCTGCAGATTGAGCTTATGACCAAGTTTTGAAG	Amplify mBeRFP for pLenti-CMV-mBeRFP-NES

## Sheet: Description
Table EV3
Primer and plasmid sequences.
