# Supplementary material for: High‐throughput, microscope‐based sorting to dissect cellular heterogeneity
Source: Mol Syst Biol. 2020 Jun 5;16(6):e9442. doi: 10.15252/msb.20209442 (PMC7273721; doi:10.15252/msb.20209442)
Supplement: Supplementary file 7 — Movie EV2 [file MSB-16-e9442-s007.zip]

Archive with 5 entries (4 files):
- Movie EV1 EV2 Legend.docx
- __MACOSX/
- __MACOSX/._Movie EV1 EV2 Legend.docx
- MSB-20-9442R-Movie_EV2.mp4
- __MACOSX/._MSB-20-9442R-Movie_EV2.mp4
