# Supplementary material for: High‐throughput, microscope‐based sorting to dissect cellular heterogeneity
Source: Mol Syst Biol. 2020 Jun 5;16(6):e9442. doi: 10.15252/msb.20209442 (PMC7273721; doi:10.15252/msb.20209442)
Supplement: Supplementary file 8 — Dataset EV1 [file MSB-16-e9442-s008.xls]

## Sheet: Dataset EV1
	aa_pos	mt_aa	mt_type	wt_aa	mean_raw_score	std_err_raw_score	mean_scaled_score	std_err_scaled_score
E1A	1	A	mis	E	0.119865	0.0139919	0.767245	0.199736
E1C	1	C	mis	E	0.108487	0.014817	0.590131	0.249012
E1D	1	D	mis	E	0.0928578	0.0166002	0.349817	0.222184
E1F	1	F	mis	E	0.0966895	0.0127872	0.393483	0.232118
E1G	1	G	mis	E	0.125692	0.00443247	0.909358	0.137829
E1H	1	H	mis	E	0.0634858		-0.0860684
E1I	1	I	mis	E	0.114592	0.00840127	0.709704	0.189648
E1K	1	K	mis	E	0.0905753	0.010013	0.312317	0.143453
E1L	1	L	mis	E	0.0927577	0.00612319	0.344931	0.0815855
E1M	1	M	mis	E	0.106211	0.0171168	0.533871	0.29365
E1N	1	N	mis	E	0.100951	0.0191156	0.49757	0.255033
E1P	1	P	mis	E	0.121209	0.0128012	0.836164	0.266199
E1Q	1	Q	mis	E	0.115627	0.0274534	0.820277	0.495974
E1R	1	R	mis	E	0.101706	0.0139129	0.462005	0.252042
E1S	1	S	mis	E	0.108576	0.00661014	0.605696	0.115195
E1T	1	T	mis	E	0.106646	0.0115344	0.539422	0.264218
E1V	1	V	mis	E	0.103144	0.0113725	0.535434	0.142156
E1W	1	W	mis	E	0.0906262	0.012643	0.309528	0.172251
E1Y	1	Y	mis	E	0.0962576	0.00964922	0.382151	0.226225
A2A	2	A	syn	A	0.125506	0.0120153	0.887425	0.164252
A2C	2	C	mis	A	0.120591	0.015655	0.808797	0.290226
A2D	2	D	mis	A	0.0999006	0.0248305	0.437608	0.392509
A2E	2	E	mis	A	0.092109	0.0122145	0.363148	0.189425
A2F	2	F	mis	A	0.0950033	0.016738	0.369407	0.289822
A2G	2	G	mis	A	0.107907	0.00336359	0.588531	0.0985755
A2H	2	H	mis	A	0.131021	0.0192424	0.975979	0.300378
A2I	2	I	mis	A	0.149269	0.00636973	1.28565	0.13039
A2K	2	K	mis	A	0.0934994	0.0142139	0.339723	0.328791
A2L	2	L	mis	A	0.128432	0.0112019	0.91213	0.151406
A2M	2	M	mis	A	0.128535	0.0149414	0.908407	0.207879
A2N	2	N	mis	A	0.129546	0.0116566	0.930884	0.148231
A2P	2	P	mis	A	0.162127	0.0057798	1.50583	0.19881
A2Q	2	Q	mis	A	0.144656	0.00783844	1.20553	0.13709
A2R	2	R	mis	A	0.143596	0.00538557	1.19969	0.163229
A2S	2	S	mis	A	0.125421	0.00978292	0.888093	0.146261
A2T	2	T	mis	A	0.133081	0.00884373	1.01046	0.109932
A2V	2	V	mis	A	0.133056	0.00710902	1.00859	0.0823058
A2W	2	W	mis	A	0.0935778	0.0162785	0.376342	0.245374
A2Y	2	Y	mis	A	0.126973	0.0219687	0.941129	0.422669
P3A	3	A	mis	P	0.119151	0.0242403	0.748251	0.414169
P3C	3	C	mis	P	0.0871341	0.00935387	0.131992	0.323744
P3D	3	D	mis	P	0.11383	0.0409103	0.837601	0.761593
P3E	3	E	mis	P
P3F	3	F	mis	P	0.0977883	0.0149303	0.467363	0.240178
P3G	3	G	mis	P	0.0892477	0.0298409	0.375424	0.506933
P3H	3	H	mis	P
P3I	3	I	mis	P
P3K	3	K	mis	P	0.114699	0.0326427	0.655988	0.488463
P3L	3	L	mis	P	0.0881087	0.00392291	0.304422	0.0896426
P3M	3	M	mis	P
P3N	3	N	mis	P	0.0841445	0.00221025	0.0933382	0.0936925
P3P	3	P	syn	P	0.124752	0.00471078	0.839472	0.0677276
P3Q	3	Q	mis	P	0.0929063	0.00323921	0.38683	0.060145
P3R	3	R	mis	P	0.112329	0.0401334	0.674174	0.577701
P3S	3	S	mis	P	0.0941078	0.0131654	0.401874	0.200613
P3T	3	T	mis	P	0.11037	0.00567565	0.636823	0.0997747
P3V	3	V	mis	P	0.104668	0.0247315	0.605189	0.484635
P3W	3	W	mis	P	0.129892	0.0337613	0.903144	0.520731
P3Y	3	Y	mis	P
K4A	4	A	mis	K	0.133692	0.00983748	1.03953	0.177865
K4C	4	C	mis	K	0.129708	0.0100654	0.931025	0.14756
K4D	4	D	mis	K	0.104781	0.0145438	0.57206	0.203222
K4E	4	E	mis	K	0.114684	0.0260873	0.783305	0.533891
K4F	4	F	mis	K	0.12005	0.00795401	0.78564	0.144597
K4G	4	G	mis	K	0.0790066	0.0125351	0.132387	0.15558
K4H	4	H	mis	K	0.112634	0.0121265	0.655283	0.202256
K4I	4	I	mis	K	0.0900416	0.0101641	0.288678	0.191558
K4K	4	K	syn	K	0.134713	0.0111371	1.12592	0.163384
K4L	4	L	mis	K	0.112692	0.00482438	0.667896	0.0656884
K4M	4	M	mis	K	0.116028	0.0106572	0.74551	0.191762
K4N	4	N	mis	K	0.106874	0.015153	0.56039	0.256897
K4P	4	P	mis	K	0.119108	0.0175953	0.766623	0.329147
K4Q	4	Q	mis	K	0.110089	0.0204672	0.587491	0.350328
K4R	4	R	mis	K	0.152422	0.00704207	1.32497	0.0453928
K4S	4	S	mis	K	0.119847	0.0102538	0.777434	0.140719
K4T	4	T	mis	K	0.11547	0.00933117	0.747287	0.191271
K4V	4	V	mis	K	0.107449	0.00723935	0.574202	0.131044
K4W	4	W	mis	K	0.0833106	0.0134511	0.207856	0.179103
K4Y	4	Y	mis	K	0.110368	0.0100797	0.670382	0.207047
K5A	5	A	mis	K	0.0983265	0.0144607	0.468054	0.222681
K5C	5	C	mis	K	0.105633	0.0193873	0.49151	0.329834
K5D	5	D	mis	K	0.0845321	0.00425123	0.247957	0.0985772
K5E	5	E	mis	K	0.0924637	0.0112801	0.356179	0.146171
K5F	5	F	mis	K	0.0856119	0.00570827	0.228499	0.0810226
K5G	5	G	mis	K	0.0912827	0.0128277	0.290343	0.269044
K5H	5	H	mis	K	0.109694	0.0387015	0.728818	0.728315
K5I	5	I	mis	K	0.0983558	0.0236368	0.469423	0.443759
K5L	5	L	mis	K	0.0990108	0.00787019	0.465137	0.101186
K5M	5	M	mis	K	0.0945762	0.00118639	0.305012	0.121556
K5N	5	N	mis	K	0.10805	0.0188547	0.626892	0.305598
K5P	5	P	mis	K	0.109863	0.0259293	0.6957	0.458022
K5Q	5	Q	mis	K	0.104183	0.0172515	0.544758	0.304978
K5R	5	R	mis	K	0.110977	0.0161846	0.67189	0.259248
K5S	5	S	mis	K	0.0972833	0.00701324	0.4384	0.09119
K5T	5	T	mis	K	0.0866478	0.0176427	0.217053	0.279742
K5V	5	V	mis	K	0.0974395	0.0241437	0.424027	0.366314
K5W	5	W	mis	K	0.082674	0.0200298	0.140564	0.215816
K5Y	5	Y	mis	K	0.108791	0.0114313	0.637171	0.172934
K6A	6	A	mis	K	0.0916	0.00332266	0.328705	0.0408519
K6C	6	C	mis	K	0.0935308	0.0132931	0.325047	0.268774
K6D	6	D	mis	K	0.112982	0.0343901	0.765685	0.596625
K6E	6	E	mis	K	0.0940244	0.0140467	0.40233	0.236238
K6F	6	F	mis	K	0.102758	0.0108808	0.489355	0.196883
K6G	6	G	mis	K	0.0994873	0.00699732	0.462503	0.0754202
K6H	6	H	mis	K	0.0970271	0.0185152	0.459219	0.284851
K6I	6	I	mis	K	0.0905241	0.011476	0.302965	0.197836
K6L	6	L	mis	K	0.0921414	0.0122807	0.348844	0.187172
K6M	6	M	mis	K	0.119157	0.0157616	0.828388	0.306645
K6N	6	N	mis	K	0.0971524	0.0099281	0.424325	0.153971
K6P	6	P	mis	K	0.0844842	0.0099485	0.206732	0.161893
K6Q	6	Q	mis	K	0.0854448	0.0272902	0.289688	0.357966
K6R	6	R	mis	K	0.141706	0.0116906	1.20126	0.341168
K6S	6	S	mis	K	0.0952243	0.00884065	0.370884	0.178043
K6T	6	T	mis	K	0.116844	0.0246647	0.709797	0.379083
K6V	6	V	mis	K	0.106	0.0121443	0.544612	0.209828
K6W	6	W	mis	K	0.0931429	0.0109706	0.347476	0.192726
K6Y	6	Y	mis	K	0.0984853	0.00893817	0.416021	0.243709
R7A	7	A	mis	R	0.0996954	0.011238	0.455896	0.172049
R7C	7	C	mis	R	0.0950112	0.0152647	0.352626	0.295355
R7D	7	D	mis	R	0.0791124	0.0181594	0.153452	0.31857
R7E	7	E	mis	R	0.0990667	0.0075996	0.433072	0.170803
R7F	7	F	mis	R	0.118637	0.018164	0.734416	0.290074
R7G	7	G	mis	R	0.0863641	0.0172841	0.289088	0.246278
R7H	7	H	mis	R	0.113764	0.0227589	0.632607	0.370557
R7I	7	I	mis	R	0.0980448	0.0128127	0.396239	0.264738
R7K	7	K	mis	R	0.103941	0.023895	0.553495	0.443273
R7L	7	L	mis	R	0.104252	0.0109435	0.498763	0.242987
R7M	7	M	mis	R	0.105713	0.0183137	0.50583	0.365371
R7N	7	N	mis	R	0.0965636	0.0147167	0.439915	0.187255
R7P	7	P	mis	R	0.103874	0.0136109	0.550154	0.240241
R7Q	7	Q	mis	R	0.117604	0.0152495	0.758624	0.320724
R7R	7	R	syn	R	0.133762	0.00775107	1.01075	0.0508289
R7S	7	S	mis	R	0.0939863	0.0120364	0.353174	0.221568
R7T	7	T	mis	R	0.0908366	0.00810734	0.326016	0.0951417
R7V	7	V	mis	R	0.0919464	0.0102442	0.316813	0.199099
R7W	7	W	mis	R	0.0996546	0.015611	0.484372	0.193216
R7Y	7	Y	mis	R	0.0994291	0.00633471	0.454834	0.0932985
K8A	8	A	mis	K	0.0936595	0.0135307	0.357421	0.205347
K8C	8	C	mis	K	0.101758	0.0164709	0.546468	0.290592
K8D	8	D	mis	K	0.0846673		0.197192
K8E	8	E	mis	K	0.100849	0.0130644	0.503256	0.221991
K8F	8	F	mis	K	0.0811166	0.0148012	0.166227	0.187908
K8G	8	G	mis	K	0.1004	0.0140648	0.485975	0.180232
K8H	8	H	mis	K	0.0977605	0.00404076	0.455543	0.0739231
K8I	8	I	mis	K	0.0960895	0.0119263	0.429249	0.166666
K8L	8	L	mis	K	0.0976954	0.0124032	0.411886	0.220107
K8M	8	M	mis	K	0.0997074	0.0124247	0.461294	0.217911
K8N	8	N	mis	K	0.0825014	0.0169381	0.211324	0.219848
K8P	8	P	mis	K	0.107552	0.0287356	0.59734	0.428467
K8Q	8	Q	mis	K	0.09254	0.0126428	0.33374	0.234535
K8R	8	R	mis	K	0.137923	0.00601705	1.10079	0.132954
K8S	8	S	mis	K	0.0925875	0.00720221	0.344889	0.114266
K8T	8	T	mis	K	0.0886129	0.0139558	0.281311	0.234592
K8V	8	V	mis	K	0.0955142	0.00626708	0.401574	0.0853436
K8W	8	W	mis	K	0.0919934	0.00688994	0.355642	0.132255
K8Y	8	Y	mis	K	0.0808008	0.0139917	0.164782	0.177219
V9A	9	A	mis	V	0.10586	0.0123028	0.552581	0.24254
V9C	9	C	mis	V	0.115073	0.0121985	0.683394	0.215749
V9D	9	D	mis	V	0.0846946	0.025795	0.278618	0.378369
V9E	9	E	mis	V	0.100428	0.0147691	0.510951	0.255049
V9F	9	F	mis	V	0.119638	0.012397	0.759338	0.196515
V9G	9	G	mis	V	0.106039	0.0100763	0.590616	0.154633
V9H	9	H	mis	V	0.108764	0.00926424	0.585367	0.180341
V9I	9	I	mis	V	0.152214	0.00599832	1.34495	0.178443
V9K	9	K	mis	V	0.124016	0.0107359	0.858341	0.14692
V9L	9	L	mis	V	0.149497	0.00960294	1.31837	0.289295
V9M	9	M	mis	V	0.143981	0.00887375	1.19512	0.156745
V9N	9	N	mis	V	0.0982025	0.0112803	0.414393	0.216057
V9P	9	P	mis	V	0.0944483	0.01371	0.340668	0.272261
V9Q	9	Q	mis	V	0.0951355	0.0120224	0.374564	0.215795
V9R	9	R	mis	V	0.134638	0.00848739	1.0604	0.224797
V9S	9	S	mis	V	0.0991427	0.005713	0.43363	0.141384
V9T	9	T	mis	V	0.124611	0.0216261	0.818591	0.336973
V9V	9	V	syn	V	0.143021	0.00785106	1.18075	0.14782
V9W	9	W	mis	V	0.110849	0.00912886	0.626644	0.157811
V9Y	9	Y	mis	V	0.137714	0.00895988	1.09776	0.192106
G10A	10	A	mis	G	0.151424	0.00743927	1.34424	0.269715
G10C	10	C	mis	G	0.146713	0.00740997	1.24119	0.131142
G10D	10	D	mis	G	0.157578	0.00804134	1.41314	0.0725108
G10E	10	E	mis	G	0.159763	0.00686209	1.45477	0.124725
G10F	10	F	mis	G	0.143286	0.0110408	1.16147	0.108525
G10G	10	G	syn	G	0.134636	0.0161771	1.0755	0.319571
G10H	10	H	mis	G	0.150833	0.00977128	1.32919	0.259724
G10I	10	I	mis	G	0.13624	0.00722023	1.08944	0.208621
G10K	10	K	mis	G	0.115756	0.0127275	0.701863	0.194799
G10L	10	L	mis	G	0.139555	0.00179026	1.12891	0.106267
G10M	10	M	mis	G	0.151183	0.00965449	1.31405	0.17435
G10N	10	N	mis	G	0.138153	0.00782746	1.11054	0.193032
G10P	10	P	mis	G	0.0946287	0.00479566	0.361739	0.13051
G10Q	10	Q	mis	G	0.147906	0.0091254	1.25338	0.129099
G10R	10	R	mis	G	0.0976282	0.00397987	0.42241	0.0919457
G10S	10	S	mis	G	0.131108	0.00503409	0.986419	0.0907201
G10T	10	T	mis	G	0.133358	0.00846656	1.02652	0.164894
G10V	10	V	mis	G	0.142254	0.00848231	1.15521	0.10276
G10W	10	W	mis	G	0.155628	0.00399588	1.40175	0.194998
G10Y	10	Y	mis	G	0.133781	0.0152205	1.0457	0.262559
I11A	11	A	mis	I	0.15406	0.00897889	1.37132	0.211868
I11C	11	C	mis	I	0.14659	0.00913961	1.22125	0.0865909
I11D	11	D	mis	I	0.140989	0.00547282	1.16605	0.196484
I11E	11	E	mis	I	0.150851	0.0110505	1.35161	0.355958
I11F	11	F	mis	I	0.130407	0.00512509	0.969406	0.0692406
I11G	11	G	mis	I	0.156501	0.00351851	1.40695	0.127543
I11H	11	H	mis	I	0.157459	0.0125229	1.43254	0.248642
I11I	11	I	syn	I	0.135682	0.0170226	1.08873	0.311511
I11K	11	K	mis	I	0.152424	0.0104598	1.32062	0.0819338
I11L	11	L	mis	I	0.140434	0.010651	1.12303	0.16234
I11M	11	M	mis	I	0.131607	0.0114936	0.970743	0.14916
I11N	11	N	mis	I	0.134741	0.00914445	1.06207	0.217203
I11P	11	P	mis	I	0.155014	0.00531922	1.40947	0.283016
I11Q	11	Q	mis	I	0.142596	0.00651914	1.1685	0.0946158
I11R	11	R	mis	I	0.138624	0.00521703	1.1018	0.0635926
I11S	11	S	mis	I	0.144941	0.00497161	1.20824	0.0891391
I11T	11	T	mis	I	0.13913	0.00654246	1.12231	0.152467
I11V	11	V	mis	I	0.146856	0.00694709	1.2452	0.122224
I11W	11	W	mis	I	0.133155	0.00586055	1.00294	0.0534082
I11Y	11	Y	mis	I	0.144595	0.00875251	1.22886	0.246593
_wt					0.132682	0.00475579	1	5.55112e-17

## Sheet: Description
Dataset EV1
SV40-NLS missense variant scores. Raw scores are equivalent to unscaled weighted averages of variant frequencies across sort bins. Scaled scores are normalized such that the intra-replicate wild-type score equals 1 and the median of the bottom 10% of scores equals 0.
