# Supplementary material for: High‐throughput, microscope‐based sorting to dissect cellular heterogeneity
Source: Mol Syst Biol. 2020 Jun 5;16(6):e9442. doi: 10.15252/msb.20209442 (PMC7273721; doi:10.15252/msb.20209442)
Supplement: Supplementary file 9 — Dataset EV2 [file MSB-16-e9442-s009.xls]

## Sheet: MSB-20-9442_DatasetEV2
	seq_name	start_pos	center_pos	end_pos	pssm_score	pval	motif	pos1	pos2	pos3	pos4	pos5	pos6	pos7	pos8	pos9	pos10	pos11	Gene	position_weighted_score	prediction	canonical_nls
485	A0AV02	485	490	495	0.605798	0.00531612	TPESQKRKSKK	0.0510601	0.0656125	0.048733	0.0527744	0.0521415	0.0649001	0.0653548	0.067819	0.0424117	0.0419487	0.0530419	SLC12A8	0.0185176	Candidate NLS	FALSE
860	A0AV96	156	161	166	0.616724	0.00111645	GGIPKMKKREE	0.0601789	0.0436697	0.048733	0.0524489	0.0664047	0.0582848	0.051198	0.067819	0.057596	0.0578966	0.0524945	RBM47	0.0201967	Candidate NLS	FALSE
862	A0AV96	158	163	168	0.616198	0.0012101	IPKMKKREEIL	0.0548643	0.0656125	0.0552181	0.0510924	0.0664047	0.0649001	0.0653548	0.051548	0.0429613	0.0493719	0.0488696	RBM47	0.0205449	Candidate NLS	FALSE
863	A0AV96	159	164	169	0.607278	0.00436231	PKMKKREEILE	0.0580328	0.0378389	0.048733	0.0584261	0.0664047	0.0693145	0.0487971	0.051548	0.0651148	0.0505733	0.0524945	RBM47	0.0185958	Candidate NLS	FALSE
910	A0AV96	206	211	216	0.64392	8.20502e-06	AAAMARRKLMP	0.0573888	0.053696	0.0573613	0.0510924	0.0492105	0.0693145	0.0653548	0.067819	0.0639526	0.0547872	0.0539432	RBM47	0.0232597	Candidate NLS	FALSE
1302	A0AVF1	15	20	25	0.611769	0.00233227	QHTDKRKKKGR	0.0553601	0.0530239	0.053134	0.04614	0.0664047	0.0693145	0.051198	0.067819	0.0530522	0.0480825	0.0482396	TTC26	0.0217798	Candidate NLS	TRUE
1305	A0AVF1	18	23	28	0.595511	0.0187073	DKRKKKGRKIP	0.0444585	0.0378389	0.0540772	0.0584261	0.0664047	0.0649001	0.0425402	0.0704982	0.0530522	0.0493719	0.0539432	TTC26	0.019632	Candidate NLS	TRUE
1306	A0AVF1	19	24	29	0.615814	0.00128291	KRKKKGRKIPK	0.0433657	0.0581128	0.0552181	0.0584261	0.0664047	0.0486634	0.0653548	0.067819	0.0651148	0.0342925	0.0530419	TTC26	0.0205642	Candidate NLS	TRUE
1725	A0AVF1	438	443	448	0.620421	0.000624374	YIMNKKPRLAW	0.0460863	0.0604087	0.048733	0.0470618	0.0664047	0.0649001	0.0511649	0.0704982	0.0639526	0.0548747	0.0463363	TTC26	0.0222676	Candidate NLS	TRUE
1980	A0AVK6	149	154	159	0.617427	0.00100174	ELNVERRRIYD	0.0635255	0.0519762	0.0405087	0.0473148	0.0462763	0.0693145	0.0653548	0.0704982	0.0651148	0.0484807	0.0490627	E2F8	0.018543	Candidate NLS	FALSE
2234	A0AVK6	403	408	413	0.624313	0.000328921	SIESDRRKINS	0.0519839	0.0604087	0.048733	0.0527744	0.0423067	0.0693145	0.0653548	0.067819	0.0651148	0.0500652	0.0504377	E2F8	0.0186125	Candidate NLS	FALSE
2444	A0AVK6	613	618	623	0.605881	0.00525775	SGSKKKFKEDL	0.0519839	0.0436697	0.0453052	0.0584261	0.0664047	0.0649001	0.0584368	0.067819	0.0429613	0.0571046	0.0488696	E2F8	0.0222113	Candidate NLS	TRUE
2799	A0AVT1	111	116	121	0.606331	0.00495287	DVVNKRNRAEA	0.0444585	0.0538475	0.0503889	0.0470618	0.0664047	0.0693145	0.0475641	0.0704982	0.0452851	0.0578966	0.053611	UBA6	0.0217483	Candidate NLS	TRUE
3566	A0AVT1	878	883	888	0.624463	0.000320668	ADRFKTKRIAG	0.0573888	0.0404295	0.0540772	0.0528635	0.0664047	0.0571534	0.051198	0.0704982	0.0651148	0.0548747	0.0544605	UBA6	0.0216408	Candidate NLS	FALSE
3687	A0AVT1	999	1004	1009	0.622274	0.000461924	PGHAKRLKLTM	0.0580328	0.0436697	0.048733	0.0588709	0.0664047	0.0693145	0.0513511	0.067819	0.0639526	0.0483277	0.0457978	UBA6	0.0238777	Candidate NLS	TRUE
3899	A0JLT2	169	174	179	0.633232	6.7535e-05	QPPKKKNKHKH	0.0553601	0.0656125	0.0638754	0.0584261	0.0664047	0.0649001	0.0475641	0.067819	0.0465274	0.0419487	0.0547941	MED19	0.0243978	High confidence NLS	TRUE
3925	A0JLT2	195	200	205	0.597979	0.0140907	DSDHKKKKKKK	0.0444585	0.0507573	0.0547998	0.0495983	0.0664047	0.0649001	0.051198	0.067819	0.0530522	0.0419487	0.0530419	MED19	0.0197522	Candidate NLS	TRUE
3926	A0JLT2	196	201	206	0.59739	0.0150927	SDHKKKKKKKE	0.0519839	0.0404295	0.048733	0.0584261	0.0664047	0.0649001	0.051198	0.067819	0.0530522	0.0419487	0.0524945	MED19	0.020172	Candidate NLS	TRUE
3927	A0JLT2	197	202	207	0.624892	0.00029823	DHKKKKKKKEE	0.0444585	0.0530239	0.0552181	0.0584261	0.0664047	0.0649001	0.051198	0.067819	0.0530522	0.0578966	0.0524945	MED19	0.023904	Candidate NLS	TRUE
3928	A0JLT2	198	203	208	0.582121	0.0714546	HKKKKKKKEED	0.0303958	0.0378389	0.0552181	0.0584261	0.0664047	0.0649001	0.051198	0.067819	0.0429613	0.0578966	0.0490627	MED19	0.0189895	Candidate NLS	TRUE
3937	A0JLT2	207	212	217	0.615082	0.00143282	EDPDRKRKKKE	0.0635255	0.0404295	0.0638754	0.04614	0.0555421	0.0649001	0.0653548	0.067819	0.0530522	0.0419487	0.0524945	MED19	0.0201504	Candidate NLS	TRUE
3938	A0JLT2	208	213	218	0.650716	1.90407e-06	DPDRKRKKKEK	0.0444585	0.0656125	0.0547998	0.0671185	0.0664047	0.0693145	0.051198	0.067819	0.0530522	0.0578966	0.0530419	MED19	0.0289156	High confidence NLS	TRUE
3940	A0JLT2	210	215	220	0.607001	0.00452767	DRKRKKKEKKK	0.0444585	0.0581128	0.0552181	0.0671185	0.0664047	0.0649001	0.051198	0.051548	0.0530522	0.0419487	0.0530419	MED19	0.0190633	Candidate NLS	TRUE
3941	A0JLT2	211	216	221	0.595001	0.0198086	RKRKKKEKKKK	0.0486948	0.0378389	0.0540772	0.0584261	0.0664047	0.0649001	0.0487971	0.067819	0.0530522	0.0419487	0.0530419	MED19	0.0197638	Candidate NLS	TRUE
3944	A0JLT2	214	219	224	0.588602	0.0389267	KKKEKKKKKNR	0.0433657	0.0378389	0.0552181	0.0505006	0.0664047	0.0649001	0.051198	0.067819	0.0530522	0.0500652	0.0482396	MED19	0.018607	Candidate NLS	TRUE
3947	A0JLT2	217	222	227	0.612359	0.00214183	EKKKKKNRHSP	0.0635255	0.0378389	0.0552181	0.0584261	0.0664047	0.0649001	0.0475641	0.0704982	0.0465274	0.0475124	0.0539432	MED19	0.022102	Candidate NLS	TRUE
4349	A0MZ66	385	390	395	0.603928	0.00678345	GSGAKKEKATQ	0.0601789	0.0507573	0.0429654	0.0588709	0.0664047	0.0649001	0.0487971	0.067819	0.0452851	0.0483277	0.0496217	SHTN1	0.0202949	Candidate NLS	TRUE
4366	A0MZ66	402	407	412	0.616335	0.0011851	VTDLKRQAVEE	0.0493836	0.0538574	0.0547998	0.0496235	0.0664047	0.0693145	0.0579277	0.0478731	0.0567592	0.0578966	0.0524945	SHTN1	0.0199066	Candidate NLS	FALSE
4392	A0MZ66	428	433	438	0.614882	0.00147655	QTARPKTKPES	0.0553601	0.0538574	0.0573613	0.0671185	0.0549842	0.0649001	0.0447432	0.067819	0.0404035	0.0578966	0.0504377	SHTN1	0.0189118	Candidate NLS	FALSE
4442	A0MZ66	478	483	488	0.636723	3.47981e-05	ERILRRRKVTA	0.0635255	0.0581128	0.048733	0.0496235	0.0555421	0.0693145	0.0653548	0.067819	0.0567592	0.0483277	0.053611	SHTN1	0.0238247	Candidate NLS	FALSE
5060	A0PJW6	168	173	178	0.608503	0.00369162	PLKVKGRRFYF	0.0580328	0.0519762	0.0552181	0.0473148	0.0664047	0.0486634	0.0653548	0.0704982	0.0511792	0.0484807	0.04538	TMEM223	0.0188265	Candidate NLS	FALSE
5109	A0PJW8	25	30	35	0.612866	0.00198951	MRISKKQEIGT	0.050852	0.0581128	0.048733	0.0527744	0.0664047	0.0649001	0.0579277	0.051548	0.0651148	0.0480825	0.0484158	DAPL1	0.0188961	Candidate NLS	FALSE
5481	A0PJY2	300	305	310	0.626221	0.000237557	ASTLCRHKIIH	0.0573888	0.0507573	0.053134	0.0496235	0.0528671	0.0693145	0.0560364	0.067819	0.0651148	0.0493719	0.0547941	FEZF1	0.0206027	Candidate NLS	FALSE
5710	A0PJZ3	64	69	74	0.591522	0.0288732	SPGVRRRRPPR	0.0519839	0.0656125	0.0429654	0.0473148	0.0555421	0.0693145	0.0653548	0.0704982	0.0404035	0.0342925	0.0482396	GXYLT2	0.0185775	Candidate NLS	FALSE
5717	A0PJZ3	71	76	81	0.63287	7.22442e-05	RPPRPRPRAGR	0.0486948	0.0656125	0.0638754	0.0671185	0.0549842	0.0693145	0.0511649	0.0704982	0.0452851	0.0480825	0.0482396	GXYLT2	0.0237728	Candidate NLS	FALSE
5721	A0PJZ3	75	80	85	0.634714	5.11237e-05	PRPRAGRRGAA	0.0580328	0.0581128	0.0638754	0.0671185	0.0492105	0.0486634	0.0653548	0.0704982	0.0453616	0.0548747	0.053611	GXYLT2	0.019246	Candidate NLS	FALSE
6065	A0PJZ3	419	424	429	0.607378	0.00430373	KQIEKTMKRAY	0.0433657	0.0585417	0.048733	0.0505006	0.0664047	0.0571534	0.052071	0.067819	0.057596	0.0548747	0.0503176	GXYLT2	0.0189216	Candidate NLS	FALSE
6235	A1A4G5	31	36	41	0.615189	0.00140994	RGLRERHRLQA	0.0486948	0.0436697	0.0424171	0.0671185	0.0462763	0.0693145	0.0560364	0.0704982	0.0639526	0.0535997	0.053611	LNP1	0.019311	Candidate NLS	FALSE
6334	A1A4G5	130	135	140	0.615182	0.0014114	GPESRKERNER	0.0601789	0.0656125	0.048733	0.0527744	0.0555421	0.0649001	0.0487971	0.0704982	0.0420095	0.0578966	0.0482396	LNP1	0.018507	Candidate NLS	FALSE
6560	A1A4S6	188	193	198	0.625772	0.000256635	IQERKKFEFVE	0.0548643	0.0585417	0.048733	0.0671185	0.0664047	0.0649001	0.0584368	0.051548	0.0511792	0.0515515	0.0524945	ARHGAP10	0.0220851	Candidate NLS	FALSE
6626	A1A4S6	254	259	264	0.608627	0.00362913	RQNPKDHKRAS	0.0486948	0.0585417	0.0405087	0.0524489	0.0664047	0.0552642	0.0560364	0.067819	0.057596	0.0548747	0.0504377	ARHGAP10	0.0190432	Candidate NLS	FALSE
6793	A1A4S6	421	426	431	0.623749	0.000361567	GVSSKVQRLLS	0.0601789	0.0538475	0.0453052	0.0527744	0.0664047	0.0518491	0.0579277	0.0704982	0.0639526	0.0505733	0.0504377	ARHGAP10	0.0206895	Candidate NLS	FALSE
7457	A1A5C7	309	314	319	0.620581	0.000608582	CPPGKRFMITM	0.0519417	0.0656125	0.0638754	0.0347903	0.0664047	0.0693145	0.0584368	0.0509645	0.0651148	0.0483277	0.0457978	SLC22A23	0.0195036	Candidate NLS	FALSE
8160	A1KZ92	67	72	77	0.611107	0.00256386	GSAFKKLKNLN	0.0601789	0.0507573	0.0573613	0.0528635	0.0664047	0.0649001	0.0513511	0.067819	0.0420095	0.0505733	0.0468884	PXDNL	0.0212942	Candidate NLS	TRUE
8262	A1KZ92	169	174	179	0.608832	0.00352786	LDSLKRLRLDS	0.0444106	0.0404295	0.0453052	0.0496235	0.0664047	0.0693145	0.0513511	0.0704982	0.0639526	0.0571046	0.0504377	PXDNL	0.022429	Candidate NLS	TRUE
9272	A1KZ92	1179	1184	1189	0.638031	2.69698e-05	EIRQKLRKLYG	0.0635255	0.0604087	0.0540772	0.0484773	0.0664047	0.0450702	0.0653548	0.067819	0.0639526	0.0484807	0.0544605	PXDNL	0.0211709	Candidate NLS	FALSE
9961	A1L170	118	123	128	0.639389	2.06274e-05	PPPPITRKRTP	0.0580328	0.0656125	0.0638754	0.0524489	0.0492252	0.0571534	0.0653548	0.067819	0.057596	0.0483277	0.0539432	C1orf226	0.0199115	Candidate NLS	FALSE
9964	A1L170	121	126	131	0.635471	4.42689e-05	PITRKRTPRAL	0.0580328	0.0604087	0.053134	0.0671185	0.0664047	0.0693145	0.0447432	0.054974	0.057596	0.0548747	0.0488696	C1orf226	0.0229038	Candidate NLS	FALSE
10159	A1L190	54	59	64	0.624636	0.000311421	TLAESMRRLED	0.0510601	0.0519762	0.0573613	0.0505006	0.0486885	0.0582848	0.0653548	0.0704982	0.0639526	0.0578966	0.0490627	SYCE3	0.0184237	Candidate NLS	FALSE
10634	A1L390	269	274	279	0.61546	0.00135357	INDMKRRHEHA	0.0548643	0.0524269	0.0547998	0.0510924	0.0664047	0.0693145	0.0653548	0.0499693	0.0429613	0.0546603	0.053611	PLEKHG3	0.0215107	Candidate NLS	FALSE
11465	A1L390	1100	1105	1110	0.596774	0.0162042	SLSTKRGRGGG	0.0519839	0.0519762	0.0453052	0.0508469	0.0664047	0.0693145	0.0425402	0.0704982	0.0453616	0.0480825	0.0544605	PLEKHG3	0.0198792	Candidate NLS	TRUE
12155	A1L443	581	586	591	0.606603	0.00477655	CQDSPRLKAVR	0.0519417	0.0585417	0.0547998	0.0527744	0.0549842	0.0693145	0.0513511	0.067819	0.0452851	0.0515515	0.0482396	NUTM2F	0.0185043	Candidate NLS	FALSE
12267	A1L443	693	698	703	0.638111	2.65513e-05	ASKSKKRPLFG	0.0573888	0.0507573	0.0552181	0.0527744	0.0664047	0.0649001	0.0653548	0.054974	0.0639526	0.0519256	0.0544605	NUTM2F	0.0241178	Candidate NLS	FALSE
12307	A1L443	733	738	743	0.612916	0.00197495	PSQSQKRKGDP	0.0580328	0.0507573	0.0447268	0.0527744	0.0521415	0.0649001	0.0653548	0.067819	0.0453616	0.0571046	0.0539432	NUTM2F	0.0192881	Candidate NLS	FALSE
12316	A1L443	742	747	752	0.605776	0.00533114	DPLASRRKKKR	0.0444585	0.0656125	0.0424171	0.0588709	0.0486885	0.0693145	0.0653548	0.067819	0.0530522	0.0419487	0.0482396	NUTM2F	0.0187935	Candidate NLS	TRUE
12317	A1L443	743	748	753	0.607244	0.00438206	PLASRRKKKRH	0.0580328	0.0519762	0.0573613	0.0527744	0.0555421	0.0693145	0.051198	0.067819	0.0530522	0.0353795	0.0547941	NUTM2F	0.0187938	Candidate NLS	TRUE
12318	A1L443	744	749	754	0.613258	0.00187869	LASRRKKKRHC	0.0444106	0.053696	0.0453052	0.0671185	0.0555421	0.0649001	0.051198	0.067819	0.057596	0.0546603	0.0510116	NUTM2F	0.019597	Candidate NLS	TRUE
12319	A1L443	745	750	755	0.632475	7.77251e-05	ASRRKKKRHCS	0.0573888	0.0507573	0.0540772	0.0671185	0.0664047	0.0649001	0.051198	0.0704982	0.0465274	0.0531674	0.0504377	NUTM2F	0.0258124	High confidence NLS	TRUE
12320	A1L443	746	751	756	0.615589	0.00132726	SRRKKKRHCSQ	0.0519839	0.0581128	0.0540772	0.0584261	0.0664047	0.0649001	0.0653548	0.0499693	0.0492264	0.0475124	0.0496217	NUTM2F	0.0208211	Candidate NLS	TRUE
12512	A1L4H1	192	197	202	0.628938	0.000147644	APRQERLRLVS	0.0573888	0.0656125	0.0540772	0.0484773	0.0462763	0.0693145	0.0513511	0.0704982	0.0639526	0.0515515	0.0504377	SSC5D	0.0185071	Candidate NLS	FALSE
12618	A1L4H1	298	303	308	0.631514	9.27612e-05	TGPAPRLRLAD	0.0510601	0.0436697	0.0638754	0.0588709	0.0549842	0.0693145	0.0513511	0.0704982	0.0639526	0.0548747	0.0490627	SSC5D	0.0228062	Candidate NLS	FALSE
13021	A1L4H1	701	706	711	0.61854	0.00084202	TPQAPRERTTK	0.0510601	0.0656125	0.0447268	0.0588709	0.0549842	0.0693145	0.0487971	0.0704982	0.0533067	0.0483277	0.0530419	SSC5D	0.020536	Candidate NLS	FALSE
13960	A1L4L8	77	82	87	0.614877	0.00147751	FSVCRDRRICF	0.0462931	0.0507573	0.0503889	0.0571164	0.0555421	0.0552642	0.0653548	0.0704982	0.0651148	0.0531674	0.04538	PLAC8L1	0.0188754	Candidate NLS	FALSE
14005	A1L4L8	122	127	132	0.631408	9.45825e-05	IGTRERHKIQG	0.0548643	0.0436697	0.053134	0.0671185	0.0462763	0.0693145	0.0560364	0.067819	0.0651148	0.0535997	0.0544605	PLAC8L1	0.0208996	Candidate NLS	FALSE
14114	A1X283	64	69	74	0.636819	3.41592e-05	GQKDPKQRIIP	0.0601789	0.0585417	0.0552181	0.04614	0.0549842	0.0649001	0.0579277	0.0704982	0.0651148	0.0493719	0.0539432	SH3PXD2B	0.0218737	Candidate NLS	FALSE
14532	A1X283	482	487	492	0.60982	0.00307496	LPWSKDWKGSK	0.0444106	0.0656125	0.0625324	0.0527744	0.0664047	0.0552642	0.0490867	0.067819	0.0453616	0.0475124	0.0530419	SH3PXD2B	0.019006	Candidate NLS	FALSE
14588	A1X283	538	543	548	0.642331	1.13899e-05	ERERERQRTEQ	0.0635255	0.0581128	0.048733	0.0671185	0.0462763	0.0693145	0.0579277	0.0704982	0.0533067	0.0578966	0.0496217	SH3PXD2B	0.0226531	Candidate NLS	FALSE
14953	A1Z1Q3	2	7	12	0.615784	0.00128861	YPSNKKKKVWR	0.0460863	0.0656125	0.0453052	0.0470618	0.0664047	0.0649001	0.051198	0.067819	0.0567592	0.056398	0.0482396	MACROD2	0.0212163	Candidate NLS	TRUE
15500	A2A288	134	139	144	0.627782	0.000181077	PSWRKDPPRAD	0.0580328	0.0507573	0.0625324	0.0671185	0.0664047	0.0552642	0.0511649	0.054974	0.057596	0.0548747	0.0490627	ZC3H12D	0.0196553	Candidate NLS	FALSE
15841	A2A288	475	480	485	0.632077	8.36513e-05	GDARARARIAL	0.0601789	0.0404295	0.0573613	0.0671185	0.0492105	0.0693145	0.0491068	0.0704982	0.0651148	0.0548747	0.0488696	ZC3H12D	0.0211707	Candidate NLS	FALSE
15892	A2A2Y4	9	14	19	0.624574	0.000314731	PRGRRTMKMIH	0.0580328	0.0581128	0.0429654	0.0671185	0.0555421	0.0571534	0.052071	0.067819	0.0615928	0.0493719	0.0547941	FRMD3	0.0188877	Candidate NLS	FALSE
16533	A2A2Z9	63	68	73	0.623859	0.000355011	VRDRKDRTVLH	0.0493836	0.0581128	0.0547998	0.0671185	0.0664047	0.0552642	0.0653548	0.0452936	0.0567592	0.0505733	0.0547941	ANKRD18B	0.0194681	Candidate NLS	FALSE
16724	A2A2Z9	254	259	264	0.608228	0.00383322	EHKNKMLKNHL	0.0635255	0.0530239	0.0552181	0.0470618	0.0664047	0.0582848	0.0513511	0.067819	0.0420095	0.0546603	0.0488696	ANKRD18B	0.0187379	Candidate NLS	FALSE
16746	A2A2Z9	276	281	286	0.591393	0.029264	PENLKKRKKRK	0.0580328	0.0372763	0.0405087	0.0496235	0.0664047	0.0649001	0.0653548	0.067819	0.0530522	0.0353795	0.0530419	ANKRD18B	0.020391	Candidate NLS	TRUE
16747	A2A2Z9	277	282	287	0.624118	0.000339861	ENLKKRKKRKK	0.0635255	0.0524269	0.0424171	0.0584261	0.0664047	0.0693145	0.051198	0.067819	0.057596	0.0419487	0.0530419	ANKRD18B	0.0240757	Candidate NLS	TRUE
16749	A2A2Z9	279	284	289	0.625732	0.000258398	LKKRKKRKKLK	0.0444106	0.0378389	0.0552181	0.0671185	0.0664047	0.0649001	0.0653548	0.067819	0.0530522	0.0505733	0.0530419	ANKRD18B	0.0269001	High confidence NLS	TRUE
16750	A2A2Z9	280	285	290	0.607387	0.00429807	KKRKKRKKLKK	0.0433657	0.0378389	0.0540772	0.0584261	0.0664047	0.0693145	0.051198	0.067819	0.0639526	0.0419487	0.0530419	ANKRD18B	0.0227411	Candidate NLS	TRUE
16752	A2A2Z9	282	287	292	0.600819	0.0100239	RKKRKKLKKRK	0.0486948	0.0378389	0.0552181	0.0671185	0.0664047	0.0649001	0.0513511	0.067819	0.0530522	0.0353795	0.0530419	ANKRD18B	0.0216186	Candidate NLS	TRUE
16754	A2A2Z9	284	289	294	0.616681	0.00112382	KRKKLKKRKEG	0.0433657	0.0581128	0.0552181	0.0584261	0.049553	0.0649001	0.051198	0.0704982	0.0530522	0.0578966	0.0544605	ANKRD18B	0.0184417	Candidate NLS	TRUE
16755	A2A2Z9	285	290	295	0.600509	0.0104112	RKKLKKRKEGA	0.0486948	0.0378389	0.0552181	0.0496235	0.0664047	0.0649001	0.0653548	0.067819	0.0429613	0.0480825	0.053611	ANKRD18B	0.022271	Candidate NLS	TRUE
17021	A2A2Z9	551	556	561	0.598106	0.0138813	SEERIRQRELE	0.0519839	0.0372763	0.048733	0.0671185	0.0492252	0.0693145	0.0579277	0.0704982	0.0429613	0.0505733	0.0524945	ANKRD18B	0.0186514	Candidate NLS	FALSE
17170	A2A2Z9	700	705	710	0.614248	0.00162303	DQIRKKNRELE	0.0444585	0.0585417	0.048733	0.0671185	0.0664047	0.0649001	0.0475641	0.0704982	0.0429613	0.0505733	0.0524945	ANKRD18B	0.0232801	Candidate NLS	TRUE
17171	A2A2Z9	701	706	711	0.633445	6.49116e-05	QIRKKNRELEE	0.0553601	0.0604087	0.0540772	0.0584261	0.0664047	0.0475212	0.0653548	0.051548	0.0639526	0.0578966	0.0524945	ANKRD18B	0.0189174	Candidate NLS	TRUE
17854	A2A3K4	383	388	393	0.62483	0.000301377	PLTHLKRRLSY	0.0580328	0.0519762	0.053134	0.0495983	0.049553	0.0649001	0.0653548	0.0704982	0.0639526	0.0475124	0.0503176	PTPDC1	0.0200275	Candidate NLS	FALSE
18211	A2A3K4	740	745	750	0.598647	0.0130239	EEKRKMTKDGP	0.0635255	0.0372763	0.0552181	0.0671185	0.0664047	0.0582848	0.0447432	0.067819	0.036231	0.0480825	0.0539432	PTPDC1	0.0186905	Candidate NLS	FALSE
18430	A2AJT9	215	220	225	0.614091	0.00166124	GHTSKRPKDVE	0.0601789	0.0530239	0.053134	0.0527744	0.0664047	0.0693145	0.0511649	0.067819	0.036231	0.0515515	0.0524945	CXorf23	0.0229262	Candidate NLS	TRUE
18495	A2AJT9	280	285	290	0.617812	0.000943686	DYRHKRPKLLD	0.0444585	0.0513858	0.0540772	0.0495983	0.0664047	0.0693145	0.0511649	0.067819	0.0639526	0.0505733	0.0490627	CXorf23	0.0230256	Candidate NLS	TRUE
18773	A2AJT9	558	563	568	0.617515	0.000988261	IERRRKERLQN	0.0548643	0.0372763	0.0540772	0.0671185	0.0555421	0.0649001	0.0487971	0.0704982	0.0639526	0.0535997	0.0468884	CXorf23	0.0201168	Candidate NLS	FALSE
18911	A2AJT9	696	701	706	0.606876	0.00460482	RLMRKKKEYTD	0.0486948	0.0519762	0.048733	0.0671185	0.0664047	0.0649001	0.051198	0.051548	0.0589121	0.0483277	0.0490627	CXorf23	0.018623	Candidate NLS	FALSE
19038	A2RRD8	122	127	132	0.62176	0.000502514	STDRYDQRHAG	0.0519839	0.0538574	0.0547998	0.0671185	0.054448	0.0552642	0.0579277	0.0704982	0.0465274	0.0548747	0.0544605	ZNF320	0.0197602	Candidate NLS	FALSE
19061	A2RRD8	145	150	155	0.593882	0.0224164	HLHLRRHRRIH	0.0303958	0.0519762	0.048733	0.0496235	0.0555421	0.0693145	0.0560364	0.0704982	0.057596	0.0493719	0.0547941	ZNF320	0.0185563	Candidate NLS	FALSE
19855	A2RRH5	440	445	450	0.613582	0.00179114	RNVMKDQRLVF	0.0486948	0.0524269	0.0503889	0.0510924	0.0664047	0.0552642	0.0579277	0.0704982	0.0639526	0.0515515	0.04538	WDR27	0.0203193	Candidate NLS	FALSE
20050	A2RRH5	635	640	645	0.626164	0.000239933	EIKRYKQKSKS	0.0635255	0.0604087	0.0552181	0.0671185	0.054448	0.0649001	0.0579277	0.067819	0.0424117	0.0419487	0.0504377	WDR27	0.0216978	Candidate NLS	TRUE
20605	A2RRP1	373	378	383	0.609665	0.00314259	LSTEKRKKIKD	0.0444106	0.0507573	0.053134	0.0505006	0.0664047	0.0693145	0.051198	0.067819	0.0651148	0.0419487	0.0490627	NBAS	0.0220334	Candidate NLS	TRUE
20607	A2RRP1	375	380	385	0.588765	0.0383012	TEKRKKIKDKE	0.0510601	0.0372763	0.0552181	0.0671185	0.0664047	0.0649001	0.0482937	0.067819	0.036231	0.0419487	0.0524945	NBAS	0.019835	Candidate NLS	TRUE
20683	A2RRP1	451	456	461	0.627929	0.000176463	KLAPKRSRLET	0.0433657	0.0519762	0.0573613	0.0524489	0.0664047	0.0693145	0.0462946	0.0704982	0.0639526	0.0578966	0.0484158	NBAS	0.0244711	High confidence NLS	TRUE
20735	A2RRP1	503	508	513	0.662472	1.21804e-07	APPRKRPRTIT	0.0573888	0.0656125	0.0638754	0.0671185	0.0664047	0.0693145	0.0511649	0.0704982	0.0533067	0.0493719	0.0484158	NBAS	0.0305924	High confidence NLS	TRUE
20882	A2RRP1	650	655	660	0.608506	0.00368993	PAKNKKEKELK	0.0580328	0.053696	0.0552181	0.0470618	0.0664047	0.0649001	0.0487971	0.067819	0.0429613	0.0505733	0.0530419	NBAS	0.0203202	Candidate NLS	TRUE
20889	A2RRP1	657	662	667	0.594248	0.0215329	KELKKRQELLK	0.0433657	0.0372763	0.0424171	0.0584261	0.0664047	0.0693145	0.0579277	0.051548	0.0639526	0.0505733	0.0530419	NBAS	0.0185409	Candidate NLS	FALSE
20912	A2RRP1	680	685	690	0.642865	1.02072e-05	ELCRCRRKLLT	0.0635255	0.0519762	0.0419479	0.0671185	0.0528671	0.0693145	0.0653548	0.067819	0.0639526	0.0505733	0.0484158	NBAS	0.0249021	High confidence NLS	FALSE
20946	A2RRP1	714	719	724	0.597343	0.0151745	AEFFKKFRNQN	0.0573888	0.0372763	0.047077	0.0528635	0.0664047	0.0649001	0.0584368	0.0704982	0.0420095	0.0535997	0.0468884	NBAS	0.0210742	Candidate NLS	TRUE
21058	A2RRP1	826	831	836	0.626674	0.000219696	QPELLRFRMTQ	0.0553601	0.0656125	0.048733	0.0496235	0.049553	0.0693145	0.0584368	0.0704982	0.0615928	0.0483277	0.0496217	NBAS	0.0202465	Candidate NLS	FALSE
22017	A2RRP1	1785	1790	1795	0.6245	0.000318681	IRLLKKFKVVA	0.0548643	0.0581128	0.0424171	0.0496235	0.0664047	0.0649001	0.0584368	0.067819	0.0567592	0.0515515	0.053611	NBAS	0.0235436	Candidate NLS	TRUE
22160	A2RRP1	1928	1933	1938	0.601872	0.00880038	FIEKPRKRNSE	0.0462931	0.0604087	0.048733	0.0584261	0.0549842	0.0693145	0.051198	0.0704982	0.0420095	0.0475124	0.0524945	NBAS	0.0191196	Candidate NLS	FALSE
22162	A2RRP1	1930	1935	1940	0.615527	0.00133978	EKPRKRNSEDE	0.0635255	0.0378389	0.0638754	0.0671185	0.0664047	0.0693145	0.0475641	0.0473252	0.0429613	0.0571046	0.0524945	NBAS	0.019856	Candidate NLS	FALSE
22173	A2RRP1	1941	1946	1951	0.614722	0.00151237	AQEAKDSKVTY	0.0573888	0.0585417	0.048733	0.0588709	0.0664047	0.0552642	0.0462946	0.067819	0.0567592	0.0483277	0.0503176	NBAS	0.0189151	Candidate NLS	FALSE
22331	A2RRP1	2099	2104	2109	0.623759	0.000360982	DAWPVRPRIHV	0.0444585	0.053696	0.0625324	0.0524489	0.0487666	0.0693145	0.0511649	0.0704982	0.0651148	0.0546603	0.0511041	NBAS	0.0195222	Candidate NLS	FALSE
22802	A2RUC4	209	214	219	0.624744	0.00030581	PLFSKARRYEC	0.0580328	0.0519762	0.047077	0.0527744	0.0664047	0.0448053	0.0653548	0.0704982	0.0589121	0.0578966	0.0510116	TYW5	0.0203491	Candidate NLS	FALSE
23004	A2RUR9	106	111	116	0.617969	0.000920827	GVDKRDRKKSI	0.0601789	0.0538475	0.0547998	0.0584261	0.0555421	0.0552642	0.0653548	0.067819	0.0530522	0.0475124	0.0461718	CCDC144A	0.0187438	Candidate NLS	TRUE
23394	A2RUR9	496	501	506	0.614102	0.00165867	QQDMQKFKNEV	0.0553601	0.0585417	0.0547998	0.0510924	0.0521415	0.0649001	0.0584368	0.067819	0.0420095	0.0578966	0.0511041	CCDC144A	0.0184624	Candidate NLS	FALSE
23575	A2RUR9	677	682	687	0.605037	0.00587523	LSETKKTKLQL	0.0444106	0.0507573	0.048733	0.0508469	0.0664047	0.0649001	0.0447432	0.067819	0.0639526	0.0535997	0.0488696	CCDC144A	0.0194056	Candidate NLS	TRUE
23810	A2RUR9	912	917	922	0.630549	0.000110569	EMESYRCRLAA	0.0635255	0.0520178	0.048733	0.0527744	0.054448	0.0693145	0.0467995	0.0704982	0.0639526	0.0548747	0.053611	CCDC144A	0.0208344	Candidate NLS	FALSE
24246	A2RUR9	1348	1353	1358	0.614684	0.00152097	HIPRKKRSALK	0.0303958	0.0604087	0.0638754	0.0671185	0.0664047	0.0649001	0.0653548	0.0473252	0.0452851	0.0505733	0.0530419	CCDC144A	0.0218515	Candidate NLS	FALSE
24247	A2RUR9	1349	1354	1359	0.617831	0.000940832	IPRKKRSALKD	0.0548643	0.0656125	0.0540772	0.0584261	0.0664047	0.0693145	0.0462946	0.0478731	0.0639526	0.0419487	0.0490627	CCDC144A	0.0186775	Candidate NLS	FALSE
24910	A2VDJ0	595	600	605	0.617352	0.00101351	SATALRSRMIK	0.0519839	0.053696	0.053134	0.0588709	0.049553	0.0693145	0.0462946	0.0704982	0.0615928	0.0493719	0.0530419	KIAA0922	0.0185316	Candidate NLS	FALSE
25276	A2VDJ0	961	966	971	0.604937	0.005952	QNAAKRSPATY	0.0553601	0.0524269	0.0573613	0.0588709	0.0664047	0.0693145	0.0462946	0.054974	0.0452851	0.0483277	0.0503176	KIAA0922	0.0190025	Candidate NLS	FALSE
25287	A2VDJ0	972	977	982	0.609989	0.00300334	GHSQKKHKCSV	0.0601789	0.0530239	0.0453052	0.0484773	0.0664047	0.0649001	0.0560364	0.067819	0.0492264	0.0475124	0.0511041	KIAA0922	0.0212356	Candidate NLS	TRUE
25505	A2VDJ0	1190	1195	1200	0.625937	0.000249483	EDPYRKKKLQE	0.0635255	0.0404295	0.0638754	0.0486004	0.0555421	0.0649001	0.051198	0.067819	0.0639526	0.0535997	0.0524945	KIAA0922	0.0195753	Candidate NLS	FALSE
25506	A2VDJ0	1191	1196	1201	0.609997	0.00299967	DPYRKKKLQEK	0.0444585	0.0656125	0.048733	0.0671185	0.0664047	0.0649001	0.051198	0.0499361	0.0406975	0.0578966	0.0530419	KIAA0922	0.0191304	Candidate NLS	FALSE
25532	A2VDJ0	1217	1222	1227	0.625889	0.000251526	CRKNKKRGVAP	0.0519417	0.0581128	0.0552181	0.0470618	0.0664047	0.0649001	0.0653548	0.0513183	0.0567592	0.0548747	0.0539432	KIAA0922	0.0215203	Candidate NLS	FALSE
26519	A3KN83	605	610	615	0.620369	0.000629699	CIASKVKRVVQ	0.0519417	0.0604087	0.0573613	0.0527744	0.0664047	0.0518491	0.051198	0.0704982	0.0567592	0.0515515	0.0496217	SBNO1	0.0197855	Candidate NLS	FALSE
26615	A3KN83	701	706	711	0.631051	0.000100933	ENKIKKRKGEE	0.0635255	0.0524269	0.0552181	0.0396496	0.0664047	0.0649001	0.0653548	0.067819	0.0453616	0.0578966	0.0524945	SBNO1	0.0247226	High confidence NLS	TRUE
26627	A3KN83	713	718	723	0.626751	0.00021678	TREAKKARKVG	0.0510601	0.0581128	0.048733	0.0588709	0.0664047	0.0649001	0.0491068	0.0704982	0.0530522	0.0515515	0.0544605	SBNO1	0.0241418	Candidate NLS	TRUE
26628	A3KN83	714	719	724	0.605445	0.00556941	REAKKARKVGG	0.0486948	0.0372763	0.0573613	0.0584261	0.0664047	0.0448053	0.0653548	0.067819	0.0567592	0.0480825	0.0544605	SBNO1	0.0185685	Candidate NLS	TRUE
26691	A3KN83	777	782	787	0.612902	0.00197918	WLIRKDHKKNK	0.0433901	0.0519762	0.048733	0.0671185	0.0664047	0.0552642	0.0560364	0.067819	0.0530522	0.0500652	0.0530419	SBNO1	0.0213529	Candidate NLS	TRUE
26699	A3KN83	785	790	795	0.59857	0.0131434	KNKEKKKKKSI	0.0433657	0.0524269	0.0552181	0.0505006	0.0664047	0.0649001	0.051198	0.067819	0.0530522	0.0475124	0.0461718	SBNO1	0.0196688	Candidate NLS	TRUE
26700	A3KN83	786	791	796	0.5845	0.0576875	NKEKKKKKSID	0.0483335	0.0378389	0.048733	0.0584261	0.0664047	0.0649001	0.051198	0.067819	0.0424117	0.0493719	0.0490627	SBNO1	0.0186888	Candidate NLS	TRUE
26867	A3KN83	953	958	963	0.619197	0.000759168	RAKNQRRRVHM	0.0486948	0.053696	0.0552181	0.0470618	0.0521415	0.0693145	0.0653548	0.0704982	0.0567592	0.0546603	0.0457978	SBNO1	0.0211703	Candidate NLS	FALSE
26921	A3KN83	1007	1012	1017	0.607716	0.0041106	SIVAKRLESLG	0.0519839	0.0604087	0.0503889	0.0588709	0.0664047	0.0693145	0.0513511	0.051548	0.0424117	0.0505733	0.0544605	SBNO1	0.019473	Candidate NLS	FALSE
27065	A3KN83	1151	1156	1161	0.603002	0.00763484	SGDEKVRKSDV	0.0519839	0.0436697	0.0547998	0.0505006	0.0664047	0.0518491	0.0653548	0.067819	0.0424117	0.0571046	0.0511041	SBNO1	0.0192258	Candidate NLS	FALSE
27162	A3KN83	1248	1253	1258	0.602469	0.00816674	ADLKKKYKKVV	0.0573888	0.0404295	0.0424171	0.0584261	0.0664047	0.0649001	0.0489756	0.067819	0.0530522	0.0515515	0.0511041	SBNO1	0.0201894	Candidate NLS	TRUE
27302	A4D0V7	5	10	15	0.627731	0.000182726	PVFPCRRRFCP	0.0580328	0.0538475	0.047077	0.0524489	0.0528671	0.0693145	0.0653548	0.0704982	0.0511792	0.0531674	0.0539432	CPED1	0.0229126	Candidate NLS	FALSE
27592	A4D0V7	295	300	305	0.615753	0.00129469	WNPPKKKRFTV	0.0433901	0.0524269	0.0638754	0.0524489	0.0664047	0.0649001	0.051198	0.0704982	0.0511792	0.0483277	0.0511041	CPED1	0.0229455	Candidate NLS	TRUE
27593	A4D0V7	296	301	306	0.632269	8.07438e-05	NPPKKKRFTVK	0.0483335	0.0656125	0.0638754	0.0584261	0.0664047	0.0649001	0.0653548	0.041462	0.0533067	0.0515515	0.0530419	CPED1	0.0215343	Candidate NLS	TRUE
27594	A4D0V7	297	302	307	0.624316	0.000328716	PPKKKRFTVKL	0.0580328	0.0656125	0.0552181	0.0584261	0.0664047	0.0693145	0.0584368	0.0452936	0.0567592	0.0419487	0.0488696	CPED1	0.0207477	Candidate NLS	TRUE
28218	A4D0V7	921	926	931	0.603417	0.00724201	LDTAKKHGYEV	0.0444106	0.0404295	0.053134	0.0588709	0.0664047	0.0649001	0.0560364	0.0513183	0.0589121	0.0578966	0.0511041	CPED1	0.0185109	Candidate NLS	FALSE
28265	A4D0V7	968	973	978	0.608366	0.00376165	FIKMKRSRNHI	0.0462931	0.0604087	0.0552181	0.0510924	0.0664047	0.0693145	0.0462946	0.0704982	0.0420095	0.0546603	0.0461718	CPED1	0.0219219	Candidate NLS	TRUE
28515	A4D126	202	207	212	0.610163	0.00293063	SLERARHRASE	0.0519839	0.0519762	0.048733	0.0671185	0.0492105	0.0693145	0.0560364	0.0704982	0.0452851	0.0475124	0.0524945	ISPD	0.0197486	Candidate NLS	FALSE
28788	A4D1P6	34	39	44	0.614446	0.00157594	ADKEKGFRVDK	0.0573888	0.0404295	0.0552181	0.0505006	0.0664047	0.0486634	0.0584368	0.0704982	0.0567592	0.0571046	0.0530419	WDR91	0.0192018	Candidate NLS	FALSE
28945	A4D1P6	191	196	201	0.626104	0.00024243	ENEVLRQKLFA	0.0635255	0.0524269	0.048733	0.0473148	0.049553	0.0693145	0.0579277	0.067819	0.0639526	0.0519256	0.053611	WDR91	0.0193845	Candidate NLS	FALSE
29078	A4D1P6	324	329	334	0.602264	0.00838004	GWSQHRQRRLQ	0.0601789	0.0378707	0.0453052	0.0484773	0.0548999	0.0693145	0.0579277	0.0704982	0.057596	0.0505733	0.0496217	WDR91	0.0186684	Candidate NLS	FALSE
29080	A4D1P6	326	331	336	0.61572	0.00130126	SQHRQRRLQDH	0.0519839	0.0585417	0.048733	0.0671185	0.0521415	0.0693145	0.0653548	0.0499361	0.0406975	0.0571046	0.0547941	WDR91	0.0186337	Candidate NLS	FALSE
29211	A4D1P6	457	462	467	0.618186	0.000890178	EWATKRDRLLL	0.0635255	0.0378707	0.0573613	0.0508469	0.0664047	0.0693145	0.0389682	0.0704982	0.0639526	0.0505733	0.0488696	WDR91	0.021654	Candidate NLS	TRUE
29659	A4FU49	168	173	178	0.601267	0.0094862	PSKAKTSRTPS	0.0580328	0.0507573	0.0552181	0.0588709	0.0664047	0.0571534	0.0462946	0.0704982	0.0533067	0.0342925	0.0504377	SH3D21	0.0184294	Candidate NLS	FALSE
29693	A4FU49	202	207	212	0.611247	0.00251322	HPGRKRSKTQT	0.0303958	0.0656125	0.0429654	0.0671185	0.0664047	0.0693145	0.0462946	0.067819	0.0533067	0.0535997	0.0484158	SH3D21	0.0231544	Candidate NLS	TRUE
30099	A4FU49	608	613	618	0.625241	0.000281025	SEKEQRRRLEV	0.0519839	0.0372763	0.0552181	0.0505006	0.0521415	0.0693145	0.0653548	0.0704982	0.0639526	0.0578966	0.0511041	SH3D21	0.0223792	Candidate NLS	FALSE
30161	A4IF30	40	45	50	0.609445	0.00324033	NILVKMRKEDK	0.0483335	0.0604087	0.0424171	0.0473148	0.0664047	0.0582848	0.0653548	0.067819	0.0429613	0.0571046	0.0530419	SLC35F4	0.0211336	Candidate NLS	FALSE
30346	A4IF30	225	230	235	0.627892	0.000177631	QSPMKKFRECS	0.0553601	0.0507573	0.0638754	0.0510924	0.0664047	0.0649001	0.0584368	0.0704982	0.0429613	0.0531674	0.0504377	SLC35F4	0.0252018	High confidence NLS	TRUE
31508	A5D8V7	289	294	299	0.618884	0.000797712	TLVRERKKRER	0.0510601	0.0519762	0.0503889	0.0671185	0.0462763	0.0693145	0.051198	0.067819	0.057596	0.0578966	0.0482396	CCDC151	0.0184765	Candidate NLS	TRUE
31510	A5D8V7	291	296	301	0.623804	0.000358281	VRERKKRERYI	0.0493836	0.0581128	0.048733	0.0671185	0.0664047	0.0649001	0.0653548	0.051548	0.057596	0.0484807	0.0461718	CCDC151	0.0226228	Candidate NLS	TRUE
31511	A5D8V7	292	297	302	0.61221	0.00218829	RERKKRERYIS	0.0486948	0.0372763	0.0540772	0.0584261	0.0664047	0.0693145	0.0487971	0.0704982	0.0589121	0.0493719	0.0504377	CCDC151	0.0233987	Candidate NLS	TRUE
31520	A5D8V7	301	306	311	0.609904	0.00303935	ISECKKRAEEK	0.0548643	0.0507573	0.048733	0.0571164	0.0664047	0.0649001	0.0653548	0.0478731	0.0429613	0.0578966	0.0530419	CCDC151	0.0196822	Candidate NLS	FALSE
31536	A5D8V7	317	322	327	0.613148	0.00190907	RMERKTHREHL	0.0486948	0.0520178	0.048733	0.0671185	0.0664047	0.0571534	0.0560364	0.0704982	0.0429613	0.0546603	0.0488696	CCDC151	0.0222439	Candidate NLS	FALSE
31802	A5D8V7	583	588	593	0.598232	0.0136783	IESHKKHRRSR	0.0548643	0.0372763	0.0453052	0.0495983	0.0664047	0.0649001	0.0560364	0.0704982	0.057596	0.0475124	0.0482396	CCDC151	0.0204112	Candidate NLS	TRUE
32738	A5PKW4	934	939	944	0.611811	0.00231801	EAEEQRQKEAY	0.0635255	0.053696	0.048733	0.0505006	0.0521415	0.0693145	0.0579277	0.067819	0.0429613	0.0548747	0.0503176	PSD	0.0187926	Candidate NLS	FALSE
33001	A5PL33	183	188	193	0.620959	0.000572483	PSRRKSHRGQE	0.0580328	0.0507573	0.0540772	0.0671185	0.0664047	0.0465781	0.0560364	0.0704982	0.0453616	0.0535997	0.0524945	KRBA1	0.020605	Candidate NLS	FALSE
33543	A5PL33	725	730	735	0.617592	0.000976508	SQLEKRPRVSE	0.0519839	0.0585417	0.0424171	0.0505006	0.0664047	0.0693145	0.0511649	0.0704982	0.0567592	0.0475124	0.0524945	KRBA1	0.0233582	Candidate NLS	TRUE
33697	A5PL33	879	884	889	0.64884	2.87695e-06	GPTRPKPKILR	0.0601789	0.0656125	0.053134	0.0671185	0.0549842	0.0649001	0.0511649	0.067819	0.0651148	0.0505733	0.0482396	KRBA1	0.0233628	Candidate NLS	FALSE
34268	A5PLN7	430	435	440	0.6371	3.23467e-05	QPGRKWRKLGL	0.0553601	0.0656125	0.0429654	0.0671185	0.0664047	0.04556	0.0653548	0.067819	0.0639526	0.0480825	0.0488696	FAM149A	0.0224887	Candidate NLS	FALSE
34536	A5PLN7	698	703	708	0.628822	0.000150712	ERSRLRERTAT	0.0635255	0.0581128	0.0453052	0.0671185	0.049553	0.0693145	0.0487971	0.0704982	0.0533067	0.0548747	0.0484158	FAM149A	0.0204987	Candidate NLS	FALSE
34612	A5PLN9	11	16	21	0.609517	0.00320817	LLALKVMRLTK	0.0444106	0.0519762	0.0573613	0.0496235	0.0664047	0.0518491	0.052071	0.0704982	0.0639526	0.0483277	0.0530419	TRAPPC13	0.0185526	Candidate NLS	FALSE
34759	A5PLN9	158	163	168	0.61524	0.00139913	MYFRKFFKFQV	0.050852	0.0513858	0.047077	0.0671185	0.0664047	0.0502631	0.0584368	0.067819	0.0511792	0.0535997	0.0511041	TRAPPC13	0.0204919	Candidate NLS	FALSE
35274	A6NC98	266	271	276	0.631219	9.79011e-05	QLRRLRQELEE	0.0553601	0.0519762	0.0540772	0.0671185	0.049553	0.0693145	0.0579277	0.051548	0.0639526	0.0578966	0.0524945	CCDC88B	0.0187352	Candidate NLS	FALSE
35343	A6NC98	335	340	345	0.649338	2.58033e-06	ELRRCRERLQA	0.0635255	0.0519762	0.0540772	0.0671185	0.0528671	0.0693145	0.0487971	0.0704982	0.0639526	0.0535997	0.053611	CCDC88B	0.024356	High confidence NLS	FALSE
35686	A6NC98	678	683	688	0.636699	3.49599e-05	EAREHDQRLEG	0.0635255	0.053696	0.0540772	0.0505006	0.0548999	0.0552642	0.0579277	0.0704982	0.0639526	0.0578966	0.0544605	CCDC88B	0.0198062	Candidate NLS	FALSE
35741	A6NC98	733	738	743	0.632046	8.41385e-05	EVAQLRRKAEA	0.0635255	0.0538475	0.0573613	0.0484773	0.049553	0.0693145	0.0653548	0.067819	0.0452851	0.0578966	0.053611	CCDC88B	0.0217404	Candidate NLS	FALSE
35867	A6NC98	859	864	869	0.630126	0.000119345	EAERERREKEA	0.0635255	0.053696	0.048733	0.0671185	0.0462763	0.0693145	0.0653548	0.051548	0.0530522	0.0578966	0.053611	CCDC88B	0.0185459	Candidate NLS	FALSE
36291	A6NC98	1283	1288	1293	0.635482	4.41694e-05	ALRREKQKLVE	0.0573888	0.0519762	0.0540772	0.0671185	0.0462763	0.0649001	0.0579277	0.067819	0.0639526	0.0515515	0.0524945	CCDC88B	0.0204214	Candidate NLS	FALSE
36330	A6NC98	1322	1327	1332	0.605111	0.00581842	RLMRPRREGGP	0.0486948	0.0519762	0.048733	0.0671185	0.0549842	0.0693145	0.0653548	0.051548	0.0453616	0.0480825	0.0539432	CCDC88B	0.0184859	Candidate NLS	FALSE
36377	A6NC98	1369	1374	1379	0.629981	0.000122512	PSPAPMRRAQS	0.0580328	0.0507573	0.0638754	0.0588709	0.0549842	0.0582848	0.0653548	0.0704982	0.0452851	0.0535997	0.0504377	CCDC88B	0.0219737	Candidate NLS	FALSE
36421	A6NC98	1413	1418	1423	0.610572	0.00276646	DTPRQRFRQRH	0.0444585	0.0538574	0.0638754	0.0671185	0.0521415	0.0693145	0.0584368	0.0704982	0.0406975	0.0353795	0.0547941	CCDC88B	0.0216444	Candidate NLS	FALSE
36591	A6NCS6	117	122	127	0.627641	0.000185626	AAREPRRRLRE	0.0573888	0.053696	0.0540772	0.0505006	0.0549842	0.0693145	0.0653548	0.0704982	0.0639526	0.0353795	0.0524945	C2orf72	0.0232582	Candidate NLS	FALSE
36593	A6NCS6	119	124	129	0.610289	0.00287917	REPRRRLREML	0.0486948	0.0372763	0.0638754	0.0671185	0.0555421	0.0693145	0.0513511	0.0704982	0.0429613	0.0547872	0.0488696	C2orf72	0.0214006	Candidate NLS	FALSE
36604	A6NCS6	130	135	140	0.604463	0.00633083	RDVRGRRRAGA	0.0486948	0.0404295	0.0503889	0.0671185	0.0456853	0.0693145	0.0653548	0.0704982	0.0452851	0.0480825	0.053611	C2orf72	0.0195578	Candidate NLS	FALSE
36762	A6NDB9	3	8	13	0.634353	5.47287e-05	ESSLYRQRLEV	0.0635255	0.0507573	0.0453052	0.0496235	0.054448	0.0693145	0.0579277	0.0704982	0.0639526	0.0578966	0.0511041	PALM3	0.0224795	Candidate NLS	FALSE
36771	A6NDB9	12	17	22	0.642053	1.20568e-05	EVIAEKRRLQE	0.0635255	0.0538475	0.048733	0.0588709	0.0462763	0.0649001	0.0653548	0.0704982	0.0639526	0.0535997	0.0524945	PALM3	0.0218671	Candidate NLS	FALSE
36772	A6NDB9	13	18	23	0.619753	0.000694955	VIAEKRRLQEE	0.0493836	0.0604087	0.0573613	0.0505006	0.0664047	0.0693145	0.0653548	0.0499361	0.0406975	0.0578966	0.0524945	PALM3	0.0221225	Candidate NLS	FALSE
36782	A6NDB9	23	28	33	0.63946	2.03365e-05	EIRAARREVEE	0.0635255	0.0604087	0.0540772	0.0588709	0.0492105	0.0693145	0.0653548	0.051548	0.0567592	0.0578966	0.0524945	PALM3	0.0198578	Candidate NLS	FALSE
36796	A6NDB9	37	42	47	0.607245	0.00438128	RVERLKRKSLR	0.0486948	0.0538475	0.048733	0.0671185	0.049553	0.0649001	0.0653548	0.067819	0.0424117	0.0505733	0.0482396	PALM3	0.0191323	Candidate NLS	FALSE
37498	A6NDG6	76	81	86	0.62138	0.000534697	AYAEKLRRLGF	0.0573888	0.0513858	0.0573613	0.0505006	0.0664047	0.0450702	0.0653548	0.0704982	0.0639526	0.0480825	0.04538	PGP	0.0197193	Candidate NLS	FALSE
37527	A6NDG6	105	110	115	0.616355	0.00118145	TALYLRQRLAG	0.0510601	0.053696	0.0424171	0.0486004	0.049553	0.0693145	0.0579277	0.0704982	0.0639526	0.0548747	0.0544605	PGP	0.0190207	Candidate NLS	FALSE
38133	A6NEL2	116	121	126	0.6154	0.00136577	PQQQPRRRRRE	0.0580328	0.0585417	0.0447268	0.0484773	0.0549842	0.0693145	0.0653548	0.0704982	0.057596	0.0353795	0.0524945	SOWAHB	0.0213833	Candidate NLS	FALSE
38134	A6NEL2	117	122	127	0.640322	1.71206e-05	QQQPRRRRREK	0.0553601	0.0585417	0.0447268	0.0524489	0.0555421	0.0693145	0.0653548	0.0704982	0.057596	0.0578966	0.0530419	SOWAHB	0.0251663	High confidence NLS	FALSE
38135	A6NEL2	118	123	128	0.64301	9.90788e-06	QQPRRRRREKE	0.0553601	0.0585417	0.0638754	0.0671185	0.0555421	0.0693145	0.0653548	0.0704982	0.0429613	0.0419487	0.0524945	SOWAHB	0.0273175	High confidence NLS	FALSE
38136	A6NEL2	119	124	129	0.64882	2.88964e-06	QPRRRRREKEP	0.0553601	0.0656125	0.0540772	0.0671185	0.0555421	0.0693145	0.0653548	0.051548	0.0530522	0.0578966	0.0539432	SOWAHB	0.0239149	Candidate NLS	FALSE
38137	A6NEL2	120	125	130	0.608562	0.00366166	PRRRRREKEPE	0.0580328	0.0581128	0.0540772	0.0671185	0.0555421	0.0693145	0.0487971	0.067819	0.0429613	0.0342925	0.0524945	SOWAHB	0.0197825	Candidate NLS	FALSE
38534	A6NEL2	517	522	527	0.59758	0.0147632	EGLLKRSRRPP	0.0635255	0.0436697	0.0424171	0.0496235	0.0664047	0.0693145	0.0462946	0.0704982	0.057596	0.0342925	0.0539432	SOWAHB	0.0199001	Candidate NLS	TRUE
38950	A6NFN3	150	155	160	0.623692	0.000365046	DADRAREKLNG	0.0444585	0.053696	0.0547998	0.0671185	0.0492105	0.0693145	0.0487971	0.067819	0.0639526	0.0500652	0.0544605	RBFOX3	0.020003	Candidate NLS	FALSE
40057	A6NGD5	294	299	304	0.596064	0.0175735	LRGLKRSKPDA	0.0444106	0.0581128	0.0429654	0.0496235	0.0664047	0.0693145	0.0462946	0.067819	0.0404035	0.0571046	0.053611	ZSCAN5CP	0.0198332	Candidate NLS	TRUE
40122	A6NGD5	359	364	369	0.604838	0.00602949	EVCGKRFKYRG	0.0635255	0.0538475	0.0419479	0.0347903	0.0664047	0.0693145	0.0584368	0.067819	0.0589121	0.0353795	0.0544605	ZSCAN5CP	0.0206568	Candidate NLS	TRUE
40247	A6NGD5	484	489	494	0.600363	0.0105987	RRHQKTHREAT	0.0486948	0.0581128	0.048733	0.0484773	0.0664047	0.0571534	0.0560364	0.0704982	0.0429613	0.0548747	0.0484158	ZSCAN5CP	0.0189707	Candidate NLS	FALSE
41002	A6NGR9	427	432	437	0.592855	0.0250582	HLALNRRKVRH	0.0303958	0.0519762	0.0573613	0.0496235	0.054077	0.0693145	0.0653548	0.067819	0.0567592	0.0353795	0.0547941	MROH6	0.0189453	Candidate NLS	FALSE
41433	A6NHC0	29	34	39	0.6171	0.00105366	GQDFKTLRQQC	0.0601789	0.0585417	0.0547998	0.0528635	0.0664047	0.0571534	0.0513511	0.0704982	0.0406975	0.0535997	0.0510116	CAPN8	0.0207508	Candidate NLS	FALSE
41709	A6NHC0	305	310	315	0.60343	0.00723008	NHIDPRRKEEL	0.0483335	0.0530239	0.048733	0.04614	0.0549842	0.0693145	0.0653548	0.067819	0.0429613	0.0578966	0.0488696	CAPN8	0.019613	Candidate NLS	FALSE
41822	A6NHC0	418	423	428	0.606367	0.00492885	RRWRKRIGQGM	0.0486948	0.0581128	0.0625324	0.0671185	0.0664047	0.0693145	0.0482937	0.0513183	0.0406975	0.0480825	0.0457978	CAPN8	0.01956	Candidate NLS	FALSE
42101	A6NHJ4	4	9	14	0.604654	0.00617595	EEAAQKRKEKE	0.0635255	0.0372763	0.0573613	0.0588709	0.0521415	0.0649001	0.0653548	0.067819	0.0429613	0.0419487	0.0524945	ZNF860	0.0189411	Candidate NLS	FALSE
42102	A6NHJ4	5	10	15	0.626417	0.000229666	EAAQKRKEKEP	0.0635255	0.053696	0.0573613	0.0484773	0.0664047	0.0693145	0.051198	0.051548	0.0530522	0.0578966	0.0539432	ZNF860	0.0206638	Candidate NLS	FALSE
42234	A6NHJ4	137	142	147	0.608605	0.00364003	STDRYDRRHPG	0.0519839	0.0538574	0.0547998	0.0671185	0.054448	0.0552642	0.0653548	0.0704982	0.0465274	0.0342925	0.0544605	ZNF860	0.0191227	Candidate NLS	FALSE
42676	A6NHJ4	579	584	589	0.61997	0.000671229	SSYAKQRRIHM	0.0519839	0.0507573	0.048733	0.0588709	0.0664047	0.0417946	0.0653548	0.0704982	0.0651148	0.0546603	0.0457978	ZNF860	0.0194242	Candidate NLS	FALSE
42872	A6NHN6	153	158	163	0.616539	0.00114859	VRAKIRKRKVT	0.0493836	0.0581128	0.0573613	0.0584261	0.0492252	0.0693145	0.051198	0.0704982	0.0530522	0.0515515	0.0484158	NPIPB15	0.0190586	Candidate NLS	FALSE
42874	A6NHN6	155	160	165	0.601494	0.00922375	AKIRKRKVTTK	0.0573888	0.0378389	0.048733	0.0671185	0.0664047	0.0693145	0.051198	0.0488212	0.0533067	0.0483277	0.0530419	NPIPB15	0.0186053	Candidate NLS	FALSE
42892	A6NHN6	173	178	183	0.617197	0.00103809	NGKRKTARKQK	0.0483335	0.0436697	0.0552181	0.0671185	0.0664047	0.0571534	0.0491068	0.0704982	0.0530522	0.0535997	0.0530419	NPIPB15	0.0219901	Candidate NLS	FALSE
42895	A6NHN6	176	181	186	0.607868	0.00402677	RKTARKQKMFQ	0.0486948	0.0378389	0.053134	0.0588709	0.0555421	0.0649001	0.0579277	0.067819	0.0615928	0.0519256	0.0496217	NPIPB15	0.0192284	Candidate NLS	FALSE
42906	A6NHN6	187	192	197	0.604583	0.00623309	RAQELRRRAED	0.0486948	0.053696	0.0447268	0.0505006	0.049553	0.0693145	0.0653548	0.0704982	0.0452851	0.0578966	0.0490627	NPIPB15	0.0189269	Candidate NLS	FALSE
43074	A6NHN6	355	360	365	0.652974	1.1477e-06	PPKPKRWRVDE	0.0580328	0.0656125	0.0552181	0.0524489	0.0664047	0.0693145	0.0490867	0.0704982	0.0567592	0.0571046	0.0524945	NPIPB15	0.0277695	High confidence NLS	TRUE
43087	A6NHN6	368	373	378	0.64569	5.66021e-06	QSPKPKRRRAD	0.0553601	0.0507573	0.0638754	0.0584261	0.0549842	0.0649001	0.0653548	0.0704982	0.057596	0.0548747	0.0490627	NPIPB15	0.0253937	High confidence NLS	TRUE
43088	A6NHN6	369	374	379	0.65172	1.5225e-06	SPKPKRRRADE	0.0519839	0.0656125	0.0552181	0.0524489	0.0664047	0.0693145	0.0653548	0.0704982	0.0452851	0.0571046	0.0524945	NPIPB15	0.0302524	High confidence NLS	TRUE
43101	A6NHN6	382	387	392	0.630063	0.000120722	QSPKPKRQREA	0.0553601	0.0507573	0.0638754	0.0584261	0.0549842	0.0649001	0.0653548	0.0473009	0.057596	0.0578966	0.053611	NPIPB15	0.0189281	Candidate NLS	TRUE
43102	A6NHN6	383	388	393	0.639739	1.92385e-05	SPKPKRQREAE	0.0519839	0.0656125	0.0552181	0.0524489	0.0664047	0.0693145	0.0579277	0.0704982	0.0429613	0.0548747	0.0524945	NPIPB15	0.0277088	High confidence NLS	TRUE
43115	A6NHN6	396	401	406	0.643982	8.09996e-06	QLPKPKRRRLS	0.0553601	0.0519762	0.0638754	0.0584261	0.0549842	0.0649001	0.0653548	0.0704982	0.057596	0.0505733	0.0504377	NPIPB15	0.025215	High confidence NLS	TRUE
43116	A6NHN6	397	402	407	0.653769	9.58073e-07	LPKPKRRRLSK	0.0444106	0.0656125	0.0552181	0.0524489	0.0664047	0.0693145	0.0653548	0.0704982	0.0639526	0.0475124	0.0530419	NPIPB15	0.0304422	High confidence NLS	TRUE
43142	A6NHN6	423	428	433	0.60722	0.00439617	PWVEKKKKIKK	0.0580328	0.0378707	0.0503889	0.0505006	0.0664047	0.0649001	0.051198	0.067819	0.0651148	0.0419487	0.0530419	NPIPB15	0.0204828	Candidate NLS	TRUE
43144	A6NHN6	425	430	435	0.601262	0.00949208	VEKKKKIKKQN	0.0493836	0.0372763	0.0552181	0.0584261	0.0664047	0.0649001	0.0482937	0.067819	0.0530522	0.0535997	0.0468884	NPIPB15	0.0202726	Candidate NLS	TRUE
43236	A6NHQ2	84	89	94	0.613913	0.00170568	VAKSKSRRRKG	0.0493836	0.053696	0.0552181	0.0527744	0.0664047	0.0465781	0.0653548	0.0704982	0.057596	0.0419487	0.0544605	FBLL1	0.019922	Candidate NLS	FALSE
43237	A6NHQ2	85	90	95	0.607561	0.00419827	AKSKSRRRKGA	0.0573888	0.0378389	0.0453052	0.0584261	0.0486885	0.0693145	0.0653548	0.0704982	0.0530522	0.0480825	0.053611	FBLL1	0.0196825	Candidate NLS	FALSE
43238	A6NHQ2	86	91	96	0.60618	0.00505338	KSKSRRRKGAM	0.0433657	0.0507573	0.0552181	0.0527744	0.0555421	0.0693145	0.0653548	0.067819	0.0453616	0.0548747	0.0457978	FBLL1	0.0208133	Candidate NLS	FALSE
43586	A6NHQ4	110	115	120	0.611881	0.00229477	VAACPRRGEEE	0.0493836	0.053696	0.0573613	0.0571164	0.0549842	0.0693145	0.0653548	0.0513183	0.0429613	0.0578966	0.0524945	C17orf96	0.0185819	Candidate NLS	FALSE
43758	A6NHQ4	282	287	292	0.627611	0.000186603	RGAAKKRRLPA	0.0486948	0.0436697	0.0573613	0.0588709	0.0664047	0.0649001	0.0653548	0.0704982	0.0639526	0.0342925	0.053611	C17orf96	0.0266992	High confidence NLS	TRUE
43759	A6NHQ4	283	288	293	0.629894	0.000124449	GAAKKRRLPAP	0.0601789	0.053696	0.0573613	0.0584261	0.0664047	0.0693145	0.0653548	0.0499361	0.0404035	0.0548747	0.0539432	C17orf96	0.0239113	Candidate NLS	TRUE
44337	A6NHR9	492	497	502	0.642872	1.01934e-05	CTPPKKRGLAP	0.0519417	0.0538574	0.0638754	0.0524489	0.0664047	0.0649001	0.0653548	0.0513183	0.0639526	0.0548747	0.0539432	SMCHD1	0.0242344	Candidate NLS	FALSE
44432	A6NHR9	587	592	597	0.604048	0.00667959	DLPSKKQGPWA	0.0444585	0.0519762	0.0638754	0.0527744	0.0664047	0.0649001	0.0579277	0.0513183	0.0404035	0.056398	0.053611	SMCHD1	0.0188328	Candidate NLS	FALSE
44867	A6NHR9	1022	1027	1032	0.632031	8.43672e-05	APVEKTIKLLP	0.0573888	0.0656125	0.0503889	0.0505006	0.0664047	0.0571534	0.0482937	0.067819	0.0639526	0.0505733	0.0539432	SMCHD1	0.0211599	Candidate NLS	FALSE
44960	A6NHR9	1115	1120	1125	0.61045	0.00281465	PTSVKDMRYCQ	0.0580328	0.0538574	0.0453052	0.0473148	0.0664047	0.0552642	0.052071	0.0704982	0.0589121	0.0531674	0.0496217	SMCHD1	0.0186503	Candidate NLS	FALSE
45545	A6NHR9	1700	1705	1710	0.610733	0.00270403	EELKKKPRRSC	0.0635255	0.0372763	0.0424171	0.0584261	0.0664047	0.0649001	0.0511649	0.0704982	0.057596	0.0475124	0.0510116	SMCHD1	0.0218765	Candidate NLS	TRUE
45546	A6NHR9	1701	1706	1711	0.616723	0.00111661	ELKKKPRRSCT	0.0635255	0.0519762	0.0552181	0.0584261	0.0664047	0.0413247	0.0653548	0.0704982	0.0424117	0.0531674	0.0484158	SMCHD1	0.0191146	Candidate NLS	TRUE
45782	A6NHR9	1937	1942	1947	0.623312	0.000388989	DMRKKKQELDE	0.0444585	0.0520178	0.0540772	0.0584261	0.0664047	0.0649001	0.0579277	0.051548	0.0639526	0.0571046	0.0524945	SMCHD1	0.0212119	Candidate NLS	FALSE
45828	A6NHR9	1983	1988	1993	0.655597	6.29324e-07	PVPPKRMRREA	0.0580328	0.0538475	0.0638754	0.0524489	0.0664047	0.0693145	0.052071	0.0704982	0.057596	0.0578966	0.053611	SMCHD1	0.0288288	High confidence NLS	TRUE
45829	A6NHR9	1984	1989	1994	0.633229	6.75733e-05	VPPKRMRREAT	0.0493836	0.0656125	0.0638754	0.0584261	0.0555421	0.0582848	0.0653548	0.0704982	0.0429613	0.0548747	0.0484158	SMCHD1	0.022577	Candidate NLS	TRUE
46064	A6NHT5	224	229	234	0.615479	0.00134953	ACRKKKTRTVF	0.0573888	0.0488028	0.0540772	0.0584261	0.0664047	0.0649001	0.0447432	0.0704982	0.0533067	0.0515515	0.04538	HMX3	0.0217182	Candidate NLS	TRUE
46116	A6NHT5	276	281	286	0.624931	0.000296253	QNRRNKWKRQL	0.0553601	0.0524269	0.0540772	0.0671185	0.054077	0.0649001	0.0490867	0.067819	0.057596	0.0535997	0.0488696	HMX3	0.0201575	Candidate NLS	FALSE
46283	A6NI28	96	101	106	0.62486	0.000299841	AVEEERRRLIQ	0.0573888	0.0538475	0.048733	0.0505006	0.0462763	0.0693145	0.0653548	0.0704982	0.0639526	0.0493719	0.0496217	ARHGAP42	0.0201075	Candidate NLS	FALSE
46301	A6NI28	114	119	124	0.608494	0.00369635	APLEKFRKEQI	0.0573888	0.0656125	0.0424171	0.0505006	0.0664047	0.0502631	0.0653548	0.067819	0.0429613	0.0535997	0.0461718	ARHGAP42	0.018758	Candidate NLS	FALSE
46375	A6NI28	188	193	198	0.611599	0.0023898	VQEKKKFEFVE	0.0493836	0.0585417	0.048733	0.0584261	0.0664047	0.0649001	0.0584368	0.051548	0.0511792	0.0515515	0.0524945	ARHGAP42	0.0196921	Candidate NLS	FALSE
46432	A6NI28	245	250	255	0.623467	0.000379027	EVERLMQRMKS	0.0635255	0.0538475	0.048733	0.0671185	0.049553	0.0582848	0.0579277	0.0704982	0.0615928	0.0419487	0.0504377	ARHGAP42	0.0184428	Candidate NLS	FALSE
46607	A6NI28	420	425	430	0.616938	0.00108028	GVNSKVQKLMN	0.0601789	0.0538475	0.0405087	0.0527744	0.0664047	0.0518491	0.0579277	0.067819	0.0639526	0.0547872	0.0468884	ARHGAP42	0.0190586	Candidate NLS	FALSE
46789	A6NI28	602	607	612	0.621959	0.000486397	GSRKPRGRYTP	0.0601789	0.0507573	0.0540772	0.0584261	0.0549842	0.0693145	0.0425402	0.0704982	0.0589121	0.0483277	0.0539432	ARHGAP42	0.020065	Candidate NLS	FALSE
46960	A6NI28	773	778	783	0.611155	0.00254642	DLPPKMCRRLR	0.0444585	0.0519762	0.0638754	0.0524489	0.0664047	0.0582848	0.0467995	0.0704982	0.057596	0.0505733	0.0482396	ARHGAP42	0.0198791	Candidate NLS	FALSE
46963	A6NI28	776	781	786	0.6179	0.00093078	PKMCRRLRLDT	0.0580328	0.0378389	0.048733	0.0571164	0.0555421	0.0693145	0.0513511	0.0704982	0.0639526	0.0571046	0.0484158	ARHGAP42	0.0206344	Candidate NLS	FALSE
47296	A6NIK2	245	250	255	0.611373	0.00246851	PRPPPRRPARA	0.0580328	0.0581128	0.0638754	0.0524489	0.0549842	0.0693145	0.0653548	0.054974	0.0452851	0.0353795	0.053611	LRRC10B	0.0187055	Candidate NLS	FALSE
47421	A6NJ64	88	93	98	0.634652	5.17221e-05	ARRSNRRRQEG	0.0573888	0.0581128	0.0540772	0.0527744	0.054077	0.0693145	0.0653548	0.0704982	0.0406975	0.0578966	0.0544605	RP11-166B2.1	0.0244835	High confidence NLS	FALSE
47487	A6NJ64	154	159	164	0.614518	0.00155917	NGKRKTAKKQK	0.0483335	0.0436697	0.0552181	0.0671185	0.0664047	0.0571534	0.0491068	0.067819	0.0530522	0.0535997	0.0530419	RP11-166B2.1	0.0211118	Candidate NLS	TRUE
47490	A6NJ64	157	162	167	0.618159	0.000893831	RKTAKKQKLSV	0.0486948	0.0378389	0.053134	0.0588709	0.0664047	0.0649001	0.0579277	0.067819	0.0639526	0.0475124	0.0511041	RP11-166B2.1	0.0237877	Candidate NLS	TRUE
47535	A6NJ64	202	207	212	0.604583	0.00623309	RAQELRRRAED	0.0486948	0.053696	0.0447268	0.0505006	0.049553	0.0693145	0.0653548	0.0704982	0.0452851	0.0578966	0.0490627	RP11-166B2.1	0.0189269	Candidate NLS	FALSE
47667	A6NJ64	334	339	344	0.629622	0.000130665	KPPKPKRWRAA	0.0433657	0.0656125	0.0638754	0.0584261	0.0549842	0.0649001	0.0653548	0.0470215	0.057596	0.0548747	0.053611	RP11-166B2.1	0.0190046	Candidate NLS	TRUE
47668	A6NJ64	335	340	345	0.63927	2.11189e-05	PPKPKRWRAAE	0.0580328	0.0656125	0.0552181	0.0524489	0.0664047	0.0693145	0.0490867	0.0704982	0.0452851	0.0548747	0.0524945	RP11-166B2.1	0.0261994	High confidence NLS	TRUE
47681	A6NJ64	348	353	358	0.653791	9.53196e-07	SPPEPKRRRAA	0.0519839	0.0656125	0.0638754	0.0505006	0.0549842	0.0649001	0.0653548	0.0704982	0.057596	0.0548747	0.053611	RP11-166B2.1	0.0258899	High confidence NLS	TRUE
47682	A6NJ64	349	354	359	0.649053	2.74581e-06	PPEPKRRRAAE	0.0580328	0.0656125	0.048733	0.0524489	0.0664047	0.0693145	0.0653548	0.0704982	0.0452851	0.0548747	0.0524945	RP11-166B2.1	0.0296226	High confidence NLS	TRUE
47695	A6NJ64	362	367	372	0.653791	9.53196e-07	SPPEPKRRRAA	0.0519839	0.0656125	0.0638754	0.0505006	0.0549842	0.0649001	0.0653548	0.0704982	0.057596	0.0548747	0.053611	RP11-166B2.1	0.0258899	High confidence NLS	TRUE
47696	A6NJ64	363	368	373	0.649053	2.74581e-06	PPEPKRRRAAE	0.0580328	0.0656125	0.048733	0.0524489	0.0664047	0.0693145	0.0653548	0.0704982	0.0452851	0.0548747	0.0524945	RP11-166B2.1	0.0296226	High confidence NLS	TRUE
47710	A6NJ64	377	382	387	0.631462	9.3654e-05	SSPEPKRRRLS	0.0519839	0.0507573	0.0638754	0.0505006	0.0549842	0.0649001	0.0653548	0.0704982	0.057596	0.0505733	0.0504377	RP11-166B2.1	0.0230517	Candidate NLS	TRUE
47711	A6NJ64	378	383	388	0.654857	7.46583e-07	SPEPKRRRLSK	0.0519839	0.0656125	0.048733	0.0524489	0.0664047	0.0693145	0.0653548	0.0704982	0.0639526	0.0475124	0.0530419	RP11-166B2.1	0.0302513	High confidence NLS	TRUE
47736	A6NJB7	16	21	26	0.622616	0.000436606	KPGRVRRRKTR	0.0433657	0.0656125	0.0429654	0.0671185	0.0487666	0.0693145	0.0653548	0.0704982	0.0530522	0.0483277	0.0482396	PRR19	0.0222395	Candidate NLS	FALSE
47737	A6NJB7	17	22	27	0.598051	0.0139725	PGRVRRRKTRR	0.0580328	0.0436697	0.0540772	0.0473148	0.0555421	0.0693145	0.0653548	0.067819	0.0533067	0.0353795	0.0482396	PRR19	0.0189217	Candidate NLS	FALSE
47739	A6NJB7	19	24	29	0.623154	0.000399354	RVRRRKTRRER	0.0486948	0.0538475	0.0540772	0.0671185	0.0555421	0.0649001	0.0447432	0.0704982	0.057596	0.0578966	0.0482396	PRR19	0.0204334	Candidate NLS	FALSE
47740	A6NJB7	20	25	30	0.613332	0.00185816	VRRRKTRRERN	0.0493836	0.0581128	0.0540772	0.0671185	0.0664047	0.0571534	0.0653548	0.0704982	0.0429613	0.0353795	0.0468884	PRR19	0.0235321	Candidate NLS	FALSE
48359	A6NJL1	293	298	303	0.593874	0.0224351	LSSPKRSKPDA	0.0444106	0.0507573	0.0453052	0.0524489	0.0664047	0.0693145	0.0462946	0.067819	0.0404035	0.0571046	0.053611	ZSCAN5B	0.019903	Candidate NLS	TRUE
48650	A6NJT0	99	104	109	0.620732	0.000593873	ESPGCKRRRTR	0.0635255	0.0507573	0.0638754	0.0347903	0.0528671	0.0649001	0.0653548	0.0704982	0.057596	0.0483277	0.0482396	UNCX	0.0193351	Candidate NLS	TRUE
48651	A6NJT0	100	105	110	0.626352	0.000232255	SPGCKRRRTRT	0.0519839	0.0656125	0.0429654	0.0571164	0.0664047	0.0693145	0.0653548	0.0704982	0.0533067	0.0353795	0.0484158	UNCX	0.0268816	High confidence NLS	TRUE
48653	A6NJT0	102	107	112	0.620168	0.000650295	GCKRRRTRTNF	0.0601789	0.0488028	0.0552181	0.0671185	0.0555421	0.0693145	0.0447432	0.0704982	0.0533067	0.0500652	0.04538	UNCX	0.0208503	Candidate NLS	TRUE
48706	A6NJT0	155	160	165	0.62237	0.000454652	NRRAKWRKKEN	0.0483335	0.0581128	0.0540772	0.0588709	0.0664047	0.04556	0.0653548	0.067819	0.0530522	0.0578966	0.0468884	UNCX	0.0204865	Candidate NLS	FALSE
48749	A6NJT0	198	203	208	0.613806	0.00173288	EKMEKKKRKHE	0.0635255	0.0378389	0.048733	0.0505006	0.0664047	0.0649001	0.051198	0.0704982	0.0530522	0.0546603	0.0524945	UNCX	0.0218536	Candidate NLS	TRUE
48750	A6NJT0	199	204	209	0.624487	0.000319382	KMEKKKRKHEK	0.0433657	0.0520178	0.048733	0.0584261	0.0664047	0.0649001	0.0653548	0.067819	0.0465274	0.0578966	0.0530419	UNCX	0.0258899	High confidence NLS	TRUE
48890	A6NJT0	339	344	349	0.598237	0.013669	SDSPPRRKAAS	0.0519839	0.0404295	0.0453052	0.0524489	0.0549842	0.0693145	0.0653548	0.067819	0.0452851	0.0548747	0.0504377	UNCX	0.0194513	Candidate NLS	FALSE
49179	A6NJU9	107	112	117	0.61441	0.00158433	AWRSNRRRQEG	0.0573888	0.0378707	0.0540772	0.0527744	0.054077	0.0693145	0.0653548	0.0704982	0.0406975	0.0578966	0.0544605	RP11-347C12.1	0.0220819	Candidate NLS	FALSE
49225	A6NJU9	153	158	163	0.616539	0.00114859	VRAKIRKRKVT	0.0493836	0.0581128	0.0573613	0.0584261	0.0492252	0.0693145	0.051198	0.0704982	0.0530522	0.0515515	0.0484158	RP11-347C12.1	0.0190586	Candidate NLS	FALSE
49227	A6NJU9	155	160	165	0.601494	0.00922375	AKIRKRKVTTK	0.0573888	0.0378389	0.048733	0.0671185	0.0664047	0.0693145	0.051198	0.0488212	0.0533067	0.0483277	0.0530419	RP11-347C12.1	0.0186053	Candidate NLS	FALSE
49245	A6NJU9	173	178	183	0.617197	0.00103809	NGKRKTARKQK	0.0483335	0.0436697	0.0552181	0.0671185	0.0664047	0.0571534	0.0491068	0.0704982	0.0530522	0.0535997	0.0530419	RP11-347C12.1	0.0219901	Candidate NLS	FALSE
49248	A6NJU9	176	181	186	0.607868	0.00402677	RKTARKQKMFQ	0.0486948	0.0378389	0.053134	0.0588709	0.0555421	0.0649001	0.0579277	0.067819	0.0615928	0.0519256	0.0496217	RP11-347C12.1	0.0192284	Candidate NLS	FALSE
49259	A6NJU9	187	192	197	0.604583	0.00623309	RAQELRRRAED	0.0486948	0.053696	0.0447268	0.0505006	0.049553	0.0693145	0.0653548	0.0704982	0.0452851	0.0578966	0.0490627	RP11-347C12.1	0.0189269	Candidate NLS	FALSE
49859	A6NJU9	787	792	797	0.618965	0.000787562	PAERLRRPLPP	0.0580328	0.053696	0.048733	0.0671185	0.049553	0.0693145	0.0653548	0.054974	0.0639526	0.0342925	0.0539432	RP11-347C12.1	0.0187611	Candidate NLS	FALSE
50100	A6NJU9	1028	1033	1038	0.640612	1.61502e-05	PRKPKRQRAAE	0.0580328	0.0581128	0.0552181	0.0524489	0.0664047	0.0693145	0.0579277	0.0704982	0.0452851	0.0548747	0.0524945	RP11-347C12.1	0.027688	High confidence NLS	TRUE
50113	A6NJU9	1041	1046	1051	0.657367	4.16186e-07	PPPEPKRRRVG	0.0580328	0.0656125	0.0638754	0.0505006	0.0549842	0.0649001	0.0653548	0.0704982	0.057596	0.0515515	0.0544605	RP11-347C12.1	0.0262137	High confidence NLS	TRUE
50114	A6NJU9	1042	1047	1052	0.650304	2.08618e-06	PPEPKRRRVGD	0.0580328	0.0656125	0.048733	0.0524489	0.0664047	0.0693145	0.0653548	0.0704982	0.0567592	0.0480825	0.0490627	RP11-347C12.1	0.0294697	High confidence NLS	TRUE
50127	A6NJU9	1055	1060	1065	0.643112	9.70024e-06	PSRKPKRRRAA	0.0580328	0.0507573	0.0540772	0.0584261	0.0549842	0.0649001	0.0653548	0.0704982	0.057596	0.0548747	0.053611	RP11-347C12.1	0.0249748	High confidence NLS	TRUE
50128	A6NJU9	1056	1061	1066	0.638558	2.43154e-05	SRKPKRRRAAD	0.0519839	0.0581128	0.0552181	0.0524489	0.0664047	0.0693145	0.0653548	0.0704982	0.0452851	0.0548747	0.0490627	RP11-347C12.1	0.0285094	High confidence NLS	TRUE
50142	A6NJU9	1070	1075	1080	0.644388	7.44253e-06	SSPKPKRRRVG	0.0519839	0.0507573	0.0638754	0.0584261	0.0549842	0.0649001	0.0653548	0.0704982	0.057596	0.0515515	0.0544605	RP11-347C12.1	0.0255212	High confidence NLS	TRUE
50143	A6NJU9	1071	1076	1081	0.65074	1.89407e-06	SPKPKRRRVGD	0.0519839	0.0656125	0.0552181	0.0524489	0.0664047	0.0693145	0.0653548	0.0704982	0.0567592	0.0480825	0.0490627	RP11-347C12.1	0.029814	High confidence NLS	TRUE
50156	A6NJU9	1084	1089	1094	0.643112	9.70024e-06	PSRKPKRRRAA	0.0580328	0.0507573	0.0540772	0.0584261	0.0549842	0.0649001	0.0653548	0.0704982	0.057596	0.0548747	0.053611	RP11-347C12.1	0.0249748	High confidence NLS	TRUE
50157	A6NJU9	1085	1090	1095	0.638558	2.43154e-05	SRKPKRRRAAD	0.0519839	0.0581128	0.0552181	0.0524489	0.0664047	0.0693145	0.0653548	0.0704982	0.0452851	0.0548747	0.0490627	RP11-347C12.1	0.0285094	High confidence NLS	TRUE
50171	A6NJU9	1099	1104	1109	0.636463	3.6594e-05	SSPEPKRRRVG	0.0519839	0.0507573	0.0638754	0.0505006	0.0549842	0.0649001	0.0653548	0.0704982	0.057596	0.0515515	0.0544605	RP11-347C12.1	0.0238424	Candidate NLS	TRUE
50172	A6NJU9	1100	1105	1110	0.644255	7.65245e-06	SPEPKRRRVGD	0.0519839	0.0656125	0.048733	0.0524489	0.0664047	0.0693145	0.0653548	0.0704982	0.0567592	0.0480825	0.0490627	RP11-347C12.1	0.0288608	High confidence NLS	TRUE
50185	A6NJU9	1113	1118	1123	0.643112	9.70024e-06	PSRKPKRRRAA	0.0580328	0.0507573	0.0540772	0.0584261	0.0549842	0.0649001	0.0653548	0.0704982	0.057596	0.0548747	0.053611	RP11-347C12.1	0.0249748	High confidence NLS	TRUE
50186	A6NJU9	1114	1119	1124	0.638558	2.43154e-05	SRKPKRRRAAD	0.0519839	0.0581128	0.0552181	0.0524489	0.0664047	0.0693145	0.0653548	0.0704982	0.0452851	0.0548747	0.0490627	RP11-347C12.1	0.0285094	High confidence NLS	TRUE
50200	A6NJU9	1128	1133	1138	0.631462	9.3654e-05	SSPEPKRRRLS	0.0519839	0.0507573	0.0638754	0.0505006	0.0549842	0.0649001	0.0653548	0.0704982	0.057596	0.0505733	0.0504377	RP11-347C12.1	0.0230517	Candidate NLS	TRUE
50387	A6NJV1	187	192	197	0.61545	0.00135559	PQERKKRDCYF	0.0580328	0.0585417	0.048733	0.0671185	0.0664047	0.0649001	0.0653548	0.0432769	0.0492264	0.0484807	0.04538	C2orf70	0.0197649	Candidate NLS	FALSE
50601	A6NK53	210	215	220	0.619511	0.000722237	CDHCVRQRIAH	0.0519417	0.0404295	0.048733	0.0571164	0.0487666	0.0693145	0.0579277	0.0704982	0.0651148	0.0548747	0.0547941	ZNF233	0.0201189	Candidate NLS	FALSE
51080	A6NKD9	29	34	39	0.613761	0.00174454	EELARRLRRAE	0.0635255	0.0372763	0.0424171	0.0588709	0.0555421	0.0693145	0.0513511	0.0704982	0.057596	0.0548747	0.0524945	CCDC85C	0.0202414	Candidate NLS	FALSE
51081	A6NKD9	30	35	40	0.634089	5.75241e-05	ELARRLRRAEG	0.0635255	0.0519762	0.0573613	0.0671185	0.0555421	0.0450702	0.0653548	0.0704982	0.0452851	0.0578966	0.0544605	CCDC85C	0.019981	Candidate NLS	FALSE
51516	A6NKN8	56	61	66	0.625662	0.000261529	FRRFQKRKKDP	0.0462931	0.0581128	0.0540772	0.0528635	0.0521415	0.0649001	0.0653548	0.067819	0.0530522	0.0571046	0.0539432	PCP4L1	0.0212332	Candidate NLS	TRUE
51908	A6NNA5	27	32	37	0.612931	0.00197066	GFLRRKQRRNR	0.0601789	0.0384476	0.0424171	0.0671185	0.0555421	0.0649001	0.0579277	0.0704982	0.057596	0.0500652	0.0482396	DRGX	0.0205924	Candidate NLS	FALSE
51964	A6NNA5	83	88	93	0.623976	0.000348104	NRRAKWRKTER	0.0483335	0.0581128	0.0540772	0.0588709	0.0664047	0.04556	0.0653548	0.067819	0.0533067	0.0578966	0.0482396	DRGX	0.0207385	Candidate NLS	FALSE
51967	A6NNA5	86	91	96	0.618406	0.000859951	AKWRKTERGAS	0.0573888	0.0378389	0.0625324	0.0671185	0.0664047	0.0571534	0.0487971	0.0704982	0.0453616	0.0548747	0.0504377	DRGX	0.0220732	Candidate NLS	FALSE
52615	A6NNL0	481	486	491	0.644534	7.21925e-06	PPPRPHRRAET	0.0580328	0.0656125	0.0638754	0.0671185	0.0549842	0.0474599	0.0653548	0.0704982	0.0452851	0.0578966	0.0484158	NUTM2B	0.0216585	Candidate NLS	FALSE
52949	A6NNL0	815	820	825	0.645877	5.43988e-06	ANKAKKRPLFG	0.0573888	0.0524269	0.0552181	0.0588709	0.0664047	0.0649001	0.0653548	0.054974	0.0639526	0.0519256	0.0544605	NUTM2B	0.0256073	High confidence NLS	FALSE
52989	A6NNL0	855	860	865	0.612916	0.00197495	PSQSQKRKGDP	0.0580328	0.0507573	0.0447268	0.0527744	0.0521415	0.0649001	0.0653548	0.067819	0.0453616	0.0571046	0.0539432	NUTM2B	0.0192881	Candidate NLS	FALSE
54173	A6QL63	942	947	952	0.605569	0.00547925	FTASPRFKALL	0.0462931	0.0538574	0.0573613	0.0527744	0.0549842	0.0693145	0.0584368	0.067819	0.0452851	0.0505733	0.0488696	BTBD11	0.0196415	Candidate NLS	FALSE
54381	A6QL64	56	61	66	0.595313	0.0191289	YDANKRDRKER	0.0460863	0.0404295	0.0573613	0.0470618	0.0664047	0.0693145	0.0389682	0.0704982	0.0530522	0.0578966	0.0482396	ANKRD36	0.0190136	Candidate NLS	TRUE
54496	A6QL64	171	176	181	0.62285	0.000420017	AVSRRKVKMVE	0.0573888	0.0538475	0.0453052	0.0671185	0.0555421	0.0649001	0.0452898	0.067819	0.0615928	0.0515515	0.0524945	ANKRD36	0.0196267	Candidate NLS	FALSE
54576	A6QL64	251	256	261	0.607753	0.00409011	EYERKRYEDLP	0.0635255	0.0513858	0.048733	0.0671185	0.0664047	0.0693145	0.0489756	0.051548	0.036231	0.0505733	0.0539432	ANKRD36	0.0196514	Candidate NLS	FALSE
54854	A6QL64	529	534	539	0.620773	0.000589962	SSKAAMRRKDS	0.0519839	0.0507573	0.0552181	0.0588709	0.0492105	0.0582848	0.0653548	0.0704982	0.0530522	0.0571046	0.0504377	ANKRD36	0.0189576	Candidate NLS	FALSE
55244	A6QL64	919	924	929	0.61782	0.000942468	VSSRKKPSLEA	0.0493836	0.0507573	0.0453052	0.0671185	0.0664047	0.0649001	0.0511649	0.0473252	0.0639526	0.0578966	0.053611	ANKRD36	0.0191925	Candidate NLS	FALSE
55764	A6QL64	1439	1444	1449	0.6204	0.000626536	IQQEKKKRRNV	0.0548643	0.0585417	0.0447268	0.0505006	0.0664047	0.0649001	0.051198	0.0704982	0.057596	0.0500652	0.0511041	ANKRD36	0.0225394	Candidate NLS	TRUE
55765	A6QL64	1440	1445	1450	0.634274	5.55507e-05	QQEKKKRRNVE	0.0553601	0.0585417	0.048733	0.0584261	0.0664047	0.0649001	0.0653548	0.0704982	0.0420095	0.0515515	0.0524945	ANKRD36	0.0273409	High confidence NLS	TRUE
55766	A6QL64	1441	1446	1451	0.616675	0.00112498	QEKKKRRNVEE	0.0553601	0.0372763	0.0552181	0.0584261	0.0664047	0.0693145	0.0653548	0.0421698	0.0567592	0.0578966	0.0524945	ANKRD36	0.0205953	Candidate NLS	TRUE
55914	A6QL64	1589	1594	1599	0.623179	0.000397678	KQRESRQRLET	0.0433657	0.0585417	0.0540772	0.0505006	0.0486885	0.0693145	0.0579277	0.0704982	0.0639526	0.0578966	0.0484158	ANKRD36	0.0199572	Candidate NLS	FALSE
56088	A6QL64	1763	1768	1773	0.625278	0.000279269	QAECRKHRLLL	0.0553601	0.053696	0.048733	0.0571164	0.0555421	0.0649001	0.0560364	0.0704982	0.0639526	0.0505733	0.0488696	ANKRD36	0.0210983	Candidate NLS	FALSE
56263	A7KAX9	33	38	43	0.624693	0.000308465	EREEKFRKMKS	0.0635255	0.0581128	0.048733	0.0505006	0.0664047	0.0502631	0.0653548	0.067819	0.0615928	0.0419487	0.0504377	ARHGAP32	0.0207138	Candidate NLS	FALSE
56902	A7KAX9	672	677	682	0.612722	0.00203166	VSKRKLQRNES	0.0493836	0.0507573	0.0552181	0.0671185	0.0664047	0.0450702	0.0579277	0.0704982	0.0420095	0.0578966	0.0504377	ARHGAP32	0.0196827	Candidate NLS	FALSE
56951	A7KAX9	721	726	731	0.609711	0.00312244	KLFRPRRPRSS	0.0433657	0.0519762	0.047077	0.0671185	0.0549842	0.0693145	0.0653548	0.054974	0.057596	0.0475124	0.0504377	ARHGAP32	0.019546	Candidate NLS	FALSE
57264	A7KAX9	1034	1039	1044	0.637255	3.13864e-05	PPPKNVARMLA	0.0580328	0.0656125	0.0638754	0.0584261	0.054077	0.0518491	0.0491068	0.0704982	0.0615928	0.0505733	0.053611	ARHGAP32	0.0184464	Candidate NLS	FALSE
58565	A7MBM2	258	263	268	0.632404	7.87572e-05	SAVRPRRMVEP	0.0519839	0.053696	0.0503889	0.0671185	0.0549842	0.0693145	0.0653548	0.0509645	0.0567592	0.0578966	0.0539432	DISP2	0.0216057	Candidate NLS	FALSE
58959	A7MBM2	652	657	662	0.618173	0.000891894	CARRARGRWEG	0.0519417	0.053696	0.0540772	0.0671185	0.0492105	0.0693145	0.0425402	0.0704982	0.0474195	0.0578966	0.0544605	DISP2	0.0189971	Candidate NLS	FALSE
58968	A7MBM2	661	666	671	0.619098	0.00077117	EGSAPRRLLLA	0.0635255	0.0436697	0.0453052	0.0588709	0.0549842	0.0693145	0.0653548	0.0499361	0.0639526	0.0505733	0.053611	DISP2	0.0185592	Candidate NLS	FALSE
59472	A7MBM2	1165	1170	1175	0.597971	0.0141032	LQPLARRRSPS	0.0444106	0.0585417	0.0638754	0.0496235	0.0492105	0.0693145	0.0653548	0.0704982	0.0424117	0.0342925	0.0504377	DISP2	0.0184373	Candidate NLS	FALSE
59759	A7MCY6	61	66	71	0.635887	4.08824e-05	ENATLRRRLKV	0.0635255	0.0524269	0.0573613	0.0508469	0.049553	0.0693145	0.0653548	0.0704982	0.0639526	0.0419487	0.0511041	TBKBP1	0.0225851	Candidate NLS	FALSE
59761	A7MCY6	63	68	73	0.622543	0.000441893	ATLRRRLKVYE	0.0573888	0.0538574	0.0424171	0.0671185	0.0555421	0.0693145	0.0513511	0.067819	0.0567592	0.0484807	0.0524945	TBKBP1	0.0215473	Candidate NLS	FALSE
59919	A7MCY6	221	226	231	0.630352	0.00011459	VSDLERRRLEE	0.0493836	0.0507573	0.0547998	0.0496235	0.0462763	0.0693145	0.0653548	0.0704982	0.0639526	0.0578966	0.0524945	TBKBP1	0.0212077	Candidate NLS	FALSE
60313	A7XYQ1	10	15	20	0.612908	0.00197737	PPENKRSRKPA	0.0580328	0.0656125	0.048733	0.0470618	0.0664047	0.0693145	0.0462946	0.0704982	0.0530522	0.0342925	0.053611	SOBP	0.0217727	Candidate NLS	TRUE
60487	A7XYQ1	184	189	194	0.584817	0.0560211	RAYFKRNKARD	0.0486948	0.053696	0.048733	0.0528635	0.0664047	0.0693145	0.0475641	0.067819	0.0452851	0.0353795	0.0490627	SOBP	0.0186284	Candidate NLS	TRUE
61161	A7XYQ1	858	863	868	0.641227	1.42624e-05	EPPLKRRCLRI	0.0635255	0.0656125	0.0638754	0.0496235	0.0664047	0.0693145	0.0653548	0.0520126	0.0639526	0.0353795	0.0461718	SOBP	0.0242901	High confidence NLS	FALSE
61305	A8K0R7	139	144	149	0.610636	0.00274127	RPPKYKAKDYK	0.0486948	0.0656125	0.0638754	0.0584261	0.054448	0.0649001	0.0491068	0.067819	0.036231	0.0484807	0.0530419	ZNF839	0.0184559	Candidate NLS	FALSE
61641	A8K0R7	475	480	485	0.610414	0.00282899	ASSEKREREAA	0.0573888	0.0507573	0.0453052	0.0505006	0.0664047	0.0693145	0.0487971	0.0704982	0.0429613	0.0548747	0.053611	ZNF839	0.022349	Candidate NLS	TRUE
61655	A8K0R7	489	494	499	0.617212	0.00103557	LASVKRPRREA	0.0444106	0.053696	0.0453052	0.0473148	0.0664047	0.0693145	0.0511649	0.0704982	0.057596	0.0578966	0.053611	ZNF839	0.0233786	Candidate NLS	TRUE
61657	A8K0R7	491	496	501	0.615665	0.00131206	SVKRPRREALS	0.0519839	0.0538475	0.0552181	0.0671185	0.0549842	0.0693145	0.0653548	0.051548	0.0452851	0.0505733	0.0504377	ZNF839	0.0197228	Candidate NLS	TRUE
61988	A8K855	21	26	31	0.632011	8.46788e-05	SPRTKKFPLTE	0.0519839	0.0656125	0.0540772	0.0508469	0.0664047	0.0649001	0.0584368	0.054974	0.0639526	0.0483277	0.0524945	EFCAB7	0.0221132	Candidate NLS	FALSE
62178	A8K855	211	216	221	0.634999	4.84343e-05	PSPKITRKTDP	0.0580328	0.0507573	0.0638754	0.0584261	0.0492252	0.0571534	0.0653548	0.067819	0.0533067	0.0571046	0.0539432	EFCAB7	0.0200588	Candidate NLS	FALSE
62341	A8K855	374	379	384	0.607378	0.00430319	CRLRKKIKPVT	0.0519417	0.0581128	0.0424171	0.0671185	0.0664047	0.0649001	0.0482937	0.067819	0.0404035	0.0515515	0.0484158	EFCAB7	0.0215363	Candidate NLS	TRUE
63143	A8K979	162	167	172	0.622547	0.000441615	EYECKRKQLLK	0.0635255	0.0513858	0.048733	0.0571164	0.0664047	0.0693145	0.051198	0.0473009	0.0639526	0.0505733	0.0530419	ERI2	0.0196925	Candidate NLS	FALSE
63523	A8K979	542	547	552	0.624537	0.000316693	FPPAKKQPFTI	0.0462931	0.0656125	0.0638754	0.0588709	0.0664047	0.0649001	0.0579277	0.054974	0.0511792	0.0483277	0.0461718	ERI2	0.0220675	Candidate NLS	FALSE
64004	A8MPX8	29	34	39	0.6097	0.00312702	ILLLPKRKRFR	0.0548643	0.0519762	0.0424171	0.0496235	0.0549842	0.0649001	0.0653548	0.067819	0.057596	0.0519256	0.0482396	PP2D1	0.0190775	Candidate NLS	TRUE
64005	A8MPX8	30	35	40	0.588269	0.0402383	LLLPKRKRFRK	0.0444106	0.0519762	0.0424171	0.0524489	0.0664047	0.0693145	0.051198	0.0704982	0.0511792	0.0353795	0.0530419	PP2D1	0.0201508	Candidate NLS	TRUE
64007	A8MPX8	32	37	42	0.645057	6.46916e-06	LPKRKRFRKKK	0.0444106	0.0656125	0.0552181	0.0671185	0.0664047	0.0693145	0.0584368	0.0704982	0.0530522	0.0419487	0.0530419	PP2D1	0.0297559	High confidence NLS	TRUE
64012	A8MPX8	37	42	47	0.587938	0.041574	RFRKKKSRPVR	0.0486948	0.0384476	0.0540772	0.0584261	0.0664047	0.0649001	0.0462946	0.0704982	0.0404035	0.0515515	0.0482396	PP2D1	0.0190603	Candidate NLS	TRUE
64019	A8MPX8	44	49	54	0.622483	0.000446302	RPVRHTKRHEE	0.0486948	0.0656125	0.0503889	0.0671185	0.0548999	0.0571534	0.051198	0.0704982	0.0465274	0.0578966	0.0524945	PP2D1	0.0193239	Candidate NLS	FALSE
64021	A8MPX8	46	51	56	0.600859	0.00997419	VRHTKRHEEEQ	0.0493836	0.0581128	0.048733	0.0508469	0.0664047	0.0693145	0.0560364	0.051548	0.0429613	0.0578966	0.0496217	PP2D1	0.018455	Candidate NLS	FALSE
64361	A8MPX8	386	391	396	0.618071	0.000906255	RNTNERRRILQ	0.0486948	0.0524269	0.053134	0.0470618	0.0462763	0.0693145	0.0653548	0.0704982	0.0651148	0.0505733	0.0496217	PP2D1	0.0192662	Candidate NLS	FALSE
65353	A8MQ14	624	629	634	0.613876	0.00171508	KAFRLRLRLTQ	0.0433657	0.053696	0.047077	0.0671185	0.049553	0.0693145	0.0513511	0.0704982	0.0639526	0.0483277	0.0496217	ZNF850	0.0194458	Candidate NLS	FALSE
65633	A8MQ14	904	909	914	0.612129	0.00221407	KAFRRRSKLTQ	0.0433657	0.053696	0.047077	0.0671185	0.0555421	0.0693145	0.0462946	0.067819	0.0639526	0.0483277	0.0496217	ZNF850	0.0197517	Candidate NLS	FALSE
65873	A8MQB3	64	69	74	0.625798	0.000255494	ARAPPTRRAQA	0.0573888	0.0581128	0.0573613	0.0524489	0.0549842	0.0571534	0.0653548	0.0704982	0.0452851	0.0535997	0.053611	C17orf51	0.0205664	Candidate NLS	FALSE
65959	A8MQB3	150	155	160	0.600289	0.0106942	KHERKDKRSTP	0.0433657	0.0530239	0.048733	0.0671185	0.0664047	0.0552642	0.051198	0.0704982	0.0424117	0.0483277	0.0539432	C17orf51	0.0197869	Candidate NLS	FALSE
66127	A8MRT5	107	112	117	0.61441	0.00158433	AWRSNRRRQEG	0.0573888	0.0378707	0.0540772	0.0527744	0.054077	0.0693145	0.0653548	0.0704982	0.0406975	0.0578966	0.0544605	NPIPB5	0.0220819	Candidate NLS	FALSE
66173	A8MRT5	153	158	163	0.616539	0.00114859	VRAKIRKRKVT	0.0493836	0.0581128	0.0573613	0.0584261	0.0492252	0.0693145	0.051198	0.0704982	0.0530522	0.0515515	0.0484158	NPIPB5	0.0190586	Candidate NLS	FALSE
66175	A8MRT5	155	160	165	0.601494	0.00922375	AKIRKRKVTTK	0.0573888	0.0378389	0.048733	0.0671185	0.0664047	0.0693145	0.051198	0.0488212	0.0533067	0.0483277	0.0530419	NPIPB5	0.0186053	Candidate NLS	FALSE
66193	A8MRT5	173	178	183	0.617197	0.00103809	NGKRKTARKQK	0.0483335	0.0436697	0.0552181	0.0671185	0.0664047	0.0571534	0.0491068	0.0704982	0.0530522	0.0535997	0.0530419	NPIPB5	0.0219901	Candidate NLS	FALSE
66196	A8MRT5	176	181	186	0.607868	0.00402677	RKTARKQKMFQ	0.0486948	0.0378389	0.053134	0.0588709	0.0555421	0.0649001	0.0579277	0.067819	0.0615928	0.0519256	0.0496217	NPIPB5	0.0192284	Candidate NLS	FALSE
66207	A8MRT5	187	192	197	0.604583	0.00623309	RAQELRRRAED	0.0486948	0.053696	0.0447268	0.0505006	0.049553	0.0693145	0.0653548	0.0704982	0.0452851	0.0578966	0.0490627	NPIPB5	0.0189269	Candidate NLS	FALSE
67043	A8MRT5	1023	1028	1033	0.640612	1.61502e-05	PRKPKRQRAAE	0.0580328	0.0581128	0.0552181	0.0524489	0.0664047	0.0693145	0.0579277	0.0704982	0.0452851	0.0548747	0.0524945	NPIPB5	0.027688	High confidence NLS	TRUE
67056	A8MRT5	1036	1041	1046	0.657367	4.16186e-07	PPPEPKRRRVG	0.0580328	0.0656125	0.0638754	0.0505006	0.0549842	0.0649001	0.0653548	0.0704982	0.057596	0.0515515	0.0544605	NPIPB5	0.0262137	High confidence NLS	TRUE
67057	A8MRT5	1037	1042	1047	0.650304	2.08618e-06	PPEPKRRRVGD	0.0580328	0.0656125	0.048733	0.0524489	0.0664047	0.0693145	0.0653548	0.0704982	0.0567592	0.0480825	0.0490627	NPIPB5	0.0294697	High confidence NLS	TRUE
67070	A8MRT5	1050	1055	1060	0.643112	9.70024e-06	PSRKPKRRRAA	0.0580328	0.0507573	0.0540772	0.0584261	0.0549842	0.0649001	0.0653548	0.0704982	0.057596	0.0548747	0.053611	NPIPB5	0.0249748	High confidence NLS	TRUE
67071	A8MRT5	1051	1056	1061	0.638558	2.43154e-05	SRKPKRRRAAD	0.0519839	0.0581128	0.0552181	0.0524489	0.0664047	0.0693145	0.0653548	0.0704982	0.0452851	0.0548747	0.0490627	NPIPB5	0.0285094	High confidence NLS	TRUE
67085	A8MRT5	1065	1070	1075	0.636463	3.6594e-05	SSPEPKRRRVG	0.0519839	0.0507573	0.0638754	0.0505006	0.0549842	0.0649001	0.0653548	0.0704982	0.057596	0.0515515	0.0544605	NPIPB5	0.0238424	Candidate NLS	TRUE
67086	A8MRT5	1066	1071	1076	0.644255	7.65245e-06	SPEPKRRRVGD	0.0519839	0.0656125	0.048733	0.0524489	0.0664047	0.0693145	0.0653548	0.0704982	0.0567592	0.0480825	0.0490627	NPIPB5	0.0288608	High confidence NLS	TRUE
67099	A8MRT5	1079	1084	1089	0.643112	9.70024e-06	PSRKPKRRRAA	0.0580328	0.0507573	0.0540772	0.0584261	0.0549842	0.0649001	0.0653548	0.0704982	0.057596	0.0548747	0.053611	NPIPB5	0.0249748	High confidence NLS	TRUE
67100	A8MRT5	1080	1085	1090	0.638558	2.43154e-05	SRKPKRRRAAD	0.0519839	0.0581128	0.0552181	0.0524489	0.0664047	0.0693145	0.0653548	0.0704982	0.0452851	0.0548747	0.0490627	NPIPB5	0.0285094	High confidence NLS	TRUE
67114	A8MRT5	1094	1099	1104	0.636463	3.6594e-05	SSPEPKRRRVG	0.0519839	0.0507573	0.0638754	0.0505006	0.0549842	0.0649001	0.0653548	0.0704982	0.057596	0.0515515	0.0544605	NPIPB5	0.0238424	Candidate NLS	TRUE
67115	A8MRT5	1095	1100	1105	0.644255	7.65245e-06	SPEPKRRRVGD	0.0519839	0.0656125	0.048733	0.0524489	0.0664047	0.0693145	0.0653548	0.0704982	0.0567592	0.0480825	0.0490627	NPIPB5	0.0288608	High confidence NLS	TRUE
67128	A8MRT5	1108	1113	1118	0.643112	9.70024e-06	PSRKPKRRRAA	0.0580328	0.0507573	0.0540772	0.0584261	0.0549842	0.0649001	0.0653548	0.0704982	0.057596	0.0548747	0.053611	NPIPB5	0.0249748	High confidence NLS	TRUE
67129	A8MRT5	1109	1114	1119	0.638558	2.43154e-05	SRKPKRRRAAD	0.0519839	0.0581128	0.0552181	0.0524489	0.0664047	0.0693145	0.0653548	0.0704982	0.0452851	0.0548747	0.0490627	NPIPB5	0.0285094	High confidence NLS	TRUE
67143	A8MRT5	1123	1128	1133	0.632681	7.48294e-05	SLPEPKRRRLS	0.0519839	0.0519762	0.0638754	0.0505006	0.0549842	0.0649001	0.0653548	0.0704982	0.057596	0.0505733	0.0504377	NPIPB5	0.0231963	Candidate NLS	TRUE
67275	A8MUV8	62	67	72	0.604356	0.0064196	PWNARRQKTVA	0.0580328	0.0378707	0.0405087	0.0588709	0.0555421	0.0693145	0.0579277	0.067819	0.0533067	0.0515515	0.053611	ZNF727	0.0196484	Candidate NLS	FALSE
67624	A8MUV8	411	416	421	0.614211	0.00163186	LIKHKRIHMEV	0.0444106	0.0604087	0.0552181	0.0495983	0.0664047	0.0693145	0.0482937	0.0499693	0.0615928	0.0578966	0.0511041	ZNF727	0.0186461	Candidate NLS	FALSE
67936	A8MV65	234	239	244	0.615475	0.00135044	AHMHHRHRHHH	0.0573888	0.0530239	0.048733	0.0495983	0.0548999	0.0693145	0.0560364	0.0704982	0.0465274	0.0546603	0.0547941	VGLL3	0.0205577	Candidate NLS	FALSE
68288	A8MW92	270	275	280	0.616413	0.00117096	SFQAKRARLNK	0.0519839	0.0384476	0.0447268	0.0588709	0.0664047	0.0693145	0.0491068	0.0704982	0.0639526	0.0500652	0.0530419	PHF20L1	0.0237557	Candidate NLS	TRUE
68364	A8MW92	346	351	356	0.604698	0.00614034	KARSKKCKHES	0.0433657	0.053696	0.0540772	0.0527744	0.0664047	0.0649001	0.0467995	0.067819	0.0465274	0.0578966	0.0504377	PHF20L1	0.020255	Candidate NLS	TRUE
68425	A8MW92	407	412	417	0.597156	0.0155069	KHSERRRRSQR	0.0433657	0.0530239	0.0453052	0.0505006	0.0555421	0.0693145	0.0653548	0.0704982	0.0424117	0.0535997	0.0482396	PHF20L1	0.0199322	Candidate NLS	FALSE
68428	A8MW92	410	415	420	0.640623	1.61132e-05	ERRRRSQRLAT	0.0635255	0.0581128	0.0540772	0.0671185	0.0555421	0.0465781	0.0579277	0.0704982	0.0639526	0.0548747	0.0484158	PHF20L1	0.0194941	Candidate NLS	FALSE
68547	A8MW92	529	534	539	0.608783	0.00355186	SKTEKKVKLED	0.0519839	0.0378389	0.053134	0.0505006	0.0664047	0.0649001	0.0452898	0.067819	0.0639526	0.0578966	0.0490627	PHF20L1	0.019938	Candidate NLS	TRUE
68572	A8MW92	554	559	564	0.609931	0.00302752	ERREKRDKDHY	0.0635255	0.0581128	0.0540772	0.0505006	0.0664047	0.0693145	0.0389682	0.067819	0.036231	0.0546603	0.0503176	PHF20L1	0.0202807	Candidate NLS	TRUE
68580	A8MW92	562	567	572	0.607008	0.00452387	DHYRPKQKKKK	0.0444585	0.0530239	0.048733	0.0671185	0.0549842	0.0649001	0.0579277	0.067819	0.0530522	0.0419487	0.0530419	PHF20L1	0.0197988	Candidate NLS	TRUE
68583	A8MW92	565	570	575	0.616367	0.00117917	RPKQKKKKKKK	0.0486948	0.0656125	0.0552181	0.0484773	0.0664047	0.0649001	0.051198	0.067819	0.0530522	0.0419487	0.0530419	PHF20L1	0.0217651	Candidate NLS	TRUE
68584	A8MW92	566	571	576	0.597389	0.0150935	PKQKKKKKKKK	0.0580328	0.0378389	0.0447268	0.0584261	0.0664047	0.0649001	0.051198	0.067819	0.0530522	0.0419487	0.0530419	PHF20L1	0.0199752	Candidate NLS	TRUE
68585	A8MW92	567	572	577	0.613916	0.0017049	KQKKKKKKKKK	0.0433657	0.0585417	0.0552181	0.0584261	0.0664047	0.0649001	0.051198	0.067819	0.0530522	0.0419487	0.0530419	PHF20L1	0.0224972	Candidate NLS	TRUE
68586	A8MW92	568	573	578	0.602604	0.00802921	QKKKKKKKKKS	0.0553601	0.0378389	0.0552181	0.0584261	0.0664047	0.0649001	0.051198	0.067819	0.0530522	0.0419487	0.0504377	PHF20L1	0.0208175	Candidate NLS	TRUE
68587	A8MW92	569	574	579	0.598777	0.0128241	KKKKKKKKKSK	0.0433657	0.0378389	0.0552181	0.0584261	0.0664047	0.0649001	0.051198	0.067819	0.0530522	0.0475124	0.0530419	PHF20L1	0.0207533	Candidate NLS	TRUE
68750	A8MW92	732	737	742	0.631423	9.43226e-05	QRWSAKYRYDK	0.0553601	0.0581128	0.0625324	0.0527744	0.0492105	0.0649001	0.0489756	0.0704982	0.0589121	0.0571046	0.0530419	PHF20L1	0.0191037	Candidate NLS	FALSE
70064	A9YTQ3	13	18	23	0.622037	0.000480254	YAGRKRRRPLQ	0.0460863	0.053696	0.0429654	0.0671185	0.0664047	0.0693145	0.0653548	0.0704982	0.0404035	0.0505733	0.0496217	AHRR	0.0276934	High confidence NLS	TRUE
70065	A9YTQ3	14	19	24	0.629341	0.000137395	AGRKRRRPLQK	0.0573888	0.0436697	0.0540772	0.0584261	0.0555421	0.0693145	0.0653548	0.054974	0.0639526	0.0535997	0.0530419	AHRR	0.0213186	Candidate NLS	TRUE
70070	A9YTQ3	19	24	29	0.612156	0.00220549	RRPLQKQRPAV	0.0486948	0.0581128	0.0638754	0.0496235	0.0521415	0.0649001	0.0579277	0.0704982	0.0404035	0.0548747	0.0511041	AHRR	0.0189381	Candidate NLS	FALSE
70085	A9YTQ3	34	39	44	0.603795	0.00690081	SNPSKRHRDRL	0.0519839	0.0524269	0.0638754	0.0527744	0.0664047	0.0693145	0.0560364	0.0704982	0.036231	0.0353795	0.0488696	AHRR	0.0231278	Candidate NLS	TRUE
70087	A9YTQ3	36	41	46	0.632436	7.82884e-05	PSKRHRDRLNA	0.0580328	0.0507573	0.0552181	0.0671185	0.0548999	0.0693145	0.0389682	0.0704982	0.0639526	0.0500652	0.053611	AHRR	0.0215931	Candidate NLS	TRUE
70707	A9YTQ3	656	661	666	0.63169	8.98156e-05	APVVKREPLDS	0.0573888	0.0656125	0.0503889	0.0473148	0.0664047	0.0693145	0.0487971	0.054974	0.0639526	0.0571046	0.0504377	AHRR	0.021205	Candidate NLS	FALSE
71554	B1AL46	812	817	822	0.628035	0.000173223	PSPANKAKKQP	0.0580328	0.0507573	0.0638754	0.0588709	0.054077	0.0649001	0.0491068	0.067819	0.0530522	0.0535997	0.0539432	NUTM2E	0.0202577	Candidate NLS	FALSE
71557	B1AL46	815	820	825	0.63845	2.48394e-05	ANKAKKQPLFG	0.0573888	0.0524269	0.0552181	0.0588709	0.0664047	0.0649001	0.0579277	0.054974	0.0639526	0.0519256	0.0544605	NUTM2E	0.0236093	Candidate NLS	FALSE
71597	B1AL46	855	860	865	0.612916	0.00197495	PSQSQKRKGDP	0.0580328	0.0507573	0.0447268	0.0527744	0.0521415	0.0649001	0.0653548	0.067819	0.0453616	0.0571046	0.0539432	NUTM2E	0.0192881	Candidate NLS	FALSE
72059	B1APH4	1	6	11	0.60097	0.00983943	MASRPRPRTPS	0.050852	0.053696	0.0453052	0.0671185	0.0549842	0.0693145	0.0511649	0.0704982	0.0533067	0.0342925	0.0504377	ZNF487	0.0193424	Candidate NLS	FALSE
72071	B1APH4	13	18	23	0.621908	0.000490482	GPSDLRFRGEA	0.0601789	0.0656125	0.0453052	0.04614	0.049553	0.0693145	0.0584368	0.0704982	0.0453616	0.0578966	0.053611	ZNF487	0.019558	Candidate NLS	FALSE
72555	B2CW77	59	64	69	0.613903	0.00170812	TTFRRRSRVSL	0.0510601	0.0538574	0.047077	0.0671185	0.0555421	0.0693145	0.0462946	0.0704982	0.0567592	0.0475124	0.0488696	KLLN	0.0203896	Candidate NLS	FALSE
72676	B2RD01	12	17	22	0.633766	6.11202e-05	IPSAKRERKAI	0.0548643	0.0656125	0.0453052	0.0588709	0.0664047	0.0693145	0.0487971	0.0704982	0.0530522	0.0548747	0.0461718	CENPBD1	0.0255295	High confidence NLS	TRUE
72992	B2RXF5	151	156	161	0.623343	0.000386994	CPAARKAKLPP	0.0519417	0.0656125	0.0573613	0.0588709	0.0555421	0.0649001	0.0491068	0.067819	0.0639526	0.0342925	0.0539432	ZBTB42	0.01982	Candidate NLS	FALSE
73187	B2RXF5	346	351	356	0.609225	0.00334124	TYTLKRHERTH	0.0510601	0.0513858	0.053134	0.0496235	0.0664047	0.0693145	0.0560364	0.051548	0.057596	0.0483277	0.0547941	ZBTB42	0.0194821	Candidate NLS	FALSE
74648	B7U540	38	43	48	0.626385	0.000230952	TRRRCRNRFVK	0.0510601	0.0581128	0.0540772	0.0671185	0.0528671	0.0693145	0.0475641	0.0704982	0.0511792	0.0515515	0.0530419	KCNJ18	0.0217112	Candidate NLS	FALSE
74789	B7U540	179	184	189	0.60509	0.00583453	AIMAKMARPKK	0.0573888	0.0604087	0.048733	0.0588709	0.0664047	0.0582848	0.0491068	0.0704982	0.0404035	0.0419487	0.0530419	KCNJ18	0.0197018	Candidate NLS	FALSE
74793	B7U540	183	188	193	0.608744	0.0035709	KMARPKKRAQT	0.0433657	0.0520178	0.0573613	0.0671185	0.0549842	0.0649001	0.051198	0.0704982	0.0452851	0.0535997	0.0484158	KCNJ18	0.0197628	Candidate NLS	FALSE
74795	B7U540	185	190	195	0.62268	0.000432022	ARPKKRAQTLL	0.0573888	0.0581128	0.0638754	0.0584261	0.0664047	0.0693145	0.0491068	0.0473009	0.0533067	0.0505733	0.0488696	KCNJ18	0.0199316	Candidate NLS	FALSE
75144	B7Z6K7	111	116	121	0.614161	0.00164403	QGTHHKQKLHR	0.0553601	0.0436697	0.053134	0.0495983	0.0548999	0.0649001	0.0579277	0.067819	0.0639526	0.0546603	0.0482396	ZNF814	0.0187398	Candidate NLS	FALSE
75188	B7Z6K7	155	160	165	0.635368	4.51467e-05	ALFAKRCKLHV	0.0573888	0.0519762	0.047077	0.0588709	0.0664047	0.0693145	0.0467995	0.067819	0.0639526	0.0546603	0.0511041	ZNF814	0.0250192	High confidence NLS	TRUE
76190	C9J442	107	112	117	0.610422	0.00282555	QQCAQRQRWGY	0.0553601	0.0585417	0.0419479	0.0588709	0.0521415	0.0693145	0.0579277	0.0704982	0.0474195	0.0480825	0.0503176	C22orf46	0.0198289	Candidate NLS	FALSE
76605	C9JG80	107	112	117	0.61441	0.00158433	AWRSNRRRQEG	0.0573888	0.0378707	0.0540772	0.0527744	0.054077	0.0693145	0.0653548	0.0704982	0.0406975	0.0578966	0.0544605	NPIPB4	0.0220819	Candidate NLS	FALSE
76651	C9JG80	153	158	163	0.616539	0.00114859	VRAKIRKRKVT	0.0493836	0.0581128	0.0573613	0.0584261	0.0492252	0.0693145	0.051198	0.0704982	0.0530522	0.0515515	0.0484158	NPIPB4	0.0190586	Candidate NLS	FALSE
76653	C9JG80	155	160	165	0.601494	0.00922375	AKIRKRKVTTK	0.0573888	0.0378389	0.048733	0.0671185	0.0664047	0.0693145	0.051198	0.0488212	0.0533067	0.0483277	0.0530419	NPIPB4	0.0186053	Candidate NLS	FALSE
76671	C9JG80	173	178	183	0.617197	0.00103809	NGKRKTARKQK	0.0483335	0.0436697	0.0552181	0.0671185	0.0664047	0.0571534	0.0491068	0.0704982	0.0530522	0.0535997	0.0530419	NPIPB4	0.0219901	Candidate NLS	FALSE
76674	C9JG80	176	181	186	0.607868	0.00402677	RKTARKQKMFQ	0.0486948	0.0378389	0.053134	0.0588709	0.0555421	0.0649001	0.0579277	0.067819	0.0615928	0.0519256	0.0496217	NPIPB4	0.0192284	Candidate NLS	FALSE
76685	C9JG80	187	192	197	0.604583	0.00623309	RAQELRRRAED	0.0486948	0.053696	0.0447268	0.0505006	0.049553	0.0693145	0.0653548	0.0704982	0.0452851	0.0578966	0.0490627	NPIPB4	0.0189269	Candidate NLS	FALSE
77526	C9JG80	1028	1033	1038	0.640612	1.61502e-05	PRKPKRQRAAE	0.0580328	0.0581128	0.0552181	0.0524489	0.0664047	0.0693145	0.0579277	0.0704982	0.0452851	0.0548747	0.0524945	NPIPB4	0.027688	High confidence NLS	TRUE
77539	C9JG80	1041	1046	1051	0.657367	4.16186e-07	PPPEPKRRRVG	0.0580328	0.0656125	0.0638754	0.0505006	0.0549842	0.0649001	0.0653548	0.0704982	0.057596	0.0515515	0.0544605	NPIPB4	0.0262137	High confidence NLS	TRUE
77540	C9JG80	1042	1047	1052	0.650304	2.08618e-06	PPEPKRRRVGD	0.0580328	0.0656125	0.048733	0.0524489	0.0664047	0.0693145	0.0653548	0.0704982	0.0567592	0.0480825	0.0490627	NPIPB4	0.0294697	High confidence NLS	TRUE
77553	C9JG80	1055	1060	1065	0.643112	9.70024e-06	PSRKPKRRRAA	0.0580328	0.0507573	0.0540772	0.0584261	0.0549842	0.0649001	0.0653548	0.0704982	0.057596	0.0548747	0.053611	NPIPB4	0.0249748	High confidence NLS	TRUE
77554	C9JG80	1056	1061	1066	0.638558	2.43154e-05	SRKPKRRRAAD	0.0519839	0.0581128	0.0552181	0.0524489	0.0664047	0.0693145	0.0653548	0.0704982	0.0452851	0.0548747	0.0490627	NPIPB4	0.0285094	High confidence NLS	TRUE
77568	C9JG80	1070	1075	1080	0.636463	3.6594e-05	SSPEPKRRRVG	0.0519839	0.0507573	0.0638754	0.0505006	0.0549842	0.0649001	0.0653548	0.0704982	0.057596	0.0515515	0.0544605	NPIPB4	0.0238424	Candidate NLS	TRUE
77569	C9JG80	1071	1076	1081	0.644255	7.65245e-06	SPEPKRRRVGD	0.0519839	0.0656125	0.048733	0.0524489	0.0664047	0.0693145	0.0653548	0.0704982	0.0567592	0.0480825	0.0490627	NPIPB4	0.0288608	High confidence NLS	TRUE
77582	C9JG80	1084	1089	1094	0.643112	9.70024e-06	PSRKPKRRRAA	0.0580328	0.0507573	0.0540772	0.0584261	0.0549842	0.0649001	0.0653548	0.0704982	0.057596	0.0548747	0.053611	NPIPB4	0.0249748	High confidence NLS	TRUE
77583	C9JG80	1085	1090	1095	0.638558	2.43154e-05	SRKPKRRRAAD	0.0519839	0.0581128	0.0552181	0.0524489	0.0664047	0.0693145	0.0653548	0.0704982	0.0452851	0.0548747	0.0490627	NPIPB4	0.0285094	High confidence NLS	TRUE
77597	C9JG80	1099	1104	1109	0.636463	3.6594e-05	SSPEPKRRRVG	0.0519839	0.0507573	0.0638754	0.0505006	0.0549842	0.0649001	0.0653548	0.0704982	0.057596	0.0515515	0.0544605	NPIPB4	0.0238424	Candidate NLS	TRUE
77598	C9JG80	1100	1105	1110	0.644255	7.65245e-06	SPEPKRRRVGD	0.0519839	0.0656125	0.048733	0.0524489	0.0664047	0.0693145	0.0653548	0.0704982	0.0567592	0.0480825	0.0490627	NPIPB4	0.0288608	High confidence NLS	TRUE
77611	C9JG80	1113	1118	1123	0.643112	9.70024e-06	PSRKPKRRRAA	0.0580328	0.0507573	0.0540772	0.0584261	0.0549842	0.0649001	0.0653548	0.0704982	0.057596	0.0548747	0.053611	NPIPB4	0.0249748	High confidence NLS	TRUE
77612	C9JG80	1114	1119	1124	0.638558	2.43154e-05	SRKPKRRRAAD	0.0519839	0.0581128	0.0552181	0.0524489	0.0664047	0.0693145	0.0653548	0.0704982	0.0452851	0.0548747	0.0490627	NPIPB4	0.0285094	High confidence NLS	TRUE
77626	C9JG80	1128	1133	1138	0.632681	7.48294e-05	SLPEPKRRRLS	0.0519839	0.0519762	0.0638754	0.0505006	0.0549842	0.0649001	0.0653548	0.0704982	0.057596	0.0505733	0.0504377	NPIPB4	0.0231963	Candidate NLS	TRUE
78080	C9JH25	454	459	464	0.616011	0.00124507	LLARPRPPRCP	0.0444106	0.0519762	0.0573613	0.0671185	0.0549842	0.0693145	0.0511649	0.054974	0.057596	0.0531674	0.0539432	PRRT4	0.0186495	Candidate NLS	FALSE
78258	C9JH25	632	637	642	0.624719	0.000307101	RCWAKLFRLSP	0.0486948	0.0488028	0.0625324	0.0588709	0.0664047	0.0450702	0.0584368	0.0704982	0.0639526	0.0475124	0.0539432	PRRT4	0.0205532	Candidate NLS	FALSE
78573	C9JN71	58	63	68	0.637927	2.75279e-05	NPRRNLRRLIG	0.0483335	0.0656125	0.0540772	0.0671185	0.054077	0.0450702	0.0653548	0.0704982	0.0639526	0.0493719	0.0544605	ZNF878	0.0199626	Candidate NLS	FALSE
78801	C9JN71	286	291	296	0.605818	0.00530165	TQCRKAFRSVK	0.0510601	0.0585417	0.0419479	0.0671185	0.0664047	0.0448053	0.0584368	0.0704982	0.0424117	0.0515515	0.0530419	ZNF878	0.0185259	Candidate NLS	FALSE
78863	C9JN71	348	353	358	0.60723	0.00439038	FSFVKDLRIHE	0.0462931	0.0507573	0.047077	0.0473148	0.0664047	0.0552642	0.0513511	0.0704982	0.0651148	0.0546603	0.0524945	ZNF878	0.0185282	Candidate NLS	FALSE
79078	D6RGH6	42	47	52	0.631019	0.000101536	APPRKFFPGCT	0.0573888	0.0656125	0.0638754	0.0671185	0.0664047	0.0502631	0.0584368	0.054974	0.0453616	0.0531674	0.0484158	MCIDAS	0.0199447	Candidate NLS	FALSE
79333	D6RGH6	297	302	307	0.643197	9.53279e-06	SRDPKRPRLLP	0.0519839	0.0581128	0.0547998	0.0524489	0.0664047	0.0693145	0.0511649	0.0704982	0.0639526	0.0505733	0.0539432	MCIDAS	0.026977	High confidence NLS	TRUE
79518	E5RHQ5	107	112	117	0.61441	0.00158433	AWRSNRRRQEG	0.0573888	0.0378707	0.0540772	0.0527744	0.054077	0.0693145	0.0653548	0.0704982	0.0406975	0.0578966	0.0544605	NPIPB11	0.0220819	Candidate NLS	FALSE
79564	E5RHQ5	153	158	163	0.616539	0.00114859	VRAKIRKRKVT	0.0493836	0.0581128	0.0573613	0.0584261	0.0492252	0.0693145	0.051198	0.0704982	0.0530522	0.0515515	0.0484158	NPIPB11	0.0190586	Candidate NLS	FALSE
79566	E5RHQ5	155	160	165	0.601494	0.00922375	AKIRKRKVTTK	0.0573888	0.0378389	0.048733	0.0671185	0.0664047	0.0693145	0.051198	0.0488212	0.0533067	0.0483277	0.0530419	NPIPB11	0.0186053	Candidate NLS	FALSE
79584	E5RHQ5	173	178	183	0.617197	0.00103809	NGKRKTARKQK	0.0483335	0.0436697	0.0552181	0.0671185	0.0664047	0.0571534	0.0491068	0.0704982	0.0530522	0.0535997	0.0530419	NPIPB11	0.0219901	Candidate NLS	FALSE
79587	E5RHQ5	176	181	186	0.607868	0.00402677	RKTARKQKMFQ	0.0486948	0.0378389	0.053134	0.0588709	0.0555421	0.0649001	0.0579277	0.067819	0.0615928	0.0519256	0.0496217	NPIPB11	0.0192284	Candidate NLS	FALSE
79598	E5RHQ5	187	192	197	0.604583	0.00623309	RAQELRRRAED	0.0486948	0.053696	0.0447268	0.0505006	0.049553	0.0693145	0.0653548	0.0704982	0.0452851	0.0578966	0.0490627	NPIPB11	0.0189269	Candidate NLS	FALSE
80041	E5RHQ5	630	635	640	0.615344	0.00137738	GFRFHRQRMII	0.0601789	0.0384476	0.0540772	0.0528635	0.0548999	0.0693145	0.0579277	0.0704982	0.0615928	0.0493719	0.0461718	NPIPB11	0.0206782	Candidate NLS	FALSE
80491	E5RHQ5	1080	1085	1090	0.640612	1.61502e-05	PRKPKRQRAAE	0.0580328	0.0581128	0.0552181	0.0524489	0.0664047	0.0693145	0.0579277	0.0704982	0.0452851	0.0548747	0.0524945	NPIPB11	0.027688	High confidence NLS	TRUE
80504	E5RHQ5	1093	1098	1103	0.657367	4.16186e-07	PPPEPKRRRVG	0.0580328	0.0656125	0.0638754	0.0505006	0.0549842	0.0649001	0.0653548	0.0704982	0.057596	0.0515515	0.0544605	NPIPB11	0.0262137	High confidence NLS	TRUE
80505	E5RHQ5	1094	1099	1104	0.650304	2.08618e-06	PPEPKRRRVGD	0.0580328	0.0656125	0.048733	0.0524489	0.0664047	0.0693145	0.0653548	0.0704982	0.0567592	0.0480825	0.0490627	NPIPB11	0.0294697	High confidence NLS	TRUE
80518	E5RHQ5	1107	1112	1117	0.643112	9.70024e-06	PSRKPKRRRAA	0.0580328	0.0507573	0.0540772	0.0584261	0.0549842	0.0649001	0.0653548	0.0704982	0.057596	0.0548747	0.053611	NPIPB11	0.0249748	High confidence NLS	TRUE
80519	E5RHQ5	1108	1113	1118	0.638558	2.43154e-05	SRKPKRRRAAD	0.0519839	0.0581128	0.0552181	0.0524489	0.0664047	0.0693145	0.0653548	0.0704982	0.0452851	0.0548747	0.0490627	NPIPB11	0.0285094	High confidence NLS	TRUE
80533	E5RHQ5	1122	1127	1132	0.636463	3.6594e-05	SSPEPKRRRVG	0.0519839	0.0507573	0.0638754	0.0505006	0.0549842	0.0649001	0.0653548	0.0704982	0.057596	0.0515515	0.0544605	NPIPB11	0.0238424	Candidate NLS	TRUE
80534	E5RHQ5	1123	1128	1133	0.644255	7.65245e-06	SPEPKRRRVGD	0.0519839	0.0656125	0.048733	0.0524489	0.0664047	0.0693145	0.0653548	0.0704982	0.0567592	0.0480825	0.0490627	NPIPB11	0.0288608	High confidence NLS	TRUE
80547	E5RHQ5	1136	1141	1146	0.643112	9.70024e-06	PSRKPKRRRAA	0.0580328	0.0507573	0.0540772	0.0584261	0.0549842	0.0649001	0.0653548	0.0704982	0.057596	0.0548747	0.053611	NPIPB11	0.0249748	High confidence NLS	TRUE
80548	E5RHQ5	1137	1142	1147	0.638558	2.43154e-05	SRKPKRRRAAD	0.0519839	0.0581128	0.0552181	0.0524489	0.0664047	0.0693145	0.0653548	0.0704982	0.0452851	0.0548747	0.0490627	NPIPB11	0.0285094	High confidence NLS	TRUE
80562	E5RHQ5	1151	1156	1161	0.631462	9.3654e-05	SSPEPKRRRLS	0.0519839	0.0507573	0.0638754	0.0505006	0.0549842	0.0649001	0.0653548	0.0704982	0.057596	0.0505733	0.0504377	NPIPB11	0.0230517	Candidate NLS	TRUE
81062	E7ETH6	111	116	121	0.614161	0.00164403	QGTHHKQKLHR	0.0553601	0.0436697	0.053134	0.0495983	0.0548999	0.0649001	0.0579277	0.067819	0.0639526	0.0546603	0.0482396	ZNF587B	0.0187398	Candidate NLS	FALSE
81106	E7ETH6	155	160	165	0.623812	0.000357823	ALFVKRCKLHV	0.0573888	0.0519762	0.047077	0.0473148	0.0664047	0.0693145	0.0467995	0.067819	0.0639526	0.0546603	0.0511041	ZNF587B	0.0225713	Candidate NLS	TRUE
81331	E7ETH6	380	385	390	0.604407	0.00637674	WVDHKDRKEFK	0.0433901	0.0538475	0.0547998	0.0495983	0.0664047	0.0552642	0.0653548	0.067819	0.0429613	0.0519256	0.0530419	ZNF587B	0.0203708	Candidate NLS	FALSE
81539	E7EW31	196	201	206	0.622674	0.000432386	GAAPARPRTVP	0.0601789	0.053696	0.0573613	0.0524489	0.0492105	0.0693145	0.0511649	0.0704982	0.0533067	0.0515515	0.0539432	PROB1	0.0192828	Candidate NLS	FALSE
81565	E7EW31	222	227	232	0.622278	0.000461574	AAGAPRPRLLL	0.0573888	0.053696	0.0429654	0.0588709	0.0549842	0.0693145	0.0511649	0.0704982	0.0639526	0.0505733	0.0488696	PROB1	0.0209265	Candidate NLS	FALSE
82055	E7EW31	712	717	722	0.60553	0.00550685	PNGVLRRRAEN	0.0580328	0.0524269	0.0429654	0.0473148	0.049553	0.0693145	0.0653548	0.0704982	0.0452851	0.0578966	0.0468884	PROB1	0.0184229	Candidate NLS	FALSE
82239	E7EW31	896	901	906	0.624416	0.000323228	APRQPRLRVLF	0.0573888	0.0656125	0.0540772	0.0484773	0.0549842	0.0693145	0.0513511	0.0704982	0.0567592	0.0505733	0.04538	PROB1	0.0204396	Candidate NLS	FALSE
82392	E9PIF3	44	49	54	0.600039	0.0110238	TLADHRHRGTD	0.0510601	0.0519762	0.0573613	0.04614	0.0548999	0.0693145	0.0560364	0.0704982	0.0453616	0.0483277	0.0490627	NPIPA2	0.0184426	Candidate NLS	FALSE
82455	E9PIF3	107	112	117	0.634652	5.17221e-05	ARRSNRRRQEG	0.0573888	0.0581128	0.0540772	0.0527744	0.054077	0.0693145	0.0653548	0.0704982	0.0406975	0.0578966	0.0544605	NPIPA2	0.0244835	High confidence NLS	FALSE
82504	E9PIF3	156	161	166	0.601315	0.00943017	NGKRKTAKEHL	0.0483335	0.0436697	0.0552181	0.0671185	0.0664047	0.0571534	0.0491068	0.067819	0.0429613	0.0546603	0.0488696	NPIPA2	0.0194278	Candidate NLS	FALSE
82554	E9PIF3	206	211	216	0.612953	0.00196427	RAQALRRRAED	0.0486948	0.053696	0.0447268	0.0588709	0.049553	0.0693145	0.0653548	0.0704982	0.0452851	0.0578966	0.0490627	NPIPA2	0.0206999	Candidate NLS	FALSE
82576	E9PIF3	228	233	238	0.61777	0.000949853	KPLCNRVRMAA	0.0433657	0.0656125	0.0424171	0.0571164	0.054077	0.0693145	0.0452898	0.0704982	0.0615928	0.0548747	0.053611	NPIPA2	0.0195815	Candidate NLS	FALSE
82878	E9PJ23	171	176	181	0.616539	0.00114859	VRAKIRKRKVT	0.0493836	0.0581128	0.0573613	0.0584261	0.0492252	0.0693145	0.051198	0.0704982	0.0530522	0.0515515	0.0484158	NPIPB6	0.0190586	Candidate NLS	FALSE
82880	E9PJ23	173	178	183	0.601494	0.00922375	AKIRKRKVTTK	0.0573888	0.0378389	0.048733	0.0671185	0.0664047	0.0693145	0.051198	0.0488212	0.0533067	0.0483277	0.0530419	NPIPB6	0.0186053	Candidate NLS	FALSE
82898	E9PJ23	191	196	201	0.617197	0.00103809	NGKRKTARKQK	0.0483335	0.0436697	0.0552181	0.0671185	0.0664047	0.0571534	0.0491068	0.0704982	0.0530522	0.0535997	0.0530419	NPIPB6	0.0219901	Candidate NLS	FALSE
82901	E9PJ23	194	199	204	0.607868	0.00402677	RKTARKQKMFQ	0.0486948	0.0378389	0.053134	0.0588709	0.0555421	0.0649001	0.0579277	0.067819	0.0615928	0.0519256	0.0496217	NPIPB6	0.0192284	Candidate NLS	FALSE
82912	E9PJ23	205	210	215	0.604583	0.00623309	RAQELRRRAED	0.0486948	0.053696	0.0447268	0.0505006	0.049553	0.0693145	0.0653548	0.0704982	0.0452851	0.0578966	0.0490627	NPIPB6	0.0189269	Candidate NLS	FALSE
83064	E9PJ23	357	362	367	0.652974	1.1477e-06	PPKPKRWRVDE	0.0580328	0.0656125	0.0552181	0.0524489	0.0664047	0.0693145	0.0490867	0.0704982	0.0567592	0.0571046	0.0524945	NPIPB6	0.0277695	High confidence NLS	TRUE
83077	E9PJ23	370	375	380	0.642366	1.13083e-05	QSPKPKRRRVD	0.0553601	0.0507573	0.0638754	0.0584261	0.0549842	0.0649001	0.0653548	0.0704982	0.057596	0.0515515	0.0490627	NPIPB6	0.0249682	High confidence NLS	TRUE
83078	E9PJ23	371	376	381	0.663194	1.01937e-07	SPKPKRRRVDE	0.0519839	0.0656125	0.0552181	0.0524489	0.0664047	0.0693145	0.0653548	0.0704982	0.0567592	0.0571046	0.0524945	NPIPB6	0.0315369	High confidence NLS	TRUE
83091	E9PJ23	384	389	394	0.630063	0.000120722	QSPKPKRQREA	0.0553601	0.0507573	0.0638754	0.0584261	0.0549842	0.0649001	0.0653548	0.0473009	0.057596	0.0578966	0.053611	NPIPB6	0.0189281	Candidate NLS	TRUE
83092	E9PJ23	385	390	395	0.639739	1.92385e-05	SPKPKRQREAE	0.0519839	0.0656125	0.0552181	0.0524489	0.0664047	0.0693145	0.0579277	0.0704982	0.0429613	0.0548747	0.0524945	NPIPB6	0.0277088	High confidence NLS	TRUE
83105	E9PJ23	398	403	408	0.643982	8.09996e-06	QLPKPKRRRLS	0.0553601	0.0519762	0.0638754	0.0584261	0.0549842	0.0649001	0.0653548	0.0704982	0.057596	0.0505733	0.0504377	NPIPB6	0.025215	High confidence NLS	TRUE
83106	E9PJ23	399	404	409	0.653769	9.58073e-07	LPKPKRRRLSK	0.0444106	0.0656125	0.0552181	0.0524489	0.0664047	0.0693145	0.0653548	0.0704982	0.0639526	0.0475124	0.0530419	NPIPB6	0.0304422	High confidence NLS	TRUE
83147	E9PJI5	25	30	35	0.600039	0.0110238	TLADHRHRGTD	0.0510601	0.0519762	0.0573613	0.04614	0.0548999	0.0693145	0.0560364	0.0704982	0.0453616	0.0483277	0.0490627	NPIPA7	0.0184426	Candidate NLS	FALSE
83210	E9PJI5	88	93	98	0.634652	5.17221e-05	ARRSNRRRQEG	0.0573888	0.0581128	0.0540772	0.0527744	0.054077	0.0693145	0.0653548	0.0704982	0.0406975	0.0578966	0.0544605	NPIPA7	0.0244835	High confidence NLS	FALSE
83238	E9PJI5	116	121	126	0.608665	0.00361036	KVRAKIRKMKV	0.0433657	0.0538475	0.0540772	0.0588709	0.0664047	0.0442791	0.0653548	0.067819	0.0615928	0.0419487	0.0511041	NPIPA7	0.0186137	Candidate NLS	FALSE
83259	E9PJI5	137	142	147	0.601315	0.00943017	NGKRKTAKEHL	0.0483335	0.0436697	0.0552181	0.0671185	0.0664047	0.0571534	0.0491068	0.067819	0.0429613	0.0546603	0.0488696	NPIPA7	0.0194278	Candidate NLS	FALSE
83309	E9PJI5	187	192	197	0.612953	0.00196427	RAQALRRRAED	0.0486948	0.053696	0.0447268	0.0588709	0.049553	0.0693145	0.0653548	0.0704982	0.0452851	0.0578966	0.0490627	NPIPA7	0.0206999	Candidate NLS	FALSE
83331	E9PJI5	209	214	219	0.61777	0.000949853	KPLCNRVRMAA	0.0433657	0.0656125	0.0424171	0.0571164	0.054077	0.0693145	0.0452898	0.0704982	0.0615928	0.0548747	0.053611	NPIPA7	0.0195815	Candidate NLS	FALSE
83506	E9PKD4	25	30	35	0.600039	0.0110238	TLADHRHRGTD	0.0510601	0.0519762	0.0573613	0.04614	0.0548999	0.0693145	0.0560364	0.0704982	0.0453616	0.0483277	0.0490627	NPIPA5	0.0184426	Candidate NLS	FALSE
83597	E9PKD4	116	121	126	0.608665	0.00361036	KVRAKIRKMKV	0.0433657	0.0538475	0.0540772	0.0588709	0.0664047	0.0442791	0.0653548	0.067819	0.0615928	0.0419487	0.0511041	NPIPA5	0.0186137	Candidate NLS	FALSE
83618	E9PKD4	137	142	147	0.601315	0.00943017	NGKRKTAKEHL	0.0483335	0.0436697	0.0552181	0.0671185	0.0664047	0.0571534	0.0491068	0.067819	0.0429613	0.0546603	0.0488696	NPIPA5	0.0194278	Candidate NLS	FALSE
83668	E9PKD4	187	192	197	0.612953	0.00196427	RAQALRRRAED	0.0486948	0.053696	0.0447268	0.0588709	0.049553	0.0693145	0.0653548	0.0704982	0.0452851	0.0578966	0.0490627	NPIPA5	0.0206999	Candidate NLS	FALSE
83690	E9PKD4	209	214	219	0.61777	0.000949853	KPLCNRVRMAA	0.0433657	0.0656125	0.0424171	0.0571164	0.054077	0.0693145	0.0452898	0.0704982	0.0615928	0.0548747	0.053611	NPIPA5	0.0195815	Candidate NLS	FALSE
83992	E9PQR5	171	176	181	0.616539	0.00114859	VRAKIRKRKVT	0.0493836	0.0581128	0.0573613	0.0584261	0.0492252	0.0693145	0.051198	0.0704982	0.0530522	0.0515515	0.0484158	NPIPB8	0.0190586	Candidate NLS	FALSE
83994	E9PQR5	173	178	183	0.601494	0.00922375	AKIRKRKVTTK	0.0573888	0.0378389	0.048733	0.0671185	0.0664047	0.0693145	0.051198	0.0488212	0.0533067	0.0483277	0.0530419	NPIPB8	0.0186053	Candidate NLS	FALSE
84012	E9PQR5	191	196	201	0.617197	0.00103809	NGKRKTARKQK	0.0483335	0.0436697	0.0552181	0.0671185	0.0664047	0.0571534	0.0491068	0.0704982	0.0530522	0.0535997	0.0530419	NPIPB8	0.0219901	Candidate NLS	FALSE
84015	E9PQR5	194	199	204	0.607868	0.00402677	RKTARKQKMFQ	0.0486948	0.0378389	0.053134	0.0588709	0.0555421	0.0649001	0.0579277	0.067819	0.0615928	0.0519256	0.0496217	NPIPB8	0.0192284	Candidate NLS	FALSE
84026	E9PQR5	205	210	215	0.604583	0.00623309	RAQELRRRAED	0.0486948	0.053696	0.0447268	0.0505006	0.049553	0.0693145	0.0653548	0.0704982	0.0452851	0.0578966	0.0490627	NPIPB8	0.0189269	Candidate NLS	FALSE
84199	E9PQR5	378	383	388	0.652974	1.1477e-06	PPKPKRWRVDE	0.0580328	0.0656125	0.0552181	0.0524489	0.0664047	0.0693145	0.0490867	0.0704982	0.0567592	0.0571046	0.0524945	NPIPB8	0.0277695	High confidence NLS	TRUE
84212	E9PQR5	391	396	401	0.630063	0.000120722	QSPKPKRQREA	0.0553601	0.0507573	0.0638754	0.0584261	0.0549842	0.0649001	0.0653548	0.0473009	0.057596	0.0578966	0.053611	NPIPB8	0.0189281	Candidate NLS	TRUE
84213	E9PQR5	392	397	402	0.639739	1.92385e-05	SPKPKRQREAE	0.0519839	0.0656125	0.0552181	0.0524489	0.0664047	0.0693145	0.0579277	0.0704982	0.0429613	0.0548747	0.0524945	NPIPB8	0.0277088	High confidence NLS	TRUE
84226	E9PQR5	405	410	415	0.643982	8.09996e-06	QLPKPKRRRLS	0.0553601	0.0519762	0.0638754	0.0584261	0.0549842	0.0649001	0.0653548	0.0704982	0.057596	0.0505733	0.0504377	NPIPB8	0.025215	High confidence NLS	TRUE
84227	E9PQR5	406	411	416	0.653769	9.58073e-07	LPKPKRRRLSK	0.0444106	0.0656125	0.0552181	0.0524489	0.0664047	0.0693145	0.0653548	0.0704982	0.0639526	0.0475124	0.0530419	NPIPB8	0.0304422	High confidence NLS	TRUE
84397	F5GYI3	154	159	164	0.625991	0.000247183	ELAGARRRLSE	0.0635255	0.0519762	0.0573613	0.0347903	0.0492105	0.0693145	0.0653548	0.0704982	0.0639526	0.0475124	0.0524945	UBAP1L	0.0199273	Candidate NLS	FALSE
84710	F5H4B4	96	101	106	0.620819	0.000585582	EDKVKRQRKSQ	0.0635255	0.0404295	0.0552181	0.0473148	0.0664047	0.0693145	0.0579277	0.0704982	0.0530522	0.0475124	0.0496217	FAM227A	0.024507	High confidence NLS	TRUE
84913	F5H4B4	299	304	309	0.635263	4.60557e-05	ELDPERFRREE	0.0635255	0.0519762	0.0547998	0.0524489	0.0462763	0.0693145	0.0584368	0.0704982	0.057596	0.0578966	0.0524945	FAM227A	0.0208017	Candidate NLS	FALSE
84923	F5H4B4	309	314	319	0.638796	2.32011e-05	ELMLYRRRLTK	0.0635255	0.0519762	0.048733	0.0496235	0.054448	0.0693145	0.0653548	0.0704982	0.0639526	0.0483277	0.0530419	FAM227A	0.0242212	Candidate NLS	FALSE
85088	F5H4B4	474	479	484	0.589256	0.0364593	LCSMKKRKDNL	0.0444106	0.0488028	0.0453052	0.0510924	0.0664047	0.0649001	0.0653548	0.067819	0.036231	0.0500652	0.0488696	FAM227A	0.0207107	Candidate NLS	TRUE
85153	F5H4B4	539	544	549	0.612251	0.00217544	ESPDKKTKEGK	0.0635255	0.0507573	0.0638754	0.04614	0.0664047	0.0649001	0.0447432	0.067819	0.0429613	0.0480825	0.0530419	FAM227A	0.0201923	Candidate NLS	TRUE
85342	F8W1W9	168	173	178	0.616539	0.00114859	VRAKIRKRKVT	0.0493836	0.0581128	0.0573613	0.0584261	0.0492252	0.0693145	0.051198	0.0704982	0.0530522	0.0515515	0.0484158	NPIPB9	0.0190586	Candidate NLS	FALSE
85344	F8W1W9	170	175	180	0.601494	0.00922375	AKIRKRKVTTK	0.0573888	0.0378389	0.048733	0.0671185	0.0664047	0.0693145	0.051198	0.0488212	0.0533067	0.0483277	0.0530419	NPIPB9	0.0186053	Candidate NLS	FALSE
85362	F8W1W9	188	193	198	0.617197	0.00103809	NGKRKTARKQK	0.0483335	0.0436697	0.0552181	0.0671185	0.0664047	0.0571534	0.0491068	0.0704982	0.0530522	0.0535997	0.0530419	NPIPB9	0.0219901	Candidate NLS	FALSE
85365	F8W1W9	191	196	201	0.607868	0.00402677	RKTARKQKMFQ	0.0486948	0.0378389	0.053134	0.0588709	0.0555421	0.0649001	0.0579277	0.067819	0.0615928	0.0519256	0.0496217	NPIPB9	0.0192284	Candidate NLS	FALSE
85376	F8W1W9	202	207	212	0.604583	0.00623309	RAQELRRRAED	0.0486948	0.053696	0.0447268	0.0505006	0.049553	0.0693145	0.0653548	0.0704982	0.0452851	0.0578966	0.0490627	NPIPB9	0.0189269	Candidate NLS	FALSE
85549	F8W1W9	375	380	385	0.652974	1.1477e-06	PPKPKRWRVDE	0.0580328	0.0656125	0.0552181	0.0524489	0.0664047	0.0693145	0.0490867	0.0704982	0.0567592	0.0571046	0.0524945	NPIPB9	0.0277695	High confidence NLS	TRUE
85562	F8W1W9	388	393	398	0.630063	0.000120722	QSPKPKRQREA	0.0553601	0.0507573	0.0638754	0.0584261	0.0549842	0.0649001	0.0653548	0.0473009	0.057596	0.0578966	0.053611	NPIPB9	0.0189281	Candidate NLS	TRUE
85563	F8W1W9	389	394	399	0.639739	1.92385e-05	SPKPKRQREAE	0.0519839	0.0656125	0.0552181	0.0524489	0.0664047	0.0693145	0.0579277	0.0704982	0.0429613	0.0548747	0.0524945	NPIPB9	0.0277088	High confidence NLS	TRUE
85576	F8W1W9	402	407	412	0.643982	8.09996e-06	QLPKPKRRRLS	0.0553601	0.0519762	0.0638754	0.0584261	0.0549842	0.0649001	0.0653548	0.0704982	0.057596	0.0505733	0.0504377	NPIPB9	0.025215	High confidence NLS	TRUE
85577	F8W1W9	403	408	413	0.653769	9.58073e-07	LPKPKRRRLSK	0.0444106	0.0656125	0.0552181	0.0524489	0.0664047	0.0693145	0.0653548	0.0704982	0.0639526	0.0475124	0.0530419	NPIPB9	0.0304422	High confidence NLS	TRUE
85618	F8WFD2	25	30	35	0.600039	0.0110238	TLADHRHRGTD	0.0510601	0.0519762	0.0573613	0.04614	0.0548999	0.0693145	0.0560364	0.0704982	0.0453616	0.0483277	0.0490627	NPIPA3	0.0184426	Candidate NLS	FALSE
85681	F8WFD2	88	93	98	0.634652	5.17221e-05	ARRSNRRRQEG	0.0573888	0.0581128	0.0540772	0.0527744	0.054077	0.0693145	0.0653548	0.0704982	0.0406975	0.0578966	0.0544605	NPIPA3	0.0244835	High confidence NLS	FALSE
85730	F8WFD2	137	142	147	0.601315	0.00943017	NGKRKTAKEHL	0.0483335	0.0436697	0.0552181	0.0671185	0.0664047	0.0571534	0.0491068	0.067819	0.0429613	0.0546603	0.0488696	NPIPA3	0.0194278	Candidate NLS	FALSE
85780	F8WFD2	187	192	197	0.612953	0.00196427	RAQALRRRAED	0.0486948	0.053696	0.0447268	0.0588709	0.049553	0.0693145	0.0653548	0.0704982	0.0452851	0.0578966	0.0490627	NPIPA3	0.0206999	Candidate NLS	FALSE
85802	F8WFD2	209	214	219	0.61777	0.000949853	KPLCNRVRMAA	0.0433657	0.0656125	0.0424171	0.0571164	0.054077	0.0693145	0.0452898	0.0704982	0.0615928	0.0548747	0.053611	NPIPA3	0.0195815	Candidate NLS	FALSE
85937	H0YL14	4	9	14	0.607422	0.0042778	MPIPRRVRSFH	0.050852	0.0656125	0.048733	0.0524489	0.0555421	0.0693145	0.0452898	0.0704982	0.0424117	0.0519256	0.0547941	C9orf69	0.018568	Candidate NLS	FALSE
86035	H0YL14	102	107	112	0.634846	4.98599e-05	GRRRVDFRLVN	0.0601789	0.0581128	0.0540772	0.0671185	0.0487666	0.0552642	0.0584368	0.0704982	0.0639526	0.0515515	0.0468884	C9orf69	0.0189796	Candidate NLS	FALSE
86261	H3BS89	33	38	43	0.600653	0.0102301	ETDARKHRDRC	0.0635255	0.0538574	0.0547998	0.0588709	0.0555421	0.0649001	0.0560364	0.0704982	0.036231	0.0353795	0.0510116	TMEM178B	0.0185083	Candidate NLS	FALSE
86271	H3BS89	43	48	53	0.614896	0.00147339	CKAFNTRRVDP	0.0519417	0.0378389	0.0573613	0.0528635	0.054077	0.0571534	0.0653548	0.0704982	0.0567592	0.0571046	0.0539432	TMEM178B	0.0191033	Candidate NLS	FALSE
86292	H3BS89	64	69	74	0.62705	0.00020581	PLRASRSRLDR	0.0580328	0.0519762	0.0540772	0.0588709	0.0486885	0.0693145	0.0462946	0.0704982	0.0639526	0.0571046	0.0482396	TMEM178B	0.0191677	Candidate NLS	FALSE
86308	H3BS89	80	85	90	0.63254	7.68078e-05	LRARNRRQLFA	0.0444106	0.0581128	0.0573613	0.0671185	0.054077	0.0693145	0.0653548	0.0473009	0.0639526	0.0519256	0.053611	TMEM178B	0.0207916	Candidate NLS	FALSE
86335	H3BS89	107	112	117	0.614655	0.00152744	GLWRKCHRQGF	0.0601789	0.0519762	0.0625324	0.0671185	0.0664047	0.0457498	0.0560364	0.0704982	0.0406975	0.0480825	0.04538	TMEM178B	0.0194939	Candidate NLS	FALSE
86970	K7EJ46	66	71	76	0.63024	0.000116915	ESPRKERPKGV	0.0635255	0.0507573	0.0638754	0.0671185	0.0664047	0.0459912	0.0653548	0.054974	0.0530522	0.0480825	0.0511041	SMIM22	0.019721	Candidate NLS	FALSE
87051	O00124	74	79	84	0.617583	0.000977751	EKNEKRQKLVR	0.0635255	0.0378389	0.0405087	0.0505006	0.0664047	0.0693145	0.0579277	0.067819	0.0639526	0.0515515	0.0482396	UBXN8	0.0233428	Candidate NLS	TRUE
87211	O00124	234	239	244	0.618569	0.00083826	STSFPRRPLAV	0.0519839	0.0538574	0.0453052	0.0528635	0.0549842	0.0693145	0.0653548	0.054974	0.0639526	0.0548747	0.0511041	UBXN8	0.0191212	Candidate NLS	FALSE
87386	O00139	149	154	159	0.600952	0.009861	FGPPSRRKSNC	0.0462931	0.0436697	0.0638754	0.0524489	0.0486885	0.0693145	0.0653548	0.067819	0.0424117	0.0500652	0.0510116	KIF2A	0.0184753	Candidate NLS	FALSE
87402	O00139	165	170	175	0.58475	0.0563704	KLQEKREKRRL	0.0433657	0.0519762	0.0447268	0.0505006	0.0664047	0.0693145	0.0487971	0.067819	0.057596	0.0353795	0.0488696	KIF2A	0.0184764	Candidate NLS	TRUE
87404	O00139	167	172	177	0.629176	0.000141497	QEKREKRRLQQ	0.0553601	0.0372763	0.0552181	0.0671185	0.0462763	0.0649001	0.0653548	0.0704982	0.0639526	0.0535997	0.0496217	KIF2A	0.0213042	Candidate NLS	TRUE
87405	O00139	168	173	178	0.600871	0.0099598	EKREKRRLQQQ	0.0635255	0.0378389	0.0540772	0.0505006	0.0664047	0.0693145	0.0653548	0.0499361	0.0406975	0.0535997	0.0496217	KIF2A	0.0193601	Candidate NLS	TRUE
87492	O00139	255	260	265	0.612298	0.00216086	MVHEPKQKVDL	0.050852	0.0538475	0.048733	0.0505006	0.0549842	0.0649001	0.0579277	0.067819	0.0567592	0.0571046	0.0488696	KIF2A	0.0186855	Candidate NLS	FALSE
87678	O00139	441	446	451	0.628684	0.000154459	IILRRKGKLHG	0.0548643	0.0604087	0.0424171	0.0671185	0.0555421	0.0649001	0.0425402	0.067819	0.0639526	0.0546603	0.0544605	KIF2A	0.0199742	Candidate NLS	FALSE
87957	O00141	24	29	34	0.622547	0.000441551	LIAFMKQRRMG	0.0444106	0.0604087	0.0573613	0.0528635	0.0473336	0.0649001	0.0579277	0.0704982	0.057596	0.0547872	0.0544605	SGK1	0.018934	Candidate NLS	FALSE
88382	O00148	28	33	38	0.626276	0.000235332	APPKKDIKGSY	0.0573888	0.0656125	0.0638754	0.0584261	0.0664047	0.0552642	0.0482937	0.067819	0.0453616	0.0475124	0.0503176	DDX39A	0.0210431	Candidate NLS	FALSE
89088	O00154	317	322	327	0.594789	0.0202818	DSSQKRYRAAS	0.0444585	0.0507573	0.0453052	0.0484773	0.0664047	0.0693145	0.0489756	0.0704982	0.0452851	0.0548747	0.0504377	ACOT7	0.0204021	Candidate NLS	TRUE
89123	O00154	352	357	362	0.600904	0.00992012	EDEKKRFEEGK	0.0635255	0.0404295	0.048733	0.0584261	0.0664047	0.0693145	0.0584368	0.051548	0.0429613	0.0480825	0.0530419	ACOT7	0.0193409	Candidate NLS	FALSE
89138	O00154	367	372	377	0.620329	0.000633754	QMKAKRQGHAE	0.0553601	0.0520178	0.0552181	0.0588709	0.0664047	0.0693145	0.0579277	0.0513183	0.0465274	0.0548747	0.0524945	ACOT7	0.0219074	Candidate NLS	FALSE
89206	O00159	65	70	75	0.621176	0.000552729	ENLRRRFRENL	0.0635255	0.0524269	0.0424171	0.0671185	0.0555421	0.0693145	0.0584368	0.0704982	0.0429613	0.0500652	0.0488696	MYO1C	0.0228384	Candidate NLS	FALSE
89731	O00159	590	595	600	0.600974	0.00983504	ELSDKKRPETV	0.0635255	0.0519762	0.0453052	0.04614	0.0664047	0.0649001	0.0653548	0.054974	0.0429613	0.0483277	0.0511041	MYO1C	0.0186519	Candidate NLS	FALSE
89732	O00159	591	596	601	0.605295	0.00567987	LSDKKRPETVA	0.0444106	0.0507573	0.0547998	0.0584261	0.0664047	0.0693145	0.0511649	0.051548	0.0533067	0.0515515	0.053611	MYO1C	0.019274	Candidate NLS	FALSE
89801	O00159	660	665	670	0.634362	5.46338e-05	AGFAYRRKYEA	0.0573888	0.0436697	0.047077	0.0588709	0.054448	0.0693145	0.0653548	0.067819	0.0589121	0.0578966	0.053611	MYO1C	0.0242102	Candidate NLS	FALSE
89915	O00159	774	779	784	0.624086	0.000341699	RRKAAKRKWAA	0.0486948	0.0581128	0.0552181	0.0588709	0.0492105	0.0649001	0.0653548	0.067819	0.0474195	0.0548747	0.053611	MYO1C	0.020699	Candidate NLS	FALSE
90092	O00159	951	956	961	0.634372	5.45359e-05	EDAKVKQRIDY	0.0635255	0.0404295	0.0573613	0.0584261	0.0487666	0.0649001	0.0579277	0.0704982	0.0651148	0.0571046	0.0503176	MYO1C	0.020728	Candidate NLS	FALSE
90123	O00159	982	987	992	0.615269	0.00139312	QRADNKQKGDV	0.0553601	0.0581128	0.0573613	0.04614	0.054077	0.0649001	0.0579277	0.067819	0.0453616	0.0571046	0.0511041	MYO1C	0.0186983	Candidate NLS	FALSE
90464	O00178	188	193	198	0.62251	0.00044428	GRGFARQKLFR	0.0601789	0.0581128	0.0429654	0.0528635	0.0492105	0.0693145	0.0579277	0.067819	0.0639526	0.0519256	0.0482396	GTPBP1	0.0190158	Candidate NLS	FALSE
90720	O00178	444	449	454	0.622211	0.000466743	SIHRKRMPVKE	0.0519839	0.0604087	0.048733	0.0671185	0.0664047	0.0693145	0.052071	0.054974	0.0567592	0.0419487	0.0524945	GTPBP1	0.0224701	Candidate NLS	FALSE
90738	O00178	462	467	472	0.60038	0.0105761	SFALKKIKRSS	0.0519839	0.0384476	0.0573613	0.0496235	0.0664047	0.0649001	0.0482937	0.067819	0.057596	0.0475124	0.0504377	GTPBP1	0.0194401	Candidate NLS	TRUE
91200	O00186	265	270	275	0.622614	0.000436751	ENDTYKYKTDG	0.0635255	0.0524269	0.0547998	0.0508469	0.054448	0.0649001	0.0489756	0.067819	0.0533067	0.0571046	0.0544605	STXBP3	0.0186601	Candidate NLS	FALSE
91446	O00186	511	516	521	0.608993	0.00345021	VSARQKPRANY	0.0493836	0.0507573	0.0573613	0.0671185	0.0521415	0.0649001	0.0511649	0.0704982	0.0452851	0.0500652	0.0503176	STXBP3	0.0188644	Candidate NLS	FALSE
91800	O00192	283	288	293	0.618019	0.000913637	GTATRRRPECG	0.0601789	0.0538574	0.0573613	0.0508469	0.0555421	0.0693145	0.0653548	0.054974	0.0429613	0.0531674	0.0544605	ARVCF	0.0195149	Candidate NLS	FALSE
91929	O00192	412	417	422	0.630855	0.000104612	PRAEVRRRACG	0.0580328	0.0581128	0.0573613	0.0505006	0.0487666	0.0693145	0.0653548	0.0704982	0.0452851	0.0531674	0.0544605	ARVCF	0.0222013	Candidate NLS	FALSE
92049	O00192	532	537	542	0.602195	0.00845259	DGAEARRRLRE	0.0444585	0.0436697	0.0573613	0.0505006	0.0492105	0.0693145	0.0653548	0.0704982	0.0639526	0.0353795	0.0524945	ARVCF	0.0187968	Candidate NLS	FALSE
92050	O00192	533	538	543	0.62813	0.000170321	GAEARRRLREC	0.0601789	0.053696	0.048733	0.0588709	0.0555421	0.0693145	0.0653548	0.0499361	0.057596	0.0578966	0.0510116	ARVCF	0.0199489	Candidate NLS	FALSE
92051	O00192	534	539	544	0.614474	0.00156935	AEARRRLRECE	0.0573888	0.0372763	0.0573613	0.0671185	0.0555421	0.0693145	0.0513511	0.0704982	0.0429613	0.0531674	0.0524945	ARVCF	0.0217105	Candidate NLS	FALSE
92120	O00192	603	608	613	0.628049	0.000172797	AVGSQRRRRDD	0.0573888	0.0538475	0.0429654	0.0527744	0.0521415	0.0693145	0.0653548	0.0704982	0.057596	0.0571046	0.0490627	ARVCF	0.0224193	Candidate NLS	FALSE
92121	O00192	604	609	614	0.594492	0.0209604	VGSQRRRRDDA	0.0493836	0.0436697	0.0453052	0.0484773	0.0555421	0.0693145	0.0653548	0.0704982	0.036231	0.0571046	0.053611	ARVCF	0.019645	Candidate NLS	FALSE
92422	O00192	905	910	915	0.604343	0.00643024	DRRERRPRGAS	0.0444585	0.0581128	0.0540772	0.0505006	0.0555421	0.0693145	0.0511649	0.0704982	0.0453616	0.0548747	0.0504377	ARVCF	0.0189752	Candidate NLS	FALSE
92505	O00193	36	41	46	0.637051	3.26548e-05	ERKQKFLRLMG	0.0635255	0.0581128	0.0552181	0.0484773	0.0664047	0.0502631	0.0513511	0.0704982	0.0639526	0.0547872	0.0544605	C11orf58	0.0209231	Candidate NLS	FALSE
93629	O00203	987	992	997	0.613708	0.00175826	AMSEKDFKKEQ	0.0573888	0.0520178	0.0453052	0.0505006	0.0664047	0.0552642	0.0584368	0.067819	0.0530522	0.0578966	0.0496217	AP3B1	0.0198258	Candidate NLS	FALSE
93806	O00220	80	85	90	0.606716	0.00470448	REASPRLRVHK	0.0486948	0.0372763	0.0573613	0.0527744	0.0549842	0.0693145	0.0513511	0.0704982	0.0567592	0.0546603	0.0530419	TNFRSF10A	0.0193862	Candidate NLS	FALSE
93812	O00220	86	91	96	0.606159	0.00506728	LRVHKTFKFVV	0.0444106	0.0581128	0.0503889	0.0495983	0.0664047	0.0571534	0.0584368	0.067819	0.0511792	0.0515515	0.0511041	TNFRSF10A	0.0197268	Candidate NLS	FALSE
94069	O00220	343	348	353	0.613344	0.00185499	AEGSQRRRLLV	0.0573888	0.0372763	0.0429654	0.0527744	0.0521415	0.0693145	0.0653548	0.0704982	0.0639526	0.0505733	0.0511041	TNFRSF10A	0.0206662	Candidate NLS	FALSE
94228	O00221	44	49	54	0.624198	0.000335322	GAIRVRRPCWS	0.0601789	0.053696	0.048733	0.0671185	0.0487666	0.0693145	0.0653548	0.054974	0.0492264	0.056398	0.0504377	NFKBIE	0.0192452	Candidate NLS	FALSE
95261	O00232	175	180	185	0.620806	0.000586842	GSMEKKERVEF	0.0601789	0.0507573	0.048733	0.0505006	0.0664047	0.0649001	0.0487971	0.0704982	0.0567592	0.0578966	0.04538	PSMD12	0.0220561	Candidate NLS	TRUE
95431	O00232	345	350	355	0.586739	0.0467191	EEGEKRWKDLK	0.0635255	0.0372763	0.0429654	0.0505006	0.0664047	0.0693145	0.0490867	0.067819	0.036231	0.0505733	0.0530419	PSMD12	0.0188246	Candidate NLS	TRUE
95821	O00255	231	236	241	0.63112	9.96832e-05	SYMRCDRKMEV	0.0519839	0.0513858	0.048733	0.0671185	0.0528671	0.0552642	0.0653548	0.067819	0.0615928	0.0578966	0.0511041	MEN1	0.0205415	Candidate NLS	FALSE
96044	O00255	454	459	464	0.636162	3.87785e-05	GQVRQKVRIVS	0.0601789	0.0585417	0.0503889	0.0671185	0.0521415	0.0649001	0.0452898	0.0704982	0.0651148	0.0515515	0.0504377	MEN1	0.0206993	Candidate NLS	FALSE
96087	O00255	497	502	507	0.644412	7.40604e-06	PPPPKKPALDK	0.0580328	0.0656125	0.0638754	0.0524489	0.0664047	0.0649001	0.0511649	0.0478731	0.0639526	0.0571046	0.0530419	MEN1	0.0214319	Candidate NLS	FALSE
96179	O00255	589	594	599	0.614766	0.00150237	QVQMKKQKVST	0.0553601	0.0538475	0.0447268	0.0510924	0.0664047	0.0649001	0.0579277	0.067819	0.0567592	0.0475124	0.0484158	MEN1	0.0222246	Candidate NLS	TRUE
96195	O00255	605	610	615	0.606018	0.00516327	LSFLKRQRKGL	0.0444106	0.0507573	0.047077	0.0496235	0.0664047	0.0693145	0.0579277	0.0704982	0.0530522	0.0480825	0.0488696	MEN1	0.0230491	Candidate NLS	TRUE
96209	O00257	14	19	24	0.613297	0.00186796	ESIEKKRIRKG	0.0635255	0.0507573	0.048733	0.0505006	0.0664047	0.0649001	0.0653548	0.0491152	0.057596	0.0419487	0.0544605	CBX4	0.0193908	Candidate NLS	TRUE
96210	O00257	15	20	25	0.623437	0.000380944	SIEKKRIRKGR	0.0519839	0.0604087	0.048733	0.0584261	0.0664047	0.0693145	0.0482937	0.0704982	0.0530522	0.0480825	0.0482396	CBX4	0.0243687	High confidence NLS	TRUE
96486	O00257	291	296	301	0.611917	0.00228309	SPSHKKRAADE	0.0519839	0.0656125	0.0453052	0.0495983	0.0664047	0.0649001	0.0653548	0.0478731	0.0452851	0.0571046	0.0524945	CBX4	0.0191265	Candidate NLS	FALSE
96499	O00257	304	309	314	0.627636	0.000185785	PPADRTFKKAA	0.0580328	0.0656125	0.0573613	0.04614	0.0555421	0.0571534	0.0584368	0.067819	0.0530522	0.0548747	0.053611	CBX4	0.018715	Candidate NLS	FALSE
96516	O00257	321	326	331	0.60556	0.00548568	VEAPPKRREEE	0.0493836	0.0372763	0.0573613	0.0524489	0.0549842	0.0649001	0.0653548	0.0704982	0.0429613	0.0578966	0.0524945	CBX4	0.0202853	Candidate NLS	FALSE
96517	O00257	322	327	332	0.63813	2.64538e-05	EAPPKRREEEV	0.0635255	0.053696	0.0638754	0.0524489	0.0664047	0.0693145	0.0653548	0.051548	0.0429613	0.0578966	0.0511041	CBX4	0.0246717	High confidence NLS	FALSE
96602	O00257	407	412	417	0.603694	0.0069904	SHVRKRCLSET	0.0519839	0.0530239	0.0503889	0.0671185	0.0664047	0.0693145	0.0467995	0.0499361	0.0424117	0.0578966	0.0484158	CBX4	0.0185288	Candidate NLS	FALSE
96615	O00257	420	425	430	0.628175	0.00016899	EREPCKKRLTA	0.0635255	0.0581128	0.048733	0.0524489	0.0528671	0.0649001	0.051198	0.0704982	0.0639526	0.0483277	0.053611	CBX4	0.0195142	Candidate NLS	FALSE
96616	O00257	421	426	431	0.60998	0.00300714	REPCKKRLTAR	0.0486948	0.0372763	0.0638754	0.0571164	0.0664047	0.0649001	0.0653548	0.0499361	0.0533067	0.0548747	0.0482396	CBX4	0.0203406	Candidate NLS	FALSE
96807	O00264	62	67	72	0.622651	0.000434063	PPPLPRLKRRD	0.0580328	0.0656125	0.0638754	0.0496235	0.0549842	0.0693145	0.0513511	0.067819	0.057596	0.0353795	0.0490627	PGRMC1	0.0200665	Candidate NLS	FALSE
96809	O00264	64	69	74	0.627881	0.00017795	PLPRLKRRDFT	0.0580328	0.0519762	0.0638754	0.0671185	0.049553	0.0649001	0.0653548	0.0704982	0.036231	0.0519256	0.0484158	PGRMC1	0.0224648	Candidate NLS	FALSE
96810	O00264	65	70	75	0.611525	0.00241544	LPRLKRRDFTP	0.0444106	0.0656125	0.0540772	0.0496235	0.0664047	0.0693145	0.0653548	0.0432769	0.0511792	0.0483277	0.0539432	PGRMC1	0.0195754	Candidate NLS	FALSE
96994	O00267	64	69	74	0.620934	0.000574811	DRPPKKPRHGG	0.0444585	0.0581128	0.0638754	0.0524489	0.0664047	0.0649001	0.0511649	0.0704982	0.0465274	0.0480825	0.0544605	SUPT5H	0.0237218	Candidate NLS	TRUE
97254	O00267	324	329	334	0.584381	0.0583218	DWFAKRKKFKR	0.0444585	0.0378707	0.047077	0.0588709	0.0664047	0.0693145	0.051198	0.067819	0.0511792	0.0419487	0.0482396	SUPT5H	0.0196959	Candidate NLS	TRUE
97256	O00267	326	331	336	0.625718	0.000259033	FAKRKKFKRPP	0.0462931	0.053696	0.0552181	0.0671185	0.0664047	0.0649001	0.0584368	0.067819	0.057596	0.0342925	0.0539432	SUPT5H	0.0256829	High confidence NLS	TRUE
97505	O00267	575	580	585	0.612633	0.00205804	VTRKKDNRFAV	0.0493836	0.0538574	0.0540772	0.0584261	0.0664047	0.0552642	0.0475641	0.0704982	0.0511792	0.0548747	0.0511041	SUPT5H	0.0198084	Candidate NLS	FALSE
98096	O00268	89	94	99	0.623943	0.000350038	PPPAGRARPGG	0.0580328	0.0656125	0.0638754	0.0588709	0.0456853	0.0693145	0.0491068	0.0704982	0.0404035	0.0480825	0.0544605	TAF4	0.018944	Candidate NLS	FALSE
98113	O00268	106	111	116	0.656516	5.08099e-07	GPPSPRRPLVP	0.0601789	0.0656125	0.0638754	0.0527744	0.0549842	0.0693145	0.0653548	0.054974	0.0639526	0.0515515	0.0539432	TAF4	0.0240957	Candidate NLS	FALSE
99019	O00268	1012	1017	1022	0.658882	2.90604e-07	IGPRKKRKVDC	0.0548643	0.0436697	0.0638754	0.0671185	0.0664047	0.0649001	0.0653548	0.067819	0.0567592	0.0571046	0.0510116	TAF4	0.0308322	High confidence NLS	TRUE
99020	O00268	1013	1018	1023	0.617375	0.00100992	GPRKKRKVDCP	0.0601789	0.0656125	0.0540772	0.0584261	0.0664047	0.0693145	0.051198	0.0488212	0.036231	0.0531674	0.0539432	TAF4	0.0199828	Candidate NLS	TRUE
99241	O00287	159	164	169	0.589348	0.0361198	PWMCKKHRNKM	0.0580328	0.0378707	0.048733	0.0571164	0.0664047	0.0649001	0.0560364	0.0704982	0.0420095	0.0419487	0.0457978	RFXAP	0.0200359	Candidate NLS	TRUE
99243	O00287	161	166	171	0.616012	0.00124485	MCKKHRNKMYK	0.050852	0.0488028	0.0552181	0.0584261	0.0548999	0.0693145	0.0475641	0.067819	0.0615928	0.0484807	0.0530419	RFXAP	0.01967	Candidate NLS	TRUE
99253	O00287	171	176	181	0.587074	0.0452343	KDKYKKKKSDQ	0.0433657	0.0404295	0.0552181	0.0486004	0.0664047	0.0649001	0.051198	0.067819	0.0424117	0.0571046	0.0496217	RFXAP	0.0184506	Candidate NLS	TRUE
100287	O00327	32	37	42	0.622603	0.000437535	GVDCNRKRKGS	0.0601789	0.0538475	0.0547998	0.0571164	0.054077	0.0693145	0.051198	0.0704982	0.0530522	0.0480825	0.0504377	ARNTL	0.0209369	Candidate NLS	FALSE
100333	O00327	78	83	88	0.605309	0.00566962	SQIEKRRRDKM	0.0519839	0.0585417	0.048733	0.0505006	0.0664047	0.0693145	0.0653548	0.0704982	0.036231	0.0419487	0.0457978	ARNTL	0.0239856	Candidate NLS	TRUE
100374	O00327	119	124	129	0.60181	0.00886826	VQHMKTLRGAT	0.0493836	0.0585417	0.048733	0.0510924	0.0664047	0.0571534	0.0513511	0.0704982	0.0453616	0.0548747	0.0484158	ARNTL	0.0186532	Candidate NLS	FALSE
100466	O00327	211	216	221	0.610399	0.00283463	SDTAPRERLID	0.0519839	0.0404295	0.053134	0.0588709	0.0549842	0.0693145	0.0487971	0.0704982	0.0639526	0.0493719	0.0490627	ARNTL	0.0195442	Candidate NLS	FALSE
101047	O00330	176	181	186	0.6275	0.000190268	IPGTLRFRLSP	0.0548643	0.0656125	0.0429654	0.0508469	0.049553	0.0693145	0.0584368	0.0704982	0.0639526	0.0475124	0.0539432	PDHX	0.0204826	Candidate NLS	FALSE
101549	O00401	7	12	17	0.630248	0.000116765	QPPPPRRVTNV	0.0553601	0.0656125	0.0638754	0.0524489	0.0549842	0.0693145	0.0653548	0.0488212	0.0533067	0.0500652	0.0511041	WASL	0.0196729	Candidate NLS	FALSE
101666	O00401	124	129	134	0.627677	0.000184464	EEEAKKFRKAV	0.0635255	0.0372763	0.048733	0.0588709	0.0664047	0.0649001	0.0584368	0.0704982	0.0530522	0.0548747	0.0511041	WASL	0.0253047	High confidence NLS	TRUE
101667	O00401	125	130	135	0.611683	0.00236111	EEAKKFRKAVT	0.0635255	0.0372763	0.0573613	0.0584261	0.0664047	0.0502631	0.0653548	0.067819	0.0452851	0.0515515	0.0484158	WASL	0.0202584	Candidate NLS	TRUE
101732	O00401	190	195	200	0.619448	0.000729548	KGKAKKKRLTK	0.0433657	0.0436697	0.0552181	0.0588709	0.0664047	0.0649001	0.051198	0.0704982	0.0639526	0.0483277	0.0530419	WASL	0.0237423	Candidate NLS	TRUE
101733	O00401	191	196	201	0.609267	0.00332152	GKAKKKRLTKA	0.0601789	0.0378389	0.0573613	0.0584261	0.0664047	0.0649001	0.0653548	0.0499361	0.0533067	0.0419487	0.053611	WASL	0.0201167	Candidate NLS	TRUE
101842	O00401	300	305	310	0.625712	0.000259282	PPPPARGRGAP	0.0580328	0.0656125	0.0638754	0.0524489	0.0492105	0.0693145	0.0425402	0.0704982	0.0453616	0.0548747	0.0539432	WASL	0.018654	Candidate NLS	FALSE
102015	O00401	473	478	483	0.613867	0.00171729	EVMQKRSKAIH	0.0635255	0.0538475	0.048733	0.0484773	0.0664047	0.0693145	0.0462946	0.067819	0.0452851	0.0493719	0.0547941	WASL	0.0216084	Candidate NLS	TRUE
102042	O00409	5	10	15	0.611517	0.00241822	MPPSKKPESSG	0.050852	0.0656125	0.0638754	0.0527744	0.0664047	0.0649001	0.0511649	0.051548	0.0424117	0.0475124	0.0544605	FOXN3	0.0185778	Candidate NLS	FALSE
102166	O00409	129	134	139	0.599753	0.0114109	DSPTKRLPVKD	0.0444585	0.0507573	0.0638754	0.0508469	0.0664047	0.0693145	0.0513511	0.054974	0.0567592	0.0419487	0.0490627	FOXN3	0.0185852	Candidate NLS	FALSE
102237	O00409	200	205	210	0.618928	0.000792092	IQALKKTPYHP	0.0548643	0.0585417	0.0573613	0.0496235	0.0664047	0.0649001	0.0447432	0.054974	0.0589121	0.0546603	0.0539432	FOXN3	0.0185903	Candidate NLS	FALSE
102345	O00409	308	313	318	0.632888	7.20049e-05	GITSCRMRTES	0.0601789	0.0604087	0.053134	0.0527744	0.0528671	0.0693145	0.052071	0.0704982	0.0533067	0.0578966	0.0504377	FOXN3	0.0215567	Candidate NLS	FALSE
102453	O00409	416	421	426	0.620397	0.000626869	SQHKKRQHFAK	0.0519839	0.0585417	0.048733	0.0584261	0.0664047	0.0693145	0.0579277	0.0499693	0.0511792	0.0548747	0.0530419	FOXN3	0.0214632	Candidate NLS	FALSE
102471	O00409	434	439	444	0.647938	3.49895e-06	TLPLKKRRTEK	0.0510601	0.0519762	0.0638754	0.0496235	0.0664047	0.0649001	0.0653548	0.0704982	0.0533067	0.0578966	0.0530419	FOXN3	0.0286579	High confidence NLS	TRUE
102472	O00409	435	440	445	0.596087	0.0175284	LPLKKRRTEKP	0.0444106	0.0656125	0.0424171	0.0584261	0.0664047	0.0693145	0.0653548	0.0452936	0.0429613	0.0419487	0.0539432	FOXN3	0.0186505	Candidate NLS	TRUE
102512	O00409	475	480	485	0.608869	0.00351004	NRTAKGQKEQK	0.0483335	0.0581128	0.053134	0.0588709	0.0664047	0.0486634	0.0579277	0.067819	0.0429613	0.0535997	0.0530419	FOXN3	0.0188463	Candidate NLS	FALSE
102926	O00410	409	414	419	0.616748	0.00111241	QDPHPRVRYAA	0.0553601	0.0404295	0.0638754	0.0495983	0.0549842	0.0693145	0.0452898	0.0704982	0.0589121	0.0548747	0.053611	IPO5	0.019448	Candidate NLS	FALSE
105415	O00443	597	602	607	0.595006	0.0197967	TESVKKLKRAV	0.0510601	0.0372763	0.0453052	0.0473148	0.0664047	0.0649001	0.0513511	0.067819	0.057596	0.0548747	0.0511041	PIK3C2A	0.0188223	Candidate NLS	TRUE
105593	O00443	775	780	785	0.627652	0.000185272	SPDSNKQRKGP	0.0519839	0.0656125	0.0547998	0.0527744	0.054077	0.0649001	0.0579277	0.0704982	0.0530522	0.0480825	0.0539432	PIK3C2A	0.0213307	Candidate NLS	FALSE
105613	O00443	795	800	805	0.595548	0.0186299	LFDFKRFLTCG	0.0444106	0.0384476	0.0547998	0.0528635	0.0664047	0.0693145	0.0584368	0.0499361	0.0533067	0.0531674	0.0544605	PIK3C2A	0.0184105	Candidate NLS	FALSE
105854	O00443	1036	1041	1046	0.590883	0.0308645	SVGGKRLREEL	0.0519839	0.0538475	0.0429654	0.0347903	0.0664047	0.0693145	0.0513511	0.0704982	0.0429613	0.0578966	0.0488696	PIK3C2A	0.0187895	Candidate NLS	TRUE
106315	O00443	1497	1502	1507	0.61222	0.00218513	KDVAAKRKIEL	0.0433657	0.0404295	0.0503889	0.0588709	0.0492105	0.0649001	0.0653548	0.067819	0.0651148	0.0578966	0.0488696	PIK3C2A	0.0189382	Candidate NLS	FALSE
106618	O00469	124	129	134	0.610775	0.00268785	EVLKKFQKANH	0.0635255	0.0538475	0.0424171	0.0584261	0.0664047	0.0502631	0.0579277	0.067819	0.0452851	0.0500652	0.0547941	PLOD2	0.0188945	Candidate NLS	FALSE
107488	O00470	267	272	277	0.59799	0.0140716	DKDKKRHKKRG	0.0444585	0.0378389	0.0547998	0.0584261	0.0664047	0.0693145	0.0560364	0.067819	0.0530522	0.0353795	0.0544605	MEIS1	0.0224322	Candidate NLS	TRUE
107491	O00470	270	275	280	0.603842	0.00685932	KKRHKKRGIFP	0.0433657	0.0378389	0.0540772	0.0495983	0.0664047	0.0649001	0.0653548	0.0513183	0.0651148	0.0519256	0.0539432	MEIS1	0.019179	Candidate NLS	TRUE
107930	O00472	329	334	339	0.624135	0.000338924	PLMNKKARISH	0.0580328	0.0519762	0.048733	0.0470618	0.0664047	0.0649001	0.0491068	0.0704982	0.0651148	0.0475124	0.0547941	ELL2	0.0225025	Candidate NLS	TRUE
108061	O00472	460	465	470	0.591109	0.0301477	KKSKKKSKKHK	0.0433657	0.0378389	0.0453052	0.0584261	0.0664047	0.0649001	0.0462946	0.067819	0.0530522	0.0546603	0.0530419	ELL2	0.0188924	Candidate NLS	TRUE
108172	O00472	571	576	581	0.617573	0.000979344	KLDAQRKRLSP	0.0433657	0.0519762	0.0547998	0.0588709	0.0521415	0.0693145	0.051198	0.0704982	0.0639526	0.0475124	0.0539432	ELL2	0.0202989	Candidate NLS	FALSE
108266	O00479	35	40	45	0.611895	0.00229029	PKPEPRPKKAS	0.0580328	0.0378389	0.0638754	0.0505006	0.0549842	0.0693145	0.0511649	0.067819	0.0530522	0.0548747	0.0504377	HMGN4	0.0191221	Candidate NLS	FALSE
108439	O00482	128	133	138	0.596784	0.0161867	CQIDKTQRKRC	0.0519417	0.0585417	0.048733	0.04614	0.0664047	0.0571534	0.0579277	0.0704982	0.0530522	0.0353795	0.0510116	NR5A2	0.0184249	Candidate NLS	FALSE
108443	O00482	132	137	142	0.60688	0.00460215	KTQRKRCPYCR	0.0433657	0.0538574	0.0447268	0.0671185	0.0664047	0.0693145	0.0467995	0.054974	0.0589121	0.0531674	0.0482396	NR5A2	0.019792	Candidate NLS	FALSE
108480	O00482	169	174	179	0.617211	0.00103585	GPMYKRDRALK	0.0601789	0.0656125	0.048733	0.0486004	0.0664047	0.0693145	0.0389682	0.0704982	0.0452851	0.0505733	0.0530419	NR5A2	0.0214648	Candidate NLS	TRUE
109119	O00487	277	282	287	0.6065	0.00484256	KQDPKRHLEEH	0.0433657	0.0585417	0.0547998	0.0524489	0.0664047	0.0693145	0.0560364	0.0499361	0.0429613	0.0578966	0.0547941	PSMD14	0.0194584	Candidate NLS	FALSE
109160	O00488	18	23	28	0.639417	2.05133e-05	QMKAKRRRPDL	0.0553601	0.0520178	0.0552181	0.0588709	0.0664047	0.0693145	0.0653548	0.0704982	0.0404035	0.0571046	0.0488696	ZNF593	0.0291936	High confidence NLS	TRUE
109225	O00488	83	88	93	0.587552	0.0431773	KDHKKRLKQLS	0.0433657	0.0404295	0.048733	0.0584261	0.0664047	0.0693145	0.0513511	0.067819	0.0406975	0.0505733	0.0504377	ZNF593	0.0203744	Candidate NLS	TRUE
109288	O00505	22	27	32	0.593288	0.0239145	VETMRRHRNEV	0.0493836	0.0372763	0.053134	0.0510924	0.0555421	0.0693145	0.0560364	0.0704982	0.0420095	0.0578966	0.0511041	KPNA3	0.018418	Candidate NLS	FALSE
110256	O00512	479	484	489	0.614021	0.00167858	FYEEKRRKQEQ	0.0462931	0.0513858	0.048733	0.0505006	0.0664047	0.0693145	0.0653548	0.067819	0.0406975	0.0578966	0.0496217	BCL9	0.0248601	High confidence NLS	TRUE
110509	O00512	732	737	742	0.612184	0.00219654	MIPQKMREAGA	0.050852	0.0604087	0.0638754	0.0484773	0.0664047	0.0582848	0.0653548	0.051548	0.0452851	0.0480825	0.053611	BCL9	0.0186524	Candidate NLS	FALSE
111173	O00512	1396	1401	1406	0.6249	0.000297791	IPPQMRPRGMA	0.0548643	0.0656125	0.0638754	0.0484773	0.0473336	0.0693145	0.0511649	0.0704982	0.0453616	0.0547872	0.053611	BCL9	0.0189504	Candidate NLS	FALSE
111601	O00534	408	413	418	0.611897	0.00228973	RINRQKHRCFS	0.0486948	0.0604087	0.0405087	0.0671185	0.0521415	0.0649001	0.0560364	0.0704982	0.0492264	0.0519256	0.0504377	VWA5A	0.0194728	Candidate NLS	FALSE
111986	O00541	17	22	27	0.6092	0.00335269	YITRNKARKKL	0.0460863	0.0604087	0.053134	0.0671185	0.054077	0.0649001	0.0491068	0.0704982	0.0530522	0.0419487	0.0488696	PES1	0.0189155	Candidate NLS	FALSE
112045	O00541	76	81	86	0.617582	0.000977997	EPIVNKFREYK	0.0635255	0.0656125	0.048733	0.0473148	0.054077	0.0649001	0.0584368	0.0704982	0.0429613	0.0484807	0.0530419	PES1	0.0193534	Candidate NLS	FALSE
112056	O00541	87	92	97	0.598214	0.0137073	VFVRKLRKAYG	0.0493836	0.0384476	0.0503889	0.0671185	0.0664047	0.0450702	0.0653548	0.067819	0.0452851	0.0484807	0.0544605	PES1	0.0184585	Candidate NLS	FALSE
112472	O00541	503	508	513	0.602361	0.00827792	RMEGKKPRVMA	0.0486948	0.0520178	0.048733	0.0347903	0.0664047	0.0649001	0.0511649	0.0704982	0.0567592	0.0547872	0.053611	PES1	0.0193221	Candidate NLS	TRUE
112498	O00541	529	534	539	0.62253	0.000442841	ESEAKRLAIMM	0.0635255	0.0507573	0.048733	0.0588709	0.0664047	0.0693145	0.0513511	0.0478731	0.0651148	0.0547872	0.0457978	PES1	0.0196897	Candidate NLS	FALSE
112506	O00541	537	542	547	0.605318	0.00566302	IMMMKKREKYL	0.0548643	0.0520178	0.048733	0.0510924	0.0664047	0.0649001	0.0653548	0.051548	0.0530522	0.0484807	0.0488696	PES1	0.0189943	Candidate NLS	TRUE
112507	O00541	538	543	548	0.622167	0.000470099	MMMKKREKYLY	0.050852	0.0520178	0.048733	0.0584261	0.0664047	0.0693145	0.0487971	0.067819	0.0589121	0.0505733	0.0503176	PES1	0.023835	Candidate NLS	TRUE
112520	O00541	551	556	561	0.610631	0.00274329	IMFGKRRKIRE	0.0548643	0.0520178	0.047077	0.0347903	0.0664047	0.0693145	0.0653548	0.067819	0.0651148	0.0353795	0.0524945	PES1	0.022552	Candidate NLS	TRUE
112545	O00541	576	581	586	0.607699	0.00412001	VRSEKKAKKAR	0.0493836	0.0581128	0.0453052	0.0505006	0.0664047	0.0649001	0.0491068	0.067819	0.0530522	0.0548747	0.0482396	PES1	0.0202143	Candidate NLS	TRUE
112597	O00555	50	55	60	0.616487	0.00115776	QSMAQRARTMA	0.0553601	0.0507573	0.048733	0.0588709	0.0521415	0.0693145	0.0491068	0.0704982	0.0533067	0.0547872	0.053611	CACNA1A	0.0195921	Candidate NLS	FALSE
113013	O00555	466	471	476	0.597406	0.0150643	TFFHKKERRMR	0.0510601	0.0384476	0.047077	0.0495983	0.0664047	0.0649001	0.0487971	0.0704982	0.057596	0.0547872	0.0482396	CACNA1A	0.0194117	Candidate NLS	TRUE
113504	O00555	957	962	967	0.614963	0.0014587	RHRAHRRPGEE	0.0486948	0.0530239	0.0540772	0.0588709	0.0548999	0.0693145	0.0653548	0.054974	0.0453616	0.0578966	0.0524945	CACNA1A	0.0197531	Candidate NLS	FALSE
113520	O00555	973	978	983	0.602402	0.00823572	AERRARHREGS	0.0573888	0.0372763	0.0540772	0.0671185	0.0492105	0.0693145	0.0560364	0.0704982	0.0429613	0.0480825	0.0504377	CACNA1A	0.0188069	Candidate NLS	FALSE
113545	O00555	998	1003	1008	0.626598	0.00022261	GGERRRRHRHG	0.0601789	0.0436697	0.048733	0.0671185	0.0555421	0.0693145	0.0653548	0.0499693	0.057596	0.0546603	0.0544605	CACNA1A	0.0206734	Candidate NLS	FALSE
113546	O00555	999	1004	1009	0.618263	0.000879458	GERRRRHRHGA	0.0601789	0.0372763	0.0540772	0.0671185	0.0555421	0.0693145	0.0560364	0.0704982	0.0465274	0.0480825	0.053611	CACNA1A	0.0227019	Candidate NLS	FALSE
113567	O00555	1020	1025	1030	0.607082	0.00447871	EDKERRHRRRK	0.0635255	0.0404295	0.0552181	0.0505006	0.0555421	0.0693145	0.0560364	0.0704982	0.057596	0.0353795	0.0530419	CACNA1A	0.0195788	Candidate NLS	FALSE
113569	O00555	1022	1027	1032	0.619742	0.000696128	KERRHRRRKEN	0.0433657	0.0372763	0.0540772	0.0671185	0.0548999	0.0693145	0.0653548	0.0704982	0.0530522	0.0578966	0.0468884	CACNA1A	0.0241184	Candidate NLS	FALSE
113570	O00555	1023	1028	1033	0.625992	0.000247115	ERRHRRRKENQ	0.0635255	0.0581128	0.0540772	0.0495983	0.0555421	0.0693145	0.0653548	0.067819	0.0429613	0.0500652	0.0496217	CACNA1A	0.0226228	Candidate NLS	FALSE
113897	O00555	1350	1355	1360	0.617806	0.000944534	LRPLKTIKRLP	0.0444106	0.0581128	0.0638754	0.0496235	0.0664047	0.0571534	0.0482937	0.067819	0.057596	0.0505733	0.0539432	CACNA1A	0.0200487	Candidate NLS	FALSE
114644	O00555	2097	2102	2107	0.599517	0.0117401	PAENQRRRGRP	0.0580328	0.053696	0.048733	0.0470618	0.0521415	0.0693145	0.0653548	0.0704982	0.0453616	0.0353795	0.0539432	CACNA1A	0.0187597	Candidate NLS	FALSE
114674	O00555	2127	2132	2137	0.613957	0.00169461	VLGPKARRLDD	0.0493836	0.0519762	0.0429654	0.0524489	0.0664047	0.0448053	0.0653548	0.0704982	0.0639526	0.0571046	0.0490627	CACNA1A	0.0189456	Candidate NLS	FALSE
114748	O00555	2201	2206	2211	0.612794	0.00201044	RPKDRKHRQHH	0.0486948	0.0656125	0.0552181	0.04614	0.0555421	0.0649001	0.0560364	0.0704982	0.0406975	0.0546603	0.0547941	CACNA1A	0.0193693	Candidate NLS	FALSE
114824	O00555	2277	2282	2287	0.622108	0.00047472	STPRRGRRQLP	0.0519839	0.0538574	0.0638754	0.0671185	0.0555421	0.0486634	0.0653548	0.0704982	0.0406975	0.0505733	0.0539432	CACNA1A	0.0198042	Candidate NLS	FALSE
115530	O00566	199	204	209	0.616535	0.00114934	IVDDKFFKLSE	0.0548643	0.0538475	0.0547998	0.04614	0.0664047	0.0502631	0.0584368	0.067819	0.0639526	0.0475124	0.0524945	MPHOSPH10	0.0187598	Candidate NLS	FALSE
115782	O00566	451	456	461	0.605646	0.00542329	AYEYKKRLTLD	0.0573888	0.0513858	0.048733	0.0486004	0.0664047	0.0649001	0.0653548	0.0499361	0.0533067	0.0505733	0.0490627	MPHOSPH10	0.0184455	Candidate NLS	FALSE
115902	O00566	571	576	581	0.632073	8.37139e-05	ATDKKRERRKK	0.0573888	0.0538574	0.0547998	0.0584261	0.0664047	0.0693145	0.0487971	0.0704982	0.057596	0.0419487	0.0530419	MPHOSPH10	0.0256803	High confidence NLS	TRUE
115904	O00566	573	578	583	0.598717	0.0129159	DKKRERRKKKY	0.0444585	0.0378389	0.0552181	0.0671185	0.0462763	0.0693145	0.0653548	0.067819	0.0530522	0.0419487	0.0503176	MPHOSPH10	0.0184459	Candidate NLS	TRUE
115906	O00566	575	580	585	0.622343	0.000456703	KRERRKKKYQK	0.0433657	0.0581128	0.048733	0.0671185	0.0555421	0.0649001	0.051198	0.067819	0.0589121	0.0535997	0.0530419	MPHOSPH10	0.0208671	Candidate NLS	TRUE
115909	O00566	578	583	588	0.626201	0.000238378	RRKKKYQKRMK	0.0486948	0.0581128	0.0552181	0.0584261	0.0664047	0.0481732	0.0579277	0.067819	0.057596	0.0547872	0.0530419	MPHOSPH10	0.0207022	Candidate NLS	TRUE
115912	O00566	581	586	591	0.593582	0.0231617	KKYQKRMKIKE	0.0433657	0.0378389	0.048733	0.0484773	0.0664047	0.0693145	0.052071	0.067819	0.0651148	0.0419487	0.0524945	MPHOSPH10	0.0201226	Candidate NLS	TRUE
115921	O00566	590	595	600	0.622274	0.000461898	KEKEKRRKLLE	0.0433657	0.0372763	0.0552181	0.0505006	0.0664047	0.0693145	0.0653548	0.067819	0.0639526	0.0505733	0.0524945	MPHOSPH10	0.0259854	High confidence NLS	TRUE
115994	O00566	663	668	673	0.614962	0.00145875	KTEKKKKKRQD	0.0433657	0.0538574	0.048733	0.0584261	0.0664047	0.0649001	0.051198	0.067819	0.057596	0.0535997	0.0490627	MPHOSPH10	0.0223304	Candidate NLS	TRUE
115995	O00566	664	669	674	0.598955	0.0125553	TEKKKKKRQDI	0.0510601	0.0372763	0.0552181	0.0584261	0.0664047	0.0649001	0.051198	0.0704982	0.0406975	0.0571046	0.0461718	MPHOSPH10	0.0210481	Candidate NLS	TRUE
116085	O00567	83	88	93	0.605546	0.00549565	HLPSKKKKVLL	0.0303958	0.0519762	0.0638754	0.0527744	0.0664047	0.0649001	0.051198	0.067819	0.0567592	0.0505733	0.0488696	NOP56	0.0213172	Candidate NLS	TRUE
116433	O00567	431	436	441	0.63339	6.5572e-05	AAAEITRKLEK	0.0573888	0.053696	0.0573613	0.0505006	0.0492252	0.0571534	0.0653548	0.067819	0.0639526	0.0578966	0.0530419	NOP56	0.0188504	Candidate NLS	FALSE
116436	O00567	434	439	444	0.623914	0.000351753	EITRKLEKQEK	0.0635255	0.0604087	0.053134	0.0671185	0.0664047	0.0450702	0.0487971	0.067819	0.0406975	0.0578966	0.0530419	NOP56	0.0188943	Candidate NLS	FALSE
116443	O00567	441	446	451	0.627946	0.000175927	KQEKKRLKKEK	0.0433657	0.0585417	0.048733	0.0584261	0.0664047	0.0693145	0.0513511	0.067819	0.0530522	0.0578966	0.0530419	NOP56	0.0252748	High confidence NLS	TRUE
116478	O00567	476	481	486	0.606943	0.00456351	SEKPKKKKKQK	0.0519839	0.0372763	0.0552181	0.0524489	0.0664047	0.0649001	0.051198	0.067819	0.0530522	0.0535997	0.0530419	NOP56	0.0210674	Candidate NLS	TRUE
116479	O00567	477	482	487	0.610577	0.00276434	EKPKKKKKQKP	0.0635255	0.0378389	0.0638754	0.0584261	0.0664047	0.0649001	0.051198	0.067819	0.0406975	0.0419487	0.0539432	NOP56	0.0221088	Candidate NLS	TRUE
116481	O00567	479	484	489	0.613065	0.00193242	PKKKKKQKPQE	0.0580328	0.0378389	0.0552181	0.0584261	0.0664047	0.0649001	0.0579277	0.067819	0.0404035	0.0535997	0.0524945	NOP56	0.023313	Candidate NLS	TRUE
116505	O00567	503	508	513	0.599814	0.011327	FSKPKKKKSFS	0.0462931	0.0507573	0.0552181	0.0524489	0.0664047	0.0649001	0.051198	0.067819	0.0424117	0.0519256	0.0504377	NOP56	0.0202577	Candidate NLS	TRUE
116531	O00567	529	534	539	0.602418	0.00821909	TSIPKRKKSTP	0.0510601	0.0507573	0.048733	0.0524489	0.0664047	0.0693145	0.051198	0.067819	0.0424117	0.0483277	0.0539432	NOP56	0.0215511	Candidate NLS	TRUE
116555	O00567	553	558	563	0.603609	0.00706725	RSGSKKKRKFS	0.0486948	0.0507573	0.0429654	0.0527744	0.0664047	0.0649001	0.051198	0.0704982	0.0530522	0.0519256	0.0504377	NOP56	0.0208369	Candidate NLS	TRUE
116556	O00567	554	559	564	0.615597	0.00132573	SGSKKKRKFSK	0.0519839	0.0436697	0.0453052	0.0584261	0.0664047	0.0649001	0.0653548	0.067819	0.0511792	0.0475124	0.0530419	NOP56	0.0244542	High confidence NLS	TRUE
116580	O00567	578	583	588	0.602297	0.00834542	KSSSKKKKKFH	0.0433657	0.0507573	0.0453052	0.0527744	0.0664047	0.0649001	0.051198	0.067819	0.0530522	0.0519256	0.0547941	NOP56	0.0204867	Candidate NLS	TRUE
116581	O00567	579	584	589	0.615676	0.00131	SSSKKKKKFHK	0.0519839	0.0507573	0.0453052	0.0584261	0.0664047	0.0649001	0.051198	0.067819	0.0511792	0.0546603	0.0530419	NOP56	0.022402	Candidate NLS	TRUE
116842	O00571	256	261	266	0.62197	0.000485537	ENGRYGRRKQY	0.0635255	0.0524269	0.0429654	0.0671185	0.054448	0.0486634	0.0653548	0.0704982	0.0530522	0.0535997	0.0503176	DDX3X	0.0184288	Candidate NLS	FALSE
117310	O00590	72	77	82	0.624361	0.000326229	LRYVPRRRMVE	0.0444106	0.0581128	0.048733	0.0473148	0.0549842	0.0693145	0.0653548	0.0704982	0.0615928	0.0515515	0.0524945	ACKR2	0.0228219	Candidate NLS	FALSE
117387	O00590	149	154	159	0.616767	0.00110909	AQPYHRLRTRA	0.0573888	0.0585417	0.0638754	0.0486004	0.0548999	0.0693145	0.0513511	0.0704982	0.0533067	0.0353795	0.053611	ACKR2	0.0200608	Candidate NLS	FALSE
117634	O00629	22	27	32	0.590206	0.0330996	LETMRRQRNEV	0.0444106	0.0372763	0.053134	0.0510924	0.0555421	0.0693145	0.0579277	0.0704982	0.0420095	0.0578966	0.0511041	KPNA4	0.0184262	Candidate NLS	FALSE
118156	O00712	33	38	43	0.621403	0.00053268	NLQARKRKYFK	0.0483335	0.0519762	0.0447268	0.0588709	0.0555421	0.0649001	0.0653548	0.067819	0.0589121	0.0519256	0.0530419	NFIB	0.0218972	Candidate NLS	FALSE
118159	O00712	36	41	46	0.638879	2.28233e-05	ARKRKYFKKHE	0.0573888	0.0581128	0.0552181	0.0671185	0.0664047	0.0481732	0.0584368	0.067819	0.0530522	0.0546603	0.0524945	NFIB	0.0229401	Candidate NLS	FALSE
118245	O00712	122	127	132	0.618503	0.000846924	RQADKVWRLDL	0.0486948	0.0585417	0.0573613	0.04614	0.0664047	0.0518491	0.0490867	0.0704982	0.0639526	0.0571046	0.0488696	NFIB	0.0186558	Candidate NLS	FALSE
118389	O00712	266	271	276	0.629544	0.000132498	PPSSKRPKTIS	0.0580328	0.0656125	0.0453052	0.0527744	0.0664047	0.0693145	0.0511649	0.067819	0.0533067	0.0493719	0.0504377	NFIB	0.0243452	High confidence NLS	TRUE
118661	O00716	128	133	138	0.640855	1.53761e-05	GGPPAKRRLEL	0.0601789	0.0436697	0.0638754	0.0524489	0.0492105	0.0649001	0.0653548	0.0704982	0.0639526	0.0578966	0.0488696	E2F3	0.0223854	Candidate NLS	FALSE
118662	O00716	129	134	139	0.647543	3.81051e-06	GPPAKRRLELG	0.0601789	0.0656125	0.0638754	0.0588709	0.0664047	0.0693145	0.0653548	0.0499361	0.0429613	0.0505733	0.0544605	E2F3	0.0261981	High confidence NLS	FALSE
118663	O00716	130	135	140	0.631718	8.9362e-05	PPAKRRLELGE	0.0580328	0.0656125	0.0573613	0.0584261	0.0555421	0.0693145	0.0513511	0.051548	0.0639526	0.0480825	0.0524945	E2F3	0.0187822	Candidate NLS	FALSE
118743	O00716	210	215	220	0.619445	0.000729813	VLKVQKRRIYD	0.0493836	0.0519762	0.0552181	0.0473148	0.0521415	0.0649001	0.0653548	0.0704982	0.0651148	0.0484807	0.0490627	E2F3	0.0201257	Candidate NLS	FALSE
119287	O00750	299	304	309	0.625929	0.000249817	ATPGKNRRISA	0.0573888	0.0538574	0.0638754	0.0347903	0.0664047	0.0475212	0.0653548	0.0704982	0.0651148	0.0475124	0.053611	PIK3C2B	0.0199757	Candidate NLS	FALSE
119565	O00750	577	582	587	0.616627	0.00113323	AVRENREKVVE	0.0573888	0.0538475	0.0540772	0.0505006	0.054077	0.0693145	0.0487971	0.067819	0.0567592	0.0515515	0.0524945	PIK3C2B	0.0188236	Candidate NLS	FALSE
119708	O00750	720	725	730	0.620839	0.000583725	SSEANKQRRVP	0.0519839	0.0507573	0.048733	0.0588709	0.054077	0.0649001	0.0579277	0.0704982	0.057596	0.0515515	0.0539432	PIK3C2B	0.0209206	Candidate NLS	FALSE
120428	O00750	1440	1445	1450	0.627653	0.00018524	EAVAERRREEL	0.0635255	0.053696	0.0503889	0.0588709	0.0462763	0.0693145	0.0653548	0.0704982	0.0429613	0.0578966	0.0488696	PIK3C2B	0.0213409	Candidate NLS	FALSE
121007	O00754	395	400	405	0.616142	0.00122046	RPALKRYERLS	0.0486948	0.0656125	0.0573613	0.0496235	0.0664047	0.0693145	0.0489756	0.051548	0.057596	0.0505733	0.0504377	MAN2B1	0.0192207	Candidate NLS	FALSE
121719	O00757	106	111	116	0.618121	0.000899238	TAKEKRGKYVV	0.0510601	0.053696	0.0552181	0.0505006	0.0664047	0.0693145	0.0425402	0.067819	0.0589121	0.0515515	0.0511041	FBP2	0.0219016	Candidate NLS	TRUE
121814	O00757	201	206	211	0.600079	0.0109703	VKIKKKGKIYS	0.0493836	0.0378389	0.048733	0.0584261	0.0664047	0.0649001	0.0425402	0.067819	0.0651148	0.0484807	0.0504377	FBP2	0.0191203	Candidate NLS	TRUE
121840	O00757	227	232	237	0.602329	0.00831174	YVQKKKFPEDG	0.0460863	0.0538475	0.0447268	0.0584261	0.0664047	0.0649001	0.0584368	0.054974	0.0429613	0.0571046	0.0544605	FBP2	0.0194539	Candidate NLS	FALSE
123311	O14497	1067	1072	1077	0.602126	0.00852581	VNKNKKWRELA	0.0493836	0.0524269	0.0552181	0.0470618	0.0664047	0.0649001	0.0490867	0.0704982	0.0429613	0.0505733	0.053611	ARID1A	0.0203494	Candidate NLS	TRUE
123622	O14497	1378	1383	1388	0.640897	1.52467e-05	GPPAKRHEGEM	0.0601789	0.0656125	0.0638754	0.0588709	0.0664047	0.0693145	0.0560364	0.051548	0.0453616	0.0578966	0.0457978	ARID1A	0.0239932	Candidate NLS	FALSE
123894	O14497	1650	1655	1660	0.621622	0.000513953	QPVLKQRRRLT	0.0553601	0.0656125	0.0503889	0.0496235	0.0664047	0.0417946	0.0653548	0.0704982	0.057596	0.0505733	0.0484158	ARID1A	0.0188791	Candidate NLS	FALSE
123895	O14497	1651	1656	1661	0.62811	0.000170921	PVLKQRRRLTM	0.0580328	0.0538475	0.0424171	0.0584261	0.0521415	0.0693145	0.0653548	0.0704982	0.0639526	0.0483277	0.0457978	ARID1A	0.0226483	Candidate NLS	FALSE
124577	O14503	58	63	68	0.584845	0.055876	RLIEKKRRDRI	0.0486948	0.0519762	0.048733	0.0505006	0.0664047	0.0649001	0.0653548	0.0704982	0.036231	0.0353795	0.0461718	BHLHE40	0.0204486	Candidate NLS	TRUE
124578	O14503	59	64	69	0.610186	0.00292133	LIEKKRRDRIN	0.0444106	0.0604087	0.048733	0.0584261	0.0664047	0.0693145	0.0653548	0.0432769	0.057596	0.0493719	0.0468884	BHLHE40	0.0197221	Candidate NLS	TRUE
124803	O14503	284	289	294	0.65729	4.238e-07	EPPTKKNRMQL	0.0635255	0.0656125	0.0638754	0.0508469	0.0664047	0.0649001	0.0475641	0.0704982	0.0615928	0.0535997	0.0488696	BHLHE40	0.026691	High confidence NLS	TRUE
125154	O14511	233	238	243	0.625826	0.000254285	CATRPKLKKMK	0.0519417	0.053696	0.053134	0.0671185	0.0549842	0.0649001	0.0513511	0.067819	0.0530522	0.0547872	0.0530419	NRG2	0.0211534	Candidate NLS	TRUE
125157	O14511	236	241	246	0.614771	0.00150122	RPKLKKMKSQT	0.0486948	0.0656125	0.0552181	0.0496235	0.0664047	0.0649001	0.052071	0.067819	0.0424117	0.0535997	0.0484158	NRG2	0.0217782	Candidate NLS	TRUE
125311	O14511	390	395	400	0.609427	0.00324875	YMPDPKQKAEE	0.0460863	0.0520178	0.0638754	0.04614	0.0549842	0.0649001	0.0579277	0.067819	0.0452851	0.0578966	0.0524945	NRG2	0.0187073	Candidate NLS	FALSE
125348	O14511	427	432	437	0.613134	0.00191288	YCKTKKQRKQM	0.0460863	0.0488028	0.0552181	0.0508469	0.0664047	0.0649001	0.0579277	0.0704982	0.0530522	0.0535997	0.0457978	NRG2	0.0229924	Candidate NLS	TRUE
125642	O14511	721	726	731	0.621056	0.000563543	PPPPPRPRARG	0.0580328	0.0656125	0.0638754	0.0524489	0.0549842	0.0693145	0.0511649	0.0704982	0.0452851	0.0353795	0.0544605	NRG2	0.0210079	Candidate NLS	FALSE
125644	O14511	723	728	733	0.649217	2.64954e-06	PPPRPRARGAS	0.0580328	0.0656125	0.0638754	0.0671185	0.0549842	0.0693145	0.0491068	0.0704982	0.0453616	0.0548747	0.0504377	NRG2	0.025401	High confidence NLS	FALSE
125671	O14511	750	755	760	0.617848	0.0009384	GLAAQRARAAR	0.0601789	0.0519762	0.0573613	0.0588709	0.0521415	0.0693145	0.0491068	0.0704982	0.0452851	0.0548747	0.0482396	NRG2	0.0197148	Candidate NLS	FALSE
126129	O14513	368	373	378	0.623512	0.000376211	QNWDKRLSIDS	0.0553601	0.0524269	0.0625324	0.04614	0.0664047	0.0693145	0.0513511	0.0473252	0.0651148	0.0571046	0.0504377	NCKAP5	0.0192822	Candidate NLS	FALSE
126166	O14513	405	410	415	0.613783	0.00173894	LRKLQKRKVLL	0.0444106	0.0581128	0.0552181	0.0496235	0.0521415	0.0649001	0.0653548	0.067819	0.0567592	0.0505733	0.0488696	NCKAP5	0.0192645	Candidate NLS	FALSE
127292	O14513	1531	1536	1541	0.60476	0.00609123	KVEKKDAKVLG	0.0433657	0.0538475	0.048733	0.0584261	0.0664047	0.0552642	0.0491068	0.067819	0.0567592	0.0505733	0.0544605	NCKAP5	0.0185817	Candidate NLS	FALSE
127309	O14513	1548	1553	1558	0.60684	0.00462726	KSERKKEKKKP	0.0433657	0.0507573	0.048733	0.0671185	0.0664047	0.0649001	0.0487971	0.067819	0.0530522	0.0419487	0.0539432	NCKAP5	0.0219648	Candidate NLS	TRUE
128192	O14523	427	432	437	0.623887	0.000353305	ITPTKKIELDR	0.0548643	0.0538574	0.0638754	0.0508469	0.0664047	0.0649001	0.0482937	0.051548	0.0639526	0.0571046	0.0482396	C2CD2L	0.0190169	Candidate NLS	FALSE
128215	O14523	450	455	460	0.620129	0.000654337	TTVQSRPRIDG	0.0510601	0.0538574	0.0503889	0.0484773	0.0486885	0.0693145	0.0511649	0.0704982	0.0651148	0.0571046	0.0544605	C2CD2L	0.0184145	Candidate NLS	FALSE
128411	O14523	646	651	656	0.600675	0.0102021	LIFRRRPRQKE	0.0444106	0.0604087	0.047077	0.0671185	0.0555421	0.0693145	0.0511649	0.0704982	0.0406975	0.0419487	0.0524945	C2CD2L	0.0198969	Candidate NLS	FALSE
128413	O14523	648	653	658	0.627943	0.000176024	FRRRPRQKEAG	0.0462931	0.0581128	0.0540772	0.0671185	0.0549842	0.0693145	0.0579277	0.067819	0.0429613	0.0548747	0.0544605	C2CD2L	0.0237806	Candidate NLS	FALSE
128999	O14526	104	109	114	0.601827	0.00884955	EEQLKTHKKCK	0.0635255	0.0372763	0.0447268	0.0496235	0.0664047	0.0571534	0.0560364	0.067819	0.0530522	0.0531674	0.0530419	FCHO1	0.0184433	Candidate NLS	TRUE
129172	O14526	277	282	287	0.611937	0.0022765	QEAMKRLRGAK	0.0553601	0.0372763	0.0573613	0.0510924	0.0664047	0.0693145	0.0513511	0.0704982	0.0453616	0.0548747	0.0530419	FCHO1	0.0233045	Candidate NLS	TRUE
129453	O14526	558	563	568	0.604948	0.00594385	AAPPRRLRSRK	0.0573888	0.053696	0.0638754	0.0524489	0.0555421	0.0693145	0.0513511	0.0704982	0.0424117	0.0353795	0.0530419	FCHO1	0.0192601	Candidate NLS	FALSE
129455	O14526	560	565	570	0.635543	4.36647e-05	PPRRLRSRKVS	0.0580328	0.0656125	0.0540772	0.0671185	0.049553	0.0693145	0.0462946	0.0704982	0.0530522	0.0515515	0.0504377	FCHO1	0.0213322	Candidate NLS	FALSE
129848	O14544	74	79	84	0.598617	0.0130692	MGTLKRRLSAK	0.050852	0.0436697	0.053134	0.0496235	0.0664047	0.0693145	0.0653548	0.0499361	0.0424117	0.0548747	0.0530419	SOCS6	0.0193726	Candidate NLS	FALSE
130714	O14545	415	420	425	0.623037	0.000407167	SPELPRRRVRH	0.0519839	0.0656125	0.048733	0.0496235	0.0549842	0.0693145	0.0653548	0.0704982	0.0567592	0.0353795	0.0547941	TRAFD1	0.0227317	Candidate NLS	FALSE
130716	O14545	417	422	427	0.641728	1.28841e-05	ELPRRRVRHQG	0.0635255	0.0519762	0.0638754	0.0671185	0.0555421	0.0693145	0.0452898	0.0704982	0.0465274	0.0535997	0.0544605	TRAFD1	0.024179	Candidate NLS	FALSE
130853	O14545	554	559	564	0.617286	0.00102379	AAANYRSRTAK	0.0573888	0.053696	0.0573613	0.0470618	0.054448	0.0693145	0.0462946	0.0704982	0.0533067	0.0548747	0.0530419	TRAFD1	0.0190523	Candidate NLS	FALSE
131390	O14561	17	22	27	0.619352	0.00074075	FAPLPRVRMLA	0.0462931	0.053696	0.0638754	0.0496235	0.0549842	0.0693145	0.0452898	0.0704982	0.0615928	0.0505733	0.053611	NDUFAB1	0.0198639	Candidate NLS	FALSE
131889	O14593	71	76	81	0.59792	0.0141877	TTLTNRQRGNE	0.0510601	0.0538574	0.0424171	0.0508469	0.054077	0.0693145	0.0579277	0.0704982	0.0453616	0.0500652	0.0524945	RFXANK	0.0184155	Candidate NLS	FALSE
133366	O14607	1037	1042	1047	0.611662	0.00236826	LSDNKKWKLQL	0.0444106	0.0507573	0.0547998	0.0470618	0.0664047	0.0649001	0.0490867	0.067819	0.0639526	0.0535997	0.0488696	UTY	0.020664	Candidate NLS	TRUE
133636	O14607	1307	1312	1317	0.600892	0.00993389	DCARKTSKSLE	0.0444585	0.0488028	0.0573613	0.0671185	0.0664047	0.0571534	0.0462946	0.067819	0.0424117	0.0505733	0.0524945	UTY	0.01922	Candidate NLS	FALSE
134061	O14628	395	400	405	0.615478	0.00134979	PNPSKHQRNEI	0.0580328	0.0524269	0.0638754	0.0527744	0.0664047	0.0474599	0.0579277	0.0704982	0.0420095	0.0578966	0.0461718	ZNF195	0.0191719	Candidate NLS	FALSE
134445	O14641	160	165	170	0.616992	0.00107144	RRERPRRRDSS	0.0486948	0.0581128	0.048733	0.0671185	0.0549842	0.0693145	0.0653548	0.0704982	0.036231	0.0475124	0.0504377	DVL2	0.0237516	Candidate NLS	FALSE
134515	O14641	230	235	240	0.605606	0.00545217	SRLLKRHRRRR	0.0519839	0.0581128	0.0424171	0.0496235	0.0664047	0.0693145	0.0560364	0.0704982	0.057596	0.0353795	0.0482396	DVL2	0.0222683	Candidate NLS	TRUE
134517	O14641	232	237	242	0.627957	0.000175598	LLKRHRRRRKQ	0.0444106	0.0519762	0.0552181	0.0671185	0.0548999	0.0693145	0.0653548	0.0704982	0.057596	0.0419487	0.0496217	DVL2	0.0250541	High confidence NLS	TRUE
134518	O14641	233	238	243	0.601526	0.00918701	LKRHRRRRKQR	0.0444106	0.0378389	0.0540772	0.0495983	0.0555421	0.0693145	0.0653548	0.0704982	0.0530522	0.0535997	0.0482396	DVL2	0.0205252	Candidate NLS	TRUE
134519	O14641	234	239	244	0.60538	0.00561662	KRHRRRRKQRP	0.0433657	0.0581128	0.048733	0.0671185	0.0555421	0.0693145	0.0653548	0.067819	0.0406975	0.0353795	0.0539432	DVL2	0.0221001	Candidate NLS	TRUE
135147	O14646	136	141	146	0.591064	0.0302895	SSEVKRKKHKD	0.0519839	0.0507573	0.048733	0.0473148	0.0664047	0.0693145	0.051198	0.067819	0.0465274	0.0419487	0.0490627	CHD1	0.0193932	Candidate NLS	TRUE
135149	O14646	138	143	148	0.63806	2.68174e-05	EVKRKKHKDED	0.0635255	0.0538475	0.0552181	0.0671185	0.0664047	0.0649001	0.0560364	0.067819	0.036231	0.0578966	0.0490627	CHD1	0.0266132	High confidence NLS	TRUE
135216	O14646	205	210	215	0.614901	0.00147228	ILGQKKRQIDS	0.0548643	0.0519762	0.0429654	0.0484773	0.0664047	0.0649001	0.0653548	0.0473009	0.0651148	0.0571046	0.0504377	CHD1	0.0189093	Candidate NLS	FALSE
135459	O14646	448	453	458	0.618318	0.000871881	TTPFKDCKVLK	0.0510601	0.0538574	0.0638754	0.0528635	0.0664047	0.0552642	0.0467995	0.067819	0.0567592	0.0505733	0.0530419	CHD1	0.0195495	Candidate NLS	FALSE
135589	O14646	578	583	588	0.581299	0.0767623	HHQTKRLKFNI	0.0303958	0.0530239	0.0447268	0.0508469	0.0664047	0.0693145	0.0513511	0.067819	0.0511792	0.0500652	0.0461718	CHD1	0.0187714	Candidate NLS	TRUE
135935	O14646	924	929	934	0.645474	5.92415e-06	ERAKKKMVLDH	0.0635255	0.0581128	0.0573613	0.0584261	0.0664047	0.0649001	0.052071	0.0488212	0.0639526	0.0571046	0.0547941	CHD1	0.0222481	Candidate NLS	FALSE
136058	O14646	1047	1052	1057	0.647002	4.27978e-06	IPEDQRRRLEE	0.0548643	0.0656125	0.048733	0.04614	0.0521415	0.0693145	0.0653548	0.0704982	0.0639526	0.0578966	0.0524945	CHD1	0.0243841	High confidence NLS	FALSE
136097	O14646	1086	1091	1096	0.619701	0.000700709	EGRRSRSRRYS	0.0635255	0.0436697	0.0540772	0.0671185	0.0486885	0.0693145	0.0462946	0.0704982	0.057596	0.0484807	0.0504377	CHD1	0.0190299	Candidate NLS	FALSE
136116	O14646	1105	1110	1115	0.605796	0.00531691	EGKRPKKRGRP	0.0635255	0.0436697	0.0552181	0.0671185	0.0549842	0.0649001	0.051198	0.0704982	0.0453616	0.0353795	0.0539432	CHD1	0.0190765	Candidate NLS	TRUE
136118	O14646	1107	1112	1117	0.596736	0.0162754	KRPKKRGRPRT	0.0433657	0.0581128	0.0638754	0.0584261	0.0664047	0.0693145	0.0425402	0.0704982	0.0404035	0.0353795	0.0484158	CHD1	0.0208934	Candidate NLS	TRUE
136336	O14646	1325	1330	1335	0.615223	0.00140274	GAGSSKRRKAR	0.0601789	0.053696	0.0429654	0.0527744	0.0486885	0.0649001	0.0653548	0.0704982	0.0530522	0.0548747	0.0482396	CHD1	0.0186371	Candidate NLS	TRUE
136337	O14646	1326	1331	1336	0.602307	0.0083347	AGSSKRRKARA	0.0573888	0.0436697	0.0453052	0.0527744	0.0664047	0.0693145	0.0653548	0.067819	0.0452851	0.0353795	0.053611	CHD1	0.0233296	Candidate NLS	TRUE
136339	O14646	1328	1333	1338	0.605401	0.00560173	SSKRRKARAKK	0.0519839	0.0507573	0.0552181	0.0671185	0.0555421	0.0649001	0.0491068	0.0704982	0.0452851	0.0419487	0.0530419	CHD1	0.0191136	Candidate NLS	TRUE
136344	O14646	1333	1338	1343	0.609812	0.00307864	KARAKKNKAMK	0.0433657	0.053696	0.0540772	0.0588709	0.0664047	0.0649001	0.0475641	0.067819	0.0452851	0.0547872	0.0530419	CHD1	0.0216456	Candidate NLS	TRUE
136499	O14646	1488	1493	1498	0.612008	0.00225324	FDARKLHKLYK	0.0462931	0.0404295	0.0573613	0.0671185	0.0664047	0.0450702	0.0560364	0.067819	0.0639526	0.0484807	0.0530419	CHD1	0.0187558	Candidate NLS	FALSE
136610	O14646	1599	1604	1609	0.61415	0.00164691	SDREKHRKLDD	0.0519839	0.0404295	0.0540772	0.0505006	0.0664047	0.0474599	0.0653548	0.067819	0.0639526	0.0571046	0.0490627	CHD1	0.0191706	Candidate NLS	FALSE
136796	O14647	85	90	95	0.638766	2.33374e-05	KPASKKERIAD	0.0433657	0.0656125	0.0573613	0.0527744	0.0664047	0.0649001	0.0487971	0.0704982	0.0651148	0.0548747	0.0490627	CHD2	0.0250336	High confidence NLS	TRUE
136820	O14647	109	114	119	0.607069	0.00448643	VRRSNRSRQEP	0.0493836	0.0581128	0.0540772	0.0527744	0.054077	0.0693145	0.0462946	0.0704982	0.0406975	0.0578966	0.0539432	CHD2	0.0184647	Candidate NLS	FALSE
136844	O14647	133	138	143	0.612961	0.00196207	ESGSPKRRGQR	0.0635255	0.0507573	0.0429654	0.0527744	0.0549842	0.0649001	0.0653548	0.0704982	0.0453616	0.0535997	0.0482396	CHD2	0.0202759	Candidate NLS	FALSE
136853	O14647	142	147	152	0.611096	0.00256808	QRQLKKQEKWK	0.0553601	0.0581128	0.0447268	0.0496235	0.0664047	0.0649001	0.0579277	0.051548	0.0530522	0.056398	0.0530419	CHD2	0.0185732	Candidate NLS	FALSE
136896	O14647	185	190	195	0.625212	0.000282443	TVPKPRVKKQP	0.0510601	0.0538475	0.0638754	0.0584261	0.0549842	0.0693145	0.0452898	0.067819	0.0530522	0.0535997	0.0539432	CHD2	0.0208344	Candidate NLS	FALSE
136899	O14647	188	193	198	0.605578	0.00547219	KPRVKKQPKTQ	0.0433657	0.0656125	0.0540772	0.0473148	0.0664047	0.0649001	0.0579277	0.054974	0.0530522	0.0483277	0.0496217	CHD2	0.0186651	Candidate NLS	FALSE
136908	O14647	197	202	207	0.601445	0.00927944	TQRGKRKKQDS	0.0510601	0.0585417	0.0540772	0.0347903	0.0664047	0.0693145	0.051198	0.067819	0.0406975	0.0571046	0.0504377	CHD2	0.0198718	Candidate NLS	TRUE
136928	O14647	217	222	227	0.656567	5.02013e-07	APKRQTRRRAA	0.0573888	0.0656125	0.0552181	0.0671185	0.0521415	0.0571534	0.0653548	0.0704982	0.057596	0.0548747	0.053611	CHD2	0.0245822	High confidence NLS	FALSE
137292	O14647	581	586	591	0.586471	0.0479339	HSQTKRLKFNA	0.0303958	0.0507573	0.0447268	0.0508469	0.0664047	0.0693145	0.0513511	0.067819	0.0511792	0.0500652	0.053611	CHD2	0.019733	Candidate NLS	TRUE
137636	O14647	925	930	935	0.626266	0.000235736	IIERAKKKMVL	0.0548643	0.0604087	0.048733	0.0671185	0.0492105	0.0649001	0.051198	0.067819	0.0615928	0.0515515	0.0488696	CHD2	0.0189546	Candidate NLS	FALSE
137638	O14647	927	932	937	0.645474	5.92415e-06	ERAKKKMVLDH	0.0635255	0.0581128	0.0573613	0.0584261	0.0664047	0.0649001	0.052071	0.0488212	0.0639526	0.0571046	0.0547941	CHD2	0.0222481	Candidate NLS	FALSE
137758	O14647	1047	1052	1057	0.627334	0.000195872	IPEEQRKKVEE	0.0548643	0.0656125	0.048733	0.0505006	0.0521415	0.0693145	0.051198	0.067819	0.0567592	0.0578966	0.0524945	CHD2	0.0198158	Candidate NLS	FALSE
137819	O14647	1108	1113	1118	0.591078	0.0302451	SDDDKKPKRRG	0.0519839	0.0404295	0.0547998	0.04614	0.0664047	0.0649001	0.0511649	0.067819	0.057596	0.0353795	0.0544605	CHD2	0.0184451	Candidate NLS	TRUE
137821	O14647	1110	1115	1120	0.588954	0.0375831	DDKKPKRRGRP	0.0444585	0.0404295	0.0552181	0.0584261	0.0549842	0.0649001	0.0653548	0.0704982	0.0453616	0.0353795	0.0539432	CHD2	0.0187399	Candidate NLS	TRUE
138047	O14647	1336	1341	1346	0.613429	0.001832	EAKLKKRKPRV	0.0635255	0.053696	0.0552181	0.0496235	0.0664047	0.0649001	0.0653548	0.067819	0.0404035	0.0353795	0.0511041	CHD2	0.0233177	Candidate NLS	TRUE
138048	O14647	1337	1342	1347	0.600152	0.010874	AKLKKRKPRVK	0.0573888	0.0378389	0.0424171	0.0584261	0.0664047	0.0693145	0.051198	0.054974	0.057596	0.0515515	0.0530419	CHD2	0.0187457	Candidate NLS	TRUE
138060	O14647	1349	1354	1359	0.617606	0.00097433	ENKVPRLKEEH	0.0635255	0.0524269	0.0552181	0.0473148	0.0549842	0.0693145	0.0513511	0.067819	0.0429613	0.0578966	0.0547941	CHD2	0.0194864	Candidate NLS	FALSE
138097	O14647	1386	1391	1396	0.629302	0.000138355	SPMKKKQKKKE	0.0519839	0.0656125	0.048733	0.0584261	0.0664047	0.0649001	0.0579277	0.067819	0.0530522	0.0419487	0.0524945	CHD2	0.0249702	High confidence NLS	TRUE
138254	O14647	1543	1548	1553	0.612008	0.00225324	FDARKLHKLYK	0.0462931	0.0404295	0.0573613	0.0671185	0.0664047	0.0450702	0.0560364	0.067819	0.0639526	0.0484807	0.0530419	CHD2	0.0187558	Candidate NLS	FALSE
138431	O14647	1720	1725	1730	0.614577	0.00154542	HHDSKRRRSDE	0.0303958	0.0530239	0.0547998	0.0527744	0.0664047	0.0693145	0.0653548	0.0704982	0.0424117	0.0571046	0.0524945	CHD2	0.0262716	High confidence NLS	TRUE
139509	O14686	260	265	270	0.610923	0.00263207	LTARKRAGWQC	0.0444106	0.0538574	0.0573613	0.0671185	0.0664047	0.0693145	0.0491068	0.0513183	0.0474195	0.0535997	0.0510116	KMT2D	0.0204039	Candidate NLS	FALSE
140534	O14686	1285	1290	1295	0.609074	0.00341176	EGEKGRRRSSP	0.0635255	0.0436697	0.048733	0.0584261	0.0456853	0.0693145	0.0653548	0.0704982	0.0424117	0.0475124	0.0539432	KMT2D	0.0190107	Candidate NLS	FALSE
140557	O14686	1308	1313	1318	0.615564	0.00133231	FPGRRRPRGGA	0.0462931	0.0656125	0.0429654	0.0671185	0.0555421	0.0693145	0.0511649	0.0704982	0.0453616	0.0480825	0.053611	KMT2D	0.0215916	Candidate NLS	FALSE
140854	O14686	1605	1610	1615	0.595078	0.0196388	MSPLHKRRQRR	0.050852	0.0507573	0.0638754	0.0496235	0.0548999	0.0649001	0.0653548	0.0704982	0.0406975	0.0353795	0.0482396	KMT2D	0.0185153	Candidate NLS	FALSE
140855	O14686	1606	1611	1616	0.605423	0.00558552	SPLHKRRQRRG	0.0519839	0.0656125	0.0424171	0.0495983	0.0664047	0.0693145	0.0653548	0.0473009	0.057596	0.0353795	0.0544605	KMT2D	0.0190837	Candidate NLS	FALSE
140856	O14686	1607	1612	1617	0.624369	0.000325835	PLHKRRQRRGR	0.0580328	0.0519762	0.048733	0.0584261	0.0555421	0.0693145	0.0579277	0.0704982	0.057596	0.0480825	0.0482396	KMT2D	0.0224624	Candidate NLS	FALSE
140930	O14686	1681	1686	1691	0.60781	0.00405835	TEESKKRKRKP	0.0510601	0.0372763	0.048733	0.0527744	0.0664047	0.0649001	0.0653548	0.067819	0.057596	0.0419487	0.0539432	KMT2D	0.0230644	Candidate NLS	TRUE
140931	O14686	1682	1687	1692	0.599611	0.0116082	EESKKRKRKPY	0.0635255	0.0372763	0.0453052	0.0584261	0.0664047	0.0693145	0.051198	0.0704982	0.0530522	0.0342925	0.0503176	KMT2D	0.0216414	Candidate NLS	TRUE
140932	O14686	1683	1688	1693	0.618667	0.000825435	ESKKRKRKPYR	0.0635255	0.0507573	0.0552181	0.0584261	0.0555421	0.0649001	0.0653548	0.067819	0.0404035	0.0484807	0.0482396	KMT2D	0.0214223	Candidate NLS	TRUE
140933	O14686	1684	1689	1694	0.602285	0.00835722	SKKRKRKPYRP	0.0519839	0.0378389	0.0552181	0.0671185	0.0664047	0.0693145	0.051198	0.054974	0.0589121	0.0353795	0.0539432	KMT2D	0.0201502	Candidate NLS	TRUE
141005	O14686	1756	1761	1766	0.633222	6.76648e-05	RRGRKKSKLED	0.0486948	0.0581128	0.0429654	0.0671185	0.0664047	0.0649001	0.0462946	0.067819	0.0639526	0.0578966	0.0490627	KMT2D	0.024308	High confidence NLS	TRUE
141310	O14686	2061	2066	2071	0.611726	0.00234648	LQKAKDNRAAH	0.0444106	0.0585417	0.0552181	0.0588709	0.0664047	0.0552642	0.0475641	0.0704982	0.0452851	0.0548747	0.0547941	KMT2D	0.0200761	Candidate NLS	FALSE
141341	O14686	2092	2097	2102	0.606519	0.00482989	DIARKTDRPAL	0.0444585	0.0604087	0.0573613	0.0671185	0.0664047	0.0571534	0.0389682	0.0704982	0.0404035	0.0548747	0.0488696	KMT2D	0.0192308	Candidate NLS	FALSE
141927	O14686	2678	2683	2688	0.614918	0.0014685	EKQRQRQRLRE	0.0635255	0.0378389	0.0447268	0.0671185	0.0521415	0.0693145	0.0579277	0.0704982	0.0639526	0.0353795	0.0524945	KMT2D	0.0209345	Candidate NLS	FALSE
141929	O14686	2680	2685	2690	0.611028	0.00259314	QRQRQRLRELL	0.0553601	0.0581128	0.0447268	0.0671185	0.0521415	0.0693145	0.0513511	0.0704982	0.0429613	0.0505733	0.0488696	KMT2D	0.0197447	Candidate NLS	FALSE
142147	O14686	2898	2903	2908	0.612076	0.00223117	QGPPQRPRFYP	0.0553601	0.0436697	0.0638754	0.0524489	0.0521415	0.0693145	0.0511649	0.0704982	0.0511792	0.0484807	0.0539432	KMT2D	0.0191796	Candidate NLS	FALSE
142782	O14686	3533	3538	3543	0.622905	0.000416219	GVHRKSRKALC	0.0601789	0.0538475	0.048733	0.0671185	0.0664047	0.0465781	0.0653548	0.067819	0.0452851	0.0505733	0.0510116	KMT2D	0.0213892	Candidate NLS	FALSE
142795	O14686	3546	3551	3556	0.61808	0.00090493	QRTAKKAGREF	0.0553601	0.0581128	0.053134	0.0588709	0.0664047	0.0649001	0.0491068	0.0513183	0.057596	0.0578966	0.04538	KMT2D	0.0187528	Candidate NLS	FALSE
143782	O14686	4533	4538	4543	0.62573	0.000258486	VSSRKKLRKED	0.0493836	0.0507573	0.0453052	0.0671185	0.0664047	0.0649001	0.0513511	0.0704982	0.0530522	0.0578966	0.0490627	KMT2D	0.0248669	High confidence NLS	TRUE
143783	O14686	4534	4539	4544	0.61442	0.00158209	SSRKKLRKEDG	0.0519839	0.0507573	0.0540772	0.0584261	0.0664047	0.0450702	0.0653548	0.067819	0.0429613	0.0571046	0.0544605	KMT2D	0.0197258	Candidate NLS	TRUE
144206	O14686	4957	4962	4967	0.614918	0.00146859	ESARPKPRARP	0.0635255	0.0507573	0.0573613	0.0671185	0.0549842	0.0649001	0.0511649	0.0704982	0.0452851	0.0353795	0.0539432	KMT2D	0.020215	Candidate NLS	FALSE
144208	O14686	4959	4964	4969	0.608897	0.0034964	ARPKPRARPPE	0.0573888	0.0581128	0.0638754	0.0584261	0.0549842	0.0693145	0.0491068	0.0704982	0.0404035	0.0342925	0.0524945	KMT2D	0.0197549	Candidate NLS	FALSE
144222	O14686	4973	4978	4983	0.607703	0.00411813	DSRPPRLKKWK	0.0444585	0.0507573	0.0540772	0.0524489	0.0549842	0.0693145	0.0513511	0.067819	0.0530522	0.056398	0.0530419	KMT2D	0.0189367	Candidate NLS	TRUE
144225	O14686	4976	4981	4986	0.620709	0.000596082	PPRLKKWKGVR	0.0580328	0.0656125	0.0540772	0.0496235	0.0664047	0.0649001	0.0490867	0.067819	0.0453616	0.0515515	0.0482396	KMT2D	0.0217865	Candidate NLS	TRUE
144233	O14686	4984	4989	4994	0.625753	0.000257469	GVRWKRLRLLL	0.0601789	0.0538475	0.0540772	0.0366856	0.0664047	0.0693145	0.0513511	0.0704982	0.0639526	0.0505733	0.0488696	KMT2D	0.0230614	Candidate NLS	TRUE
144518	O14686	5269	5274	5279	0.625966	0.00024825	EPVAAMRKEAD	0.0635255	0.0656125	0.0503889	0.0588709	0.0492105	0.0582848	0.0653548	0.067819	0.0429613	0.0548747	0.0490627	KMT2D	0.0186511	Candidate NLS	FALSE
144683	O14686	5434	5439	5444	0.629359	0.000136968	EVANRREKIYE	0.0635255	0.0538475	0.0573613	0.0470618	0.0555421	0.0693145	0.0487971	0.067819	0.0651148	0.0484807	0.0524945	KMT2D	0.0203603	Candidate NLS	FALSE
146140	O14717	155	160	165	0.631084	0.00010033	GIPNSRLRYFL	0.0601789	0.0604087	0.0638754	0.0470618	0.0486885	0.0693145	0.0513511	0.0704982	0.0589121	0.0519256	0.0488696	TRDMT1	0.0195601	Candidate NLS	FALSE
146349	O14717	364	369	374	0.627453	0.000191834	ITVKQRYRLLG	0.0548643	0.0538574	0.0503889	0.0584261	0.0521415	0.0693145	0.0489756	0.0704982	0.0639526	0.0505733	0.0544605	TRDMT1	0.0208166	Candidate NLS	FALSE
146713	O14727	347	352	357	0.589276	0.0363839	NKQFKRIRKSS	0.0483335	0.0378389	0.0447268	0.0528635	0.0664047	0.0693145	0.0482937	0.0704982	0.0530522	0.0475124	0.0504377	APAF1	0.0198469	Candidate NLS	TRUE
146857	O14727	491	496	501	0.601815	0.00886257	MASAKMHKELC	0.050852	0.053696	0.0453052	0.0588709	0.0664047	0.0582848	0.0560364	0.067819	0.0429613	0.0505733	0.0510116	APAF1	0.0197842	Candidate NLS	FALSE
147041	O14727	675	680	685	0.612043	0.00224193	CSVDKKVKIWN	0.0519417	0.0507573	0.0503889	0.04614	0.0664047	0.0649001	0.0452898	0.067819	0.0651148	0.056398	0.0468884	APAF1	0.0197178	Candidate NLS	TRUE
147410	O14727	1044	1049	1054	0.611257	0.00250974	QETVKDFRLLK	0.0553601	0.0372763	0.053134	0.0473148	0.0664047	0.0552642	0.0584368	0.0704982	0.0639526	0.0505733	0.0530419	APAF1	0.0200751	Candidate NLS	FALSE
147469	O14727	1103	1108	1113	0.617753	0.000952298	TSADKTAKIWS	0.0510601	0.0507573	0.0573613	0.04614	0.0664047	0.0571534	0.0491068	0.067819	0.0651148	0.056398	0.0504377	APAF1	0.0193763	Candidate NLS	FALSE
148091	O14737	6	11	16	0.613276	0.00187364	LEALRRQRLAE	0.0444106	0.0372763	0.0573613	0.0496235	0.0555421	0.0693145	0.0579277	0.0704982	0.0639526	0.0548747	0.0524945	PDCD5	0.0210359	Candidate NLS	FALSE
148193	O14737	108	113	118	0.630164	0.000118548	TVKFNRRKVMD	0.0510601	0.0538475	0.0552181	0.0528635	0.054077	0.0693145	0.0653548	0.067819	0.0567592	0.0547872	0.0490627	PDCD5	0.0231557	Candidate NLS	FALSE
148244	O14744	44	49	54	0.619983	0.000669901	PVFHPRFKREF	0.0580328	0.0538475	0.047077	0.0495983	0.0549842	0.0693145	0.0584368	0.067819	0.057596	0.0578966	0.04538	PRMT5	0.0203762	Candidate NLS	FALSE
148580	O14744	380	385	390	0.612422	0.0021221	KQADRRIKLYA	0.0433657	0.0585417	0.0573613	0.04614	0.0555421	0.0693145	0.0482937	0.067819	0.0639526	0.0484807	0.053611	PRMT5	0.0186118	Candidate NLS	FALSE
148828	O14746	1	6	11	0.616085	0.00123107	MPRAPRCRAVR	0.050852	0.0656125	0.0540772	0.0588709	0.0549842	0.0693145	0.0467995	0.0704982	0.0452851	0.0515515	0.0482396	TERT	0.0200725	Candidate NLS	FALSE
149045	O14746	218	223	228	0.612852	0.00199344	APGARRRGGSA	0.0573888	0.0656125	0.0429654	0.0588709	0.0555421	0.0693145	0.0653548	0.0513183	0.0453616	0.0475124	0.053611	TERT	0.0184179	Candidate NLS	FALSE
149059	O14746	232	237	242	0.621561	0.000519141	LPLPKRPRRGA	0.0444106	0.0656125	0.0424171	0.0524489	0.0664047	0.0693145	0.0511649	0.0704982	0.057596	0.0480825	0.053611	TERT	0.0241988	Candidate NLS	TRUE
149061	O14746	234	239	244	0.627434	0.000192458	LPKRPRRGAAP	0.0444106	0.0656125	0.0552181	0.0671185	0.0549842	0.0693145	0.0653548	0.0513183	0.0452851	0.0548747	0.0539432	TERT	0.0214116	Candidate NLS	TRUE
149357	O14746	530	535	540	0.612684	0.00204295	PAAEHRLREEI	0.0580328	0.053696	0.0573613	0.0505006	0.0548999	0.0693145	0.0513511	0.0704982	0.0429613	0.0578966	0.0461718	TERT	0.0194902	Candidate NLS	FALSE
149466	O14746	639	644	649	0.615232	0.00140072	VVGARTFRREK	0.0493836	0.0538475	0.0429654	0.0588709	0.0555421	0.0571534	0.0584368	0.0704982	0.057596	0.0578966	0.0530419	TERT	0.018709	Candidate NLS	FALSE
149469	O14746	642	647	652	0.627937	0.000176224	ARTFRREKRAE	0.0573888	0.0581128	0.053134	0.0528635	0.0555421	0.0693145	0.0487971	0.067819	0.057596	0.0548747	0.0524945	TERT	0.0208332	Candidate NLS	FALSE
149580	O14746	753	758	763	0.616352	0.00118189	GHVRKAFKSHV	0.0601789	0.0530239	0.0503889	0.0671185	0.0664047	0.0448053	0.0584368	0.067819	0.0424117	0.0546603	0.0511041	TERT	0.0192291	Candidate NLS	FALSE
149792	O14746	965	970	975	0.604366	0.00641086	KAGRNMRRKLF	0.0433657	0.053696	0.0429654	0.0671185	0.054077	0.0582848	0.0653548	0.0704982	0.0530522	0.0505733	0.04538	TERT	0.0187794	Candidate NLS	FALSE
149793	O14746	966	971	976	0.622358	0.000455558	AGRNMRRKLFG	0.0573888	0.0436697	0.0540772	0.0470618	0.0473336	0.0693145	0.0653548	0.067819	0.0639526	0.0519256	0.0544605	TERT	0.0196553	Candidate NLS	FALSE
150153	O14753	204	209	214	0.619813	0.000688293	AYKERRAKLYV	0.0573888	0.0513858	0.0552181	0.0505006	0.0555421	0.0693145	0.0491068	0.067819	0.0639526	0.0484807	0.0511041	OVOL1	0.0195871	Candidate NLS	FALSE
150189	O14753	240	245	250	0.615431	0.00135937	PLLRKTSKKVA	0.0580328	0.0519762	0.0424171	0.0671185	0.0664047	0.0571534	0.0462946	0.067819	0.0530522	0.0515515	0.053611	OVOL1	0.0202674	Candidate NLS	FALSE
150688	O14757	175	180	185	0.621345	0.000537734	APELLKRREFH	0.0573888	0.0656125	0.048733	0.0496235	0.049553	0.0649001	0.0653548	0.0704982	0.0429613	0.0519256	0.0547941	CHEK1	0.0198946	Candidate NLS	FALSE
150689	O14757	176	181	186	0.599422	0.0118742	PELLKRREFHA	0.0580328	0.0372763	0.0424171	0.0496235	0.0664047	0.0693145	0.0653548	0.051548	0.0511792	0.0546603	0.053611	CHEK1	0.0193383	Candidate NLS	FALSE
150783	O14757	270	275	280	0.595948	0.0178073	KKGAKRPRVTS	0.0433657	0.0378389	0.0429654	0.0588709	0.0664047	0.0693145	0.0511649	0.0704982	0.0567592	0.0483277	0.0504377	CHEK1	0.0216522	Candidate NLS	TRUE
151250	O14770	271	276	281	0.599881	0.0112354	DKDKKRQKKRG	0.0444585	0.0378389	0.0547998	0.0584261	0.0664047	0.0693145	0.0579277	0.067819	0.0530522	0.0353795	0.0544605	MEIS2	0.022941	Candidate NLS	TRUE
151253	O14770	274	279	284	0.602721	0.0079117	KKRQKKRGIFP	0.0433657	0.0378389	0.0540772	0.0484773	0.0664047	0.0649001	0.0653548	0.0513183	0.0651148	0.0519256	0.0539432	MEIS2	0.0189416	Candidate NLS	TRUE
151488	O14771	42	47	52	0.620313	0.000635305	EACRQRFRQFC	0.0635255	0.053696	0.0419479	0.0671185	0.0521415	0.0693145	0.0584368	0.0704982	0.0406975	0.0519256	0.0510116	ZNF213	0.0218143	Candidate NLS	FALSE
151745	O14771	299	304	309	0.624012	0.000346012	GRPPTRRRQFR	0.0601789	0.0581128	0.0638754	0.0524489	0.0433656	0.0693145	0.0653548	0.0704982	0.0406975	0.0519256	0.0482396	ZNF213	0.0197913	Candidate NLS	FALSE
151766	O14771	320	325	330	0.606053	0.00513945	GQCGKRFRWGS	0.0601789	0.0585417	0.0419479	0.0347903	0.0664047	0.0693145	0.0584368	0.0704982	0.0474195	0.0480825	0.0504377	ZNF213	0.0214298	Candidate NLS	TRUE
151987	O14775	92	97	102	0.611622	0.00238189	QFVMKTRRTLK	0.0553601	0.0384476	0.0503889	0.0510924	0.0664047	0.0571534	0.0653548	0.0704982	0.0533067	0.0505733	0.0530419	GNB5	0.0219852	Candidate NLS	FALSE
152006	O14775	111	116	121	0.612368	0.00213908	MDWCKDKRRIV	0.050852	0.0404295	0.0625324	0.0571164	0.0664047	0.0552642	0.051198	0.0704982	0.057596	0.0493719	0.0511041	GNB5	0.0203198	Candidate NLS	FALSE
152008	O14775	113	118	123	0.598449	0.0133315	WCKDKRRIVSS	0.0433901	0.0488028	0.0552181	0.04614	0.0664047	0.0693145	0.0653548	0.0491152	0.0567592	0.0475124	0.0504377	GNB5	0.0187625	Candidate NLS	FALSE
152902	O14776	622	627	632	0.654211	8.65969e-07	PVKAKKRKRDD	0.0580328	0.0538475	0.0552181	0.0588709	0.0664047	0.0649001	0.0653548	0.067819	0.057596	0.0571046	0.0490627	TCERG1	0.0291103	High confidence NLS	TRUE
152903	O14776	623	628	633	0.600649	0.0102342	VKAKKRKRDDN	0.0493836	0.0378389	0.0573613	0.0584261	0.0664047	0.0693145	0.051198	0.0704982	0.036231	0.0571046	0.0468884	TCERG1	0.0225274	Candidate NLS	TRUE
152927	O14776	647	652	657	0.621605	0.000515451	EIKAARERAIV	0.0635255	0.0604087	0.0552181	0.0588709	0.0492105	0.0693145	0.0487971	0.0704982	0.0452851	0.0493719	0.0511041	TCERG1	0.0191778	Candidate NLS	FALSE
152997	O14776	717	722	727	0.642428	1.11672e-05	ERREKKNKIMQ	0.0635255	0.0581128	0.0540772	0.0505006	0.0664047	0.0649001	0.0475641	0.067819	0.0651148	0.0547872	0.0496217	TCERG1	0.02408	Candidate NLS	TRUE
153058	O14776	778	783	788	0.633989	5.86124e-05	AAARKKEKEDS	0.0573888	0.053696	0.0573613	0.0671185	0.0664047	0.0649001	0.0487971	0.067819	0.0429613	0.0571046	0.0504377	TCERG1	0.0252245	High confidence NLS	TRUE
153203	O14776	923	928	933	0.616045	0.00123856	RTLRKDHRWES	0.0486948	0.0538574	0.0424171	0.0671185	0.0664047	0.0552642	0.0560364	0.0704982	0.0474195	0.0578966	0.0504377	TCERG1	0.0220014	Candidate NLS	FALSE
153231	O14776	951	956	961	0.606488	0.00485005	EALTKKKREHF	0.0635255	0.053696	0.0424171	0.0508469	0.0664047	0.0649001	0.051198	0.0704982	0.0429613	0.0546603	0.04538	TCERG1	0.0205734	Candidate NLS	TRUE
153232	O14776	952	957	962	0.615825	0.00128065	ALTKKKREHFR	0.0573888	0.0519762	0.053134	0.0584261	0.0664047	0.0649001	0.0653548	0.051548	0.0465274	0.0519256	0.0482396	TCERG1	0.0210503	Candidate NLS	TRUE
153275	O14776	995	1000	1005	0.631772	8.84835e-05	SSDRKKQREFE	0.0519839	0.0507573	0.0547998	0.0671185	0.0664047	0.0649001	0.0579277	0.0704982	0.0429613	0.0519256	0.0524945	TCERG1	0.0269669	High confidence NLS	TRUE
153342	O14776	1062	1067	1072	0.633359	6.59617e-05	CVPEERRKLIV	0.0519417	0.0538475	0.0638754	0.0505006	0.0462763	0.0693145	0.0653548	0.067819	0.0639526	0.0493719	0.0511041	TCERG1	0.0211519	Candidate NLS	FALSE
154398	O14782	398	403	408	0.596769	0.0162147	GMLGKRPRRKS	0.0601789	0.0520178	0.0424171	0.0347903	0.0664047	0.0693145	0.0511649	0.0704982	0.057596	0.0419487	0.0504377	KIF3C	0.0191223	Candidate NLS	TRUE
154400	O14782	400	405	410	0.606053	0.00513938	LGKRPRRKSSR	0.0444106	0.0436697	0.0552181	0.0671185	0.0549842	0.0693145	0.0653548	0.067819	0.0424117	0.0475124	0.0482396	KIF3C	0.02201	Candidate NLS	TRUE
154403	O14782	403	408	413	0.617865	0.000935829	RPRRKSSRRKK	0.0486948	0.0656125	0.0540772	0.0671185	0.0664047	0.0465781	0.0462946	0.0704982	0.057596	0.0419487	0.0530419	KIF3C	0.0187751	Candidate NLS	FALSE
154405	O14782	405	410	415	0.625008	0.000292406	RRKSSRRKKAV	0.0486948	0.0581128	0.0552181	0.0527744	0.0486885	0.0693145	0.0653548	0.067819	0.0530522	0.0548747	0.0511041	KIF3C	0.0210493	Candidate NLS	FALSE
154538	O14782	538	543	548	0.618863	0.000800261	MLELKRQEIAE	0.050852	0.0519762	0.048733	0.0496235	0.0664047	0.0693145	0.0579277	0.051548	0.0651148	0.0548747	0.0524945	KIF3C	0.0206927	Candidate NLS	FALSE
154545	O14782	545	550	555	0.615526	0.00134003	EIAEQKRRERE	0.0635255	0.0604087	0.0573613	0.0505006	0.0521415	0.0649001	0.0653548	0.0704982	0.0429613	0.0353795	0.0524945	KIF3C	0.0199498	Candidate NLS	FALSE
154546	O14782	546	551	556	0.619683	0.000702745	IAEQKRREREM	0.0548643	0.053696	0.048733	0.0484773	0.0664047	0.0693145	0.0653548	0.051548	0.057596	0.0578966	0.0457978	KIF3C	0.0214933	Candidate NLS	FALSE
154580	O14782	580	585	590	0.614939	0.00146385	EVEVKTKKLKK	0.0635255	0.0538475	0.048733	0.0473148	0.0664047	0.0571534	0.051198	0.067819	0.0639526	0.0419487	0.0530419	KIF3C	0.0189914	Candidate NLS	TRUE
154582	O14782	582	587	592	0.627856	0.000178743	EVKTKKLKKLY	0.0635255	0.0538475	0.0552181	0.0508469	0.0664047	0.0649001	0.0513511	0.067819	0.0530522	0.0505733	0.0503176	KIF3C	0.023059	Candidate NLS	TRUE
154671	O14782	671	676	681	0.604624	0.00619983	SSQMKKRPTSA	0.0519839	0.0507573	0.0447268	0.0510924	0.0664047	0.0649001	0.0653548	0.054974	0.0533067	0.0475124	0.053611	KIF3C	0.0197779	Candidate NLS	FALSE
155666	O14787	883	888	893	0.631591	9.14584e-05	FPPLLKERLAA	0.0462931	0.0656125	0.0638754	0.0496235	0.049553	0.0649001	0.0487971	0.0704982	0.0639526	0.0548747	0.053611	TNPO2	0.0190811	Candidate NLS	FALSE
155675	O14795	5	10	15	0.619066	0.000775119	CVRVKRAKFQG	0.0519417	0.0538475	0.0540772	0.0473148	0.0664047	0.0693145	0.0491068	0.067819	0.0511792	0.0535997	0.0544605	UNC13B	0.0228841	Candidate NLS	TRUE
156086	O14795	416	421	426	0.609681	0.00313539	MPDLRRKKPLP	0.050852	0.0656125	0.0547998	0.0496235	0.0555421	0.0693145	0.051198	0.067819	0.0404035	0.0505733	0.0539432	UNC13B	0.0190336	Candidate NLS	FALSE
156297	O14795	627	632	637	0.612629	0.00205924	VQVSKTKKRTK	0.0493836	0.0585417	0.0503889	0.0527744	0.0664047	0.0571534	0.051198	0.067819	0.057596	0.0483277	0.0530419	UNC13B	0.0196299	Candidate NLS	TRUE
156300	O14795	630	635	640	0.597723	0.0145185	SKTKKRTKTIF	0.0519839	0.0378389	0.053134	0.0584261	0.0664047	0.0693145	0.0447432	0.067819	0.0533067	0.0493719	0.04538	UNC13B	0.0202249	Candidate NLS	TRUE
156345	O14795	675	680	685	0.625468	0.000270353	SRVKQRLKRES	0.0519839	0.0581128	0.0503889	0.0584261	0.0521415	0.0693145	0.0513511	0.067819	0.057596	0.0578966	0.0504377	UNC13B	0.0203529	Candidate NLS	FALSE
156803	O14795	1133	1138	1143	0.621482	0.000525894	ILAHYMRRFAK	0.0548643	0.0519762	0.0573613	0.0495983	0.054448	0.0582848	0.0653548	0.0704982	0.0511792	0.0548747	0.0530419	UNC13B	0.0199038	Candidate NLS	FALSE
157140	O14795	1470	1475	1480	0.592784	0.0252494	HQSDKKRKFTT	0.0303958	0.0585417	0.0453052	0.04614	0.0664047	0.0649001	0.0653548	0.067819	0.0511792	0.0483277	0.0484158	UNC13B	0.0207822	Candidate NLS	TRUE
157541	O14802	290	295	300	0.603729	0.00695948	NDVIKKHRISG	0.0483335	0.0404295	0.0503889	0.0396496	0.0664047	0.0649001	0.0560364	0.0704982	0.0651148	0.0475124	0.0544605	POLR3A	0.0206385	Candidate NLS	TRUE
158621	O14802	1370	1375	1380	0.629707	0.000128687	PNPPKRPLIFD	0.0580328	0.0524269	0.0638754	0.0524489	0.0664047	0.0693145	0.0511649	0.0499361	0.0651148	0.0519256	0.0490627	POLR3A	0.0210002	Candidate NLS	FALSE
158715	O14813	84	89	94	0.608669	0.00360804	LHEKRKQRRIR	0.0444106	0.0530239	0.048733	0.0584261	0.0555421	0.0649001	0.0579277	0.0704982	0.057596	0.0493719	0.0482396	PHOX2A	0.0197329	Candidate NLS	FALSE
158770	O14813	139	144	149	0.631175	9.86911e-05	QNRRAKFRKQE	0.0553601	0.0524269	0.0540772	0.0671185	0.0492105	0.0649001	0.0584368	0.0704982	0.0530522	0.0535997	0.0524945	PHOX2A	0.0215745	Candidate NLS	FALSE
158771	O14813	140	145	150	0.61607	0.00123395	NRRAKFRKQER	0.0483335	0.0581128	0.0540772	0.0588709	0.0664047	0.0502631	0.0653548	0.067819	0.0406975	0.0578966	0.0482396	PHOX2A	0.0210824	Candidate NLS	FALSE
160243	O14862	60	65	70	0.616173	0.00121461	SAVMKTIRIFQ	0.0519839	0.053696	0.0503889	0.0510924	0.0664047	0.0571534	0.0482937	0.0704982	0.0651148	0.0519256	0.0496217	AIM2	0.0197941	Candidate NLS	FALSE
160653	O14867	137	142	147	0.614656	0.00152716	QQECPRKKCFS	0.0553601	0.0585417	0.048733	0.0571164	0.0549842	0.0693145	0.051198	0.067819	0.0492264	0.0519256	0.0504377	BACH1	0.0196879	Candidate NLS	FALSE
160697	O14867	181	186	191	0.632816	7.29748e-05	TPQCKLRRYQG	0.0510601	0.0656125	0.0447268	0.0571164	0.0664047	0.0450702	0.0653548	0.0704982	0.0589121	0.0535997	0.0544605	BACH1	0.0219585	Candidate NLS	FALSE
160741	O14867	225	230	235	0.605809	0.00530821	PKYRKFQKAFG	0.0580328	0.0378389	0.048733	0.0671185	0.0664047	0.0502631	0.0579277	0.067819	0.0452851	0.0519256	0.0544605	BACH1	0.019395	Candidate NLS	FALSE
161058	O14867	542	547	552	0.612927	0.00197194	QSLLKMHKLTP	0.0553601	0.0507573	0.0424171	0.0496235	0.0664047	0.0582848	0.0560364	0.067819	0.0639526	0.0483277	0.0539432	BACH1	0.0200533	Candidate NLS	FALSE
161077	O14867	561	566	571	0.639424	2.04834e-05	IRRRSKNRIAA	0.0548643	0.0581128	0.0540772	0.0671185	0.0486885	0.0649001	0.0475641	0.0704982	0.0651148	0.0548747	0.053611	BACH1	0.0207508	Candidate NLS	FALSE
161086	O14867	570	575	580	0.619496	0.000723962	AAQRCRKRKLD	0.0573888	0.053696	0.0447268	0.0671185	0.0528671	0.0693145	0.051198	0.0704982	0.0530522	0.0505733	0.0490627	BACH1	0.0208536	Candidate NLS	FALSE
161087	O14867	571	576	581	0.652809	1.1915e-06	AQRCRKRKLDC	0.0573888	0.0585417	0.0540772	0.0571164	0.0555421	0.0649001	0.0653548	0.067819	0.0639526	0.0571046	0.0510116	BACH1	0.025482	High confidence NLS	FALSE
161272	O14880	30	35	40	0.627375	0.000194446	SKARKKYKVEY	0.0519839	0.0378389	0.0573613	0.0671185	0.0664047	0.0649001	0.0489756	0.067819	0.0567592	0.0578966	0.0503176	MGST3	0.0244733	High confidence NLS	TRUE
161349	O14880	107	112	117	0.615723	0.00130066	GEPSKRSRGAL	0.0601789	0.0372763	0.0638754	0.0527744	0.0664047	0.0693145	0.0462946	0.0704982	0.0453616	0.0548747	0.0488696	MGST3	0.0230529	Candidate NLS	TRUE
161454	O14893	70	75	80	0.622659	0.000433491	QIDPKKLKRKQ	0.0553601	0.0604087	0.0547998	0.0524489	0.0664047	0.0649001	0.0513511	0.067819	0.057596	0.0419487	0.0496217	GEMIN2	0.0225826	Candidate NLS	TRUE
161456	O14893	72	77	82	0.610656	0.00273362	DPKKLKRKQSV	0.0444585	0.0656125	0.0552181	0.0584261	0.049553	0.0649001	0.0653548	0.067819	0.0406975	0.0475124	0.0511041	GEMIN2	0.0191037	Candidate NLS	TRUE
161843	O14896	2	7	12	0.611036	0.0025901	ALHPRRVRLKP	0.0573888	0.0519762	0.048733	0.0524489	0.0555421	0.0693145	0.0452898	0.0704982	0.0639526	0.0419487	0.0539432	IRF6	0.0186013	Candidate NLS	FALSE
162178	O14896	337	342	347	0.605999	0.00517653	IERQKKVKLFC	0.0548643	0.0372763	0.0540772	0.0484773	0.0664047	0.0649001	0.0452898	0.067819	0.0639526	0.0519256	0.0510116	IRF6	0.019429	Candidate NLS	TRUE
162322	O14901	24	29	34	0.606272	0.0049917	ILERKRHDSER	0.0548643	0.0519762	0.048733	0.0671185	0.0664047	0.0693145	0.0560364	0.0432769	0.0424117	0.0578966	0.0482396	KLF11	0.0187237	Candidate NLS	FALSE
162683	O14901	385	390	395	0.612321	0.00215346	QVDFSRRRNYV	0.0553601	0.0538475	0.0547998	0.0528635	0.0486885	0.0693145	0.0653548	0.0704982	0.0420095	0.0484807	0.0511041	KLF11	0.019995	Candidate NLS	FALSE
162728	O14901	430	435	440	0.610491	0.00279815	GCDKKFARSDE	0.0601789	0.0488028	0.0547998	0.0584261	0.0664047	0.0502631	0.0491068	0.0704982	0.0424117	0.0571046	0.0524945	KLF11	0.0184839	Candidate NLS	FALSE
162964	O14908	50	55	60	0.647806	3.60015e-06	PPPALRPRLVF	0.0580328	0.0656125	0.0638754	0.0588709	0.049553	0.0693145	0.0511649	0.0704982	0.0639526	0.0515515	0.04538	GIPC1	0.0227193	Candidate NLS	FALSE
163399	O14924	162	167	172	0.616283	0.00119448	EPLKLKQRSLS	0.0635255	0.0656125	0.0424171	0.0584261	0.049553	0.0649001	0.0579277	0.0704982	0.0424117	0.0505733	0.0504377	RGS12	0.0184953	Candidate NLS	FALSE
163815	O14924	578	583	588	0.626732	0.000217487	KIPADRYRVEG	0.0433657	0.0604087	0.0638754	0.0588709	0.0423067	0.0693145	0.0489756	0.0704982	0.0567592	0.0578966	0.0544605	RGS12	0.0184671	Candidate NLS	FALSE
163851	O14924	614	619	624	0.628493	0.000159772	GPHRNVRKTKE	0.0601789	0.0656125	0.048733	0.0671185	0.054077	0.0518491	0.0653548	0.067819	0.0533067	0.0419487	0.0524945	RGS12	0.0195539	Candidate NLS	FALSE
163937	O14924	700	705	710	0.622904	0.00041629	SCRRLRERRVA	0.0519839	0.0488028	0.0540772	0.0671185	0.049553	0.0693145	0.0487971	0.0704982	0.057596	0.0515515	0.053611	RGS12	0.0204358	Candidate NLS	FALSE
164124	O14924	887	892	897	0.609856	0.00305972	EDSEKKRKGAF	0.0635255	0.0404295	0.0453052	0.0505006	0.0664047	0.0649001	0.0653548	0.067819	0.0453616	0.0548747	0.04538	RGS12	0.0225768	Candidate NLS	TRUE
164144	O14924	907	912	917	0.603955	0.00676048	GRSQKKREHGD	0.0601789	0.0581128	0.0453052	0.0484773	0.0664047	0.0649001	0.0653548	0.051548	0.0465274	0.0480825	0.0490627	RGS12	0.0184451	Candidate NLS	FALSE
164411	O14924	1174	1179	1184	0.616552	0.00114625	IGKKKYQKINL	0.0548643	0.0436697	0.0552181	0.0584261	0.0664047	0.0481732	0.0579277	0.067819	0.0651148	0.0500652	0.0488696	RGS12	0.0191565	Candidate NLS	FALSE
164903	O14929	229	234	239	0.614257	0.00162084	VYPDKTRPRVS	0.0493836	0.0513858	0.0638754	0.04614	0.0664047	0.0571534	0.0653548	0.054974	0.057596	0.0515515	0.0504377	HAT1	0.0189373	Candidate NLS	FALSE
165026	O14929	352	357	362	0.612701	0.00203799	RLDIKRRLISP	0.0486948	0.0519762	0.0547998	0.0396496	0.0664047	0.0693145	0.0653548	0.0499361	0.0651148	0.0475124	0.0539432	HAT1	0.020021	Candidate NLS	FALSE
165035	O14929	361	366	371	0.624902	0.000297735	SPYKKKQRDLA	0.0519839	0.0656125	0.048733	0.0584261	0.0664047	0.0649001	0.0579277	0.0704982	0.036231	0.0505733	0.053611	HAT1	0.0252545	High confidence NLS	TRUE
165042	O14929	368	373	378	0.596315	0.0170793	RDLAKMRKCLR	0.0486948	0.0404295	0.0424171	0.0588709	0.0664047	0.0582848	0.0653548	0.067819	0.0492264	0.0505733	0.0482396	HAT1	0.0203181	Candidate NLS	FALSE
165381	O14936	298	303	308	0.614153	0.00164619	FNARRKLKGAV	0.0462931	0.0524269	0.0573613	0.0671185	0.0555421	0.0649001	0.0513511	0.067819	0.0453616	0.0548747	0.0511041	CASK	0.0201224	Candidate NLS	FALSE
165633	O14936	550	555	560	0.605489	0.00553729	EQLQKMLREMR	0.0635255	0.0585417	0.0424171	0.0484773	0.0664047	0.0582848	0.0513511	0.0704982	0.0429613	0.0547872	0.0482396	CASK	0.0187076	Candidate NLS	FALSE
165817	O14936	734	739	744	0.616832	0.00109804	LPAFKRKTLVL	0.0444106	0.0656125	0.0573613	0.0528635	0.0664047	0.0693145	0.051198	0.0452936	0.0639526	0.0515515	0.0488696	CASK	0.0186007	Candidate NLS	FALSE
165922	O14936	839	844	849	0.624338	0.000327511	PQALKVLRTAE	0.0580328	0.0585417	0.0573613	0.0496235	0.0664047	0.0518491	0.0513511	0.0704982	0.0533067	0.0548747	0.0524945	CASK	0.0200651	Candidate NLS	FALSE
166118	O14948	119	124	129	0.612178	0.00219844	SLPMKREITET	0.0519839	0.0519762	0.0638754	0.0510924	0.0664047	0.0693145	0.0487971	0.0491152	0.0533067	0.0578966	0.0484158	TFEC	0.0184801	Candidate NLS	FALSE
166132	O14948	133	138	143	0.623535	0.000374762	ALAKERQKKDN	0.0573888	0.0519762	0.0573613	0.0584261	0.0462763	0.0693145	0.0579277	0.067819	0.0530522	0.0571046	0.0468884	TFEC	0.019274	Candidate NLS	FALSE
166144	O14948	145	150	155	0.615402	0.0013654	NLIERRRRYNI	0.0483335	0.0519762	0.048733	0.0505006	0.0555421	0.0693145	0.0653548	0.0704982	0.0589121	0.0500652	0.0461718	TFEC	0.0218644	Candidate NLS	FALSE
167122	O14978	38	43	48	0.617689	0.000961908	EASHLRFRRFR	0.0635255	0.053696	0.0453052	0.0495983	0.049553	0.0693145	0.0584368	0.0704982	0.057596	0.0519256	0.0482396	ZNF263	0.0189301	Candidate NLS	FALSE
167125	O14978	41	46	51	0.600377	0.0105794	HLRFRRFRFQE	0.0303958	0.0519762	0.0540772	0.0528635	0.0555421	0.0693145	0.0584368	0.0704982	0.0511792	0.0535997	0.0524945	ZNF263	0.0201165	Candidate NLS	FALSE
167785	O14979	28	33	38	0.625161	0.000284864	SHWRPRPPRQL	0.0519839	0.0530239	0.0625324	0.0671185	0.0549842	0.0693145	0.0511649	0.054974	0.057596	0.0535997	0.0488696	HNRNPDL	0.0195124	Candidate NLS	FALSE
167974	O14979	217	222	227	0.613613	0.00178291	LIDPKRAKALK	0.0444106	0.0604087	0.0547998	0.0524489	0.0664047	0.0693145	0.0491068	0.067819	0.0452851	0.0505733	0.0530419	HNRNPDL	0.0228162	Candidate NLS	TRUE
168677	O14980	510	515	520	0.606385	0.00491713	EEDEKRFLVTV	0.0635255	0.0372763	0.0547998	0.0505006	0.0664047	0.0693145	0.0584368	0.0499361	0.0567592	0.0483277	0.0511041	XPO1	0.0189068	Candidate NLS	FALSE
168757	O14980	590	595	600	0.607178	0.0044215	KIAQKCRRHFV	0.0433657	0.0604087	0.0573613	0.0484773	0.0664047	0.0457498	0.0653548	0.0704982	0.0465274	0.0519256	0.0511041	XPO1	0.0186915	Candidate NLS	FALSE
169468	O14981	240	245	250	0.614896	0.00147337	GEPEEKRRKIA	0.0601789	0.0372763	0.0638754	0.0505006	0.0462763	0.0649001	0.0653548	0.0704982	0.0530522	0.0493719	0.053611	BTAF1	0.01844	Candidate NLS	TRUE
169469	O14981	241	246	251	0.664142	8.0538e-08	EPEEKRRKIAN	0.0635255	0.0656125	0.048733	0.0505006	0.0664047	0.0693145	0.0653548	0.067819	0.0651148	0.0548747	0.0468884	BTAF1	0.030177	High confidence NLS	TRUE
170058	O14981	830	835	840	0.612015	0.00225094	QLDSKRQQVQM	0.0553601	0.0519762	0.0547998	0.0527744	0.0664047	0.0693145	0.0579277	0.0473009	0.0567592	0.0535997	0.0457978	BTAF1	0.019107	Candidate NLS	FALSE
170589	O14981	1361	1366	1371	0.647243	4.06457e-06	GPPTERIRLQH	0.0601789	0.0656125	0.0638754	0.0508469	0.0462763	0.0693145	0.0482937	0.0704982	0.0639526	0.0535997	0.0547941	BTAF1	0.0208906	Candidate NLS	FALSE
171358	O14986	291	296	301	0.628682	0.000154504	VPDAKRTGMQK	0.0493836	0.0656125	0.0547998	0.0588709	0.0664047	0.0693145	0.0447432	0.0513183	0.0615928	0.0535997	0.0530419	PIP5K1B	0.0209242	Candidate NLS	FALSE
171398	O14986	331	336	341	0.639152	2.16227e-05	GIPAKSHRGEK	0.0601789	0.0604087	0.0638754	0.0588709	0.0664047	0.0465781	0.0560364	0.0704982	0.0453616	0.0578966	0.0530419	PIP5K1B	0.0223001	Candidate NLS	FALSE
171471	O14986	404	409	414	0.609162	0.00337051	ASPSKKRCNSI	0.0573888	0.0507573	0.0638754	0.0527744	0.0664047	0.0649001	0.0653548	0.0520126	0.0420095	0.0475124	0.0461718	PIP5K1B	0.0200268	Candidate NLS	FALSE
171913	O15013	316	321	326	0.602259	0.00838447	EHYEKKMRDLM	0.0635255	0.0530239	0.048733	0.0505006	0.0664047	0.0649001	0.052071	0.0704982	0.036231	0.0505733	0.0457978	ARHGEF10	0.0203759	Candidate NLS	TRUE
171938	O15013	341	346	351	0.613728	0.0017529	KHELKMQKLVK	0.0433657	0.0530239	0.048733	0.0496235	0.0664047	0.0582848	0.0579277	0.067819	0.0639526	0.0515515	0.0530419	ARHGEF10	0.0208157	Candidate NLS	FALSE
171962	O15013	365	370	375	0.596333	0.0170434	RAAVKRGRSFI	0.0486948	0.053696	0.0573613	0.0473148	0.0664047	0.0693145	0.0425402	0.0704982	0.0424117	0.0519256	0.0461718	ARHGEF10	0.0195669	Candidate NLS	TRUE
172255	O15013	658	663	668	0.617508	0.000989218	IVKTKERRVFM	0.0548643	0.0538475	0.0552181	0.0508469	0.0664047	0.0459912	0.0653548	0.0704982	0.0567592	0.0519256	0.0457978	ARHGEF10	0.0196152	Candidate NLS	FALSE
172561	O15013	964	969	974	0.605833	0.00529134	PVEEKRREPGA	0.0580328	0.0538475	0.048733	0.0505006	0.0664047	0.0693145	0.0653548	0.051548	0.0404035	0.0480825	0.053611	ARHGEF10	0.02037	Candidate NLS	FALSE
172603	O15013	1006	1011	1016	0.625705	0.000259616	SQGSKKVRLQH	0.0519839	0.0585417	0.0429654	0.0527744	0.0664047	0.0649001	0.0452898	0.0704982	0.0639526	0.0535997	0.0547941	ARHGEF10	0.0226574	Candidate NLS	TRUE
172914	O15013	1317	1322	1327	0.616292	0.00119277	RSKARRAKKAK	0.0486948	0.0507573	0.0552181	0.0588709	0.0555421	0.0693145	0.0491068	0.067819	0.0530522	0.0548747	0.0530419	ARHGEF10	0.0203294	Candidate NLS	TRUE
172917	O15013	1320	1325	1330	0.619915	0.000677136	ARRAKKAKASS	0.0573888	0.0581128	0.0540772	0.0588709	0.0664047	0.0649001	0.0491068	0.067819	0.0452851	0.0475124	0.0504377	ARHGEF10	0.0226339	Candidate NLS	TRUE
173043	O15014	87	92	97	0.595485	0.0187637	KSKSKRSKSGK	0.0433657	0.0507573	0.0552181	0.0527744	0.0664047	0.0693145	0.0462946	0.067819	0.0424117	0.0480825	0.0530419	ZNF609	0.0202993	Candidate NLS	TRUE
173120	O15014	164	169	174	0.616103	0.00122776	SSKSKKERSEG	0.0519839	0.0507573	0.0552181	0.0527744	0.0664047	0.0649001	0.0487971	0.0704982	0.0424117	0.0578966	0.0544605	ZNF609	0.0225619	Candidate NLS	TRUE
173195	O15014	239	244	249	0.599859	0.011266	CRLLKKVKSEK	0.0519417	0.0581128	0.0424171	0.0496235	0.0664047	0.0649001	0.0452898	0.067819	0.0424117	0.0578966	0.0530419	ZNF609	0.0188248	Candidate NLS	TRUE
173390	O15014	434	439	444	0.603019	0.00761895	PSSANKRKNKP	0.0580328	0.0507573	0.0453052	0.0588709	0.054077	0.0649001	0.0653548	0.067819	0.0420095	0.0419487	0.0539432	ZNF609	0.0191709	Candidate NLS	FALSE
173413	O15014	457	462	467	0.59088	0.0308761	SKGSKRVRTNS	0.0519839	0.0378389	0.0429654	0.0527744	0.0664047	0.0693145	0.0452898	0.0704982	0.0533067	0.0500652	0.0504377	ZNF609	0.0194839	Candidate NLS	TRUE
173677	O15014	721	726	731	0.605764	0.00533985	LTPAKDKKKKD	0.0444106	0.0538574	0.0638754	0.0588709	0.0664047	0.0552642	0.051198	0.067819	0.0530522	0.0419487	0.0490627	ZNF609	0.0191584	Candidate NLS	TRUE
173679	O15014	723	728	733	0.59463	0.0206417	PAKDKKKKDKK	0.0580328	0.053696	0.0552181	0.04614	0.0664047	0.0649001	0.051198	0.067819	0.036231	0.0419487	0.0530419	ZNF609	0.0189131	Candidate NLS	TRUE
173877	O15014	921	926	931	0.609387	0.00326682	SQALKTKRDEE	0.0519839	0.0585417	0.0573613	0.0496235	0.0664047	0.0571534	0.051198	0.0704982	0.036231	0.0578966	0.0524945	ZNF609	0.0198703	Candidate NLS	FALSE
174779	O15015	422	427	432	0.617145	0.0010464	AHHRPRQGVGE	0.0573888	0.0530239	0.048733	0.0671185	0.0549842	0.0693145	0.0579277	0.0513183	0.0567592	0.0480825	0.0524945	ZNF646	0.0184484	Candidate NLS	FALSE
174827	O15015	470	475	480	0.6006	0.0102958	CGRAYRHRGSL	0.0519417	0.0436697	0.0540772	0.0588709	0.054448	0.0693145	0.0560364	0.0704982	0.0453616	0.0475124	0.0488696	ZNF646	0.0194315	Candidate NLS	FALSE
175022	O15015	665	670	675	0.616288	0.0011936	RHSRRRSRRHR	0.0486948	0.0530239	0.0453052	0.0671185	0.0555421	0.0693145	0.0462946	0.0704982	0.057596	0.0546603	0.0482396	ZNF646	0.0206969	Candidate NLS	FALSE
175025	O15015	668	673	678	0.607093	0.00447218	RRRSRRHRKRA	0.0486948	0.0581128	0.0540772	0.0527744	0.0555421	0.0693145	0.0560364	0.0704982	0.0530522	0.0353795	0.053611	ZNF646	0.0200834	Candidate NLS	FALSE
175026	O15015	669	674	679	0.622338	0.000457042	RRSRRHRKRAG	0.0486948	0.0581128	0.0453052	0.0671185	0.0555421	0.0474599	0.0653548	0.067819	0.057596	0.0548747	0.0544605	ZNF646	0.0184489	Candidate NLS	FALSE
175027	O15015	670	675	680	0.614386	0.00158993	RSRRHRKRAGG	0.0486948	0.0507573	0.0540772	0.0671185	0.0548999	0.0693145	0.051198	0.0704982	0.0452851	0.0480825	0.0544605	ZNF646	0.0215723	Candidate NLS	FALSE
175029	O15015	672	677	682	0.609477	0.00322591	RRHRKRAGGAS	0.0486948	0.0581128	0.048733	0.0671185	0.0664047	0.0693145	0.0491068	0.0513183	0.0453616	0.0548747	0.0504377	ZNF646	0.0199097	Candidate NLS	FALSE
175609	O15015	1252	1257	1262	0.594365	0.0212563	HADPRRFRCSE	0.0303958	0.053696	0.0547998	0.0524489	0.0555421	0.0693145	0.0584368	0.0704982	0.0492264	0.0475124	0.0524945	ZNF646	0.0193409	Candidate NLS	FALSE
175704	O15015	1347	1352	1357	0.619416	0.000733224	LHSENRRRRAG	0.0444106	0.0530239	0.0453052	0.0505006	0.054077	0.0693145	0.0653548	0.0704982	0.057596	0.0548747	0.0544605	ZNF646	0.0223071	Candidate NLS	FALSE
176122	O15015	1765	1770	1775	0.608614	0.00363553	HCPRHFRRRIS	0.0303958	0.0488028	0.0638754	0.0671185	0.0548999	0.0502631	0.0653548	0.0704982	0.057596	0.0493719	0.0504377	ZNF646	0.0185138	Candidate NLS	FALSE
176123	O15015	1766	1771	1776	0.627251	0.000198704	CPRHFRRRISF	0.0519417	0.0656125	0.0540772	0.0495983	0.0428471	0.0693145	0.0653548	0.0704982	0.0651148	0.0475124	0.04538	ZNF646	0.0192828	Candidate NLS	FALSE
176271	O15016	92	97	102	0.614354	0.00159775	EHKEHRCRHVE	0.0635255	0.0530239	0.0552181	0.0505006	0.0548999	0.0693145	0.0467995	0.0704982	0.0465274	0.0515515	0.0524945	TRIM66	0.0190565	Candidate NLS	FALSE
176355	O15016	176	181	186	0.624818	0.000301987	ITNERKRKLEQ	0.0548643	0.0538574	0.0405087	0.0505006	0.0555421	0.0649001	0.0653548	0.067819	0.0639526	0.0578966	0.0496217	TRIM66	0.0211478	Candidate NLS	FALSE
176356	O15016	177	182	187	0.602374	0.00826422	TNERKRKLEQQ	0.0510601	0.0524269	0.048733	0.0671185	0.0664047	0.0693145	0.051198	0.0499361	0.0429613	0.0535997	0.0496217	TRIM66	0.0190157	Candidate NLS	FALSE
177268	O15016	1089	1094	1099	0.63779	2.82734e-05	IIRRKLQKKDP	0.0548643	0.0604087	0.0540772	0.0671185	0.0664047	0.0450702	0.0579277	0.067819	0.0530522	0.0571046	0.0539432	TRIM66	0.0220481	Candidate NLS	FALSE
177365	O15016	1186	1191	1196	0.607912	0.00400231	EGIQPKRRRRH	0.0635255	0.0436697	0.048733	0.0484773	0.0549842	0.0649001	0.0653548	0.0704982	0.057596	0.0353795	0.0547941	TRIM66	0.0194933	Candidate NLS	TRUE
177366	O15016	1187	1192	1197	0.64739	3.93835e-06	GIQPKRRRRHM	0.0601789	0.0604087	0.0447268	0.0524489	0.0664047	0.0693145	0.0653548	0.0704982	0.057596	0.0546603	0.0457978	TRIM66	0.0288753	High confidence NLS	TRUE
177367	O15016	1188	1193	1198	0.650226	2.1223e-06	IQPKRRRRHME	0.0548643	0.0585417	0.0638754	0.0584261	0.0555421	0.0693145	0.0653548	0.0704982	0.0465274	0.0547872	0.0524945	TRIM66	0.0274694	High confidence NLS	TRUE
177368	O15016	1189	1194	1199	0.649868	2.29683e-06	QPKRRRRHMEN	0.0553601	0.0656125	0.0552181	0.0671185	0.0555421	0.0693145	0.0653548	0.0499693	0.0615928	0.0578966	0.0468884	TRIM66	0.0233542	Candidate NLS	TRUE
177732	O15021	347	352	357	0.617038	0.00106381	TPMRPRSRSLS	0.0510601	0.0656125	0.048733	0.0671185	0.0549842	0.0693145	0.0462946	0.0704982	0.0424117	0.0505733	0.0504377	MAST4	0.0208358	Candidate NLS	FALSE
178348	O15021	963	968	973	0.608973	0.00345989	DTESNRHKLSS	0.0444585	0.0538574	0.048733	0.0527744	0.054077	0.0693145	0.0560364	0.067819	0.0639526	0.0475124	0.0504377	MAST4	0.0191147	Candidate NLS	FALSE
178448	O15021	1063	1068	1073	0.627209	0.000200164	ASHMARQRLES	0.0573888	0.0507573	0.048733	0.0510924	0.0492105	0.0693145	0.0579277	0.0704982	0.0639526	0.0578966	0.0504377	MAST4	0.0203413	Candidate NLS	FALSE
178633	O15021	1248	1253	1258	0.607262	0.00437154	VRRSKKSKKKE	0.0493836	0.0581128	0.0540772	0.0527744	0.0664047	0.0649001	0.0462946	0.067819	0.0530522	0.0419487	0.0524945	MAST4	0.0202776	Candidate NLS	TRUE
179278	O15021	1893	1898	1903	0.611931	0.0022784	DPEFKRDRKGP	0.0444585	0.0656125	0.048733	0.0528635	0.0664047	0.0693145	0.0389682	0.0704982	0.0530522	0.0480825	0.0539432	MAST4	0.021485	Candidate NLS	TRUE
179503	O15021	2118	2123	2128	0.636079	3.93994e-05	EPERKEQPLQR	0.0635255	0.0656125	0.048733	0.0671185	0.0664047	0.0459912	0.0579277	0.054974	0.0639526	0.0535997	0.0482396	MAST4	0.0187126	Candidate NLS	FALSE
179988	O15021	2603	2608	2613	0.617164	0.00104341	FVVRQRRGKES	0.0462931	0.0538475	0.0503889	0.0671185	0.0521415	0.0693145	0.0653548	0.0513183	0.0530522	0.0578966	0.0504377	MAST4	0.0189643	Candidate NLS	FALSE
180526	O15034	528	533	538	0.629253	0.000139586	GVYAKGQRVAE	0.0601789	0.0538475	0.048733	0.0588709	0.0664047	0.0486634	0.0579277	0.0704982	0.0567592	0.0548747	0.0524945	RIMBP2	0.0213814	Candidate NLS	FALSE
180710	O15034	712	717	722	0.621554	0.000519765	SPDFKRRGASV	0.0519839	0.0656125	0.0547998	0.0528635	0.0664047	0.0693145	0.0653548	0.0513183	0.0452851	0.0475124	0.0511041	RIMBP2	0.0225327	Candidate NLS	FALSE
181036	O15034	1038	1043	1048	0.611649	0.00237262	MRSKAKRKKSV	0.050852	0.0581128	0.0453052	0.0584261	0.0492105	0.0649001	0.0653548	0.067819	0.0530522	0.0475124	0.0511041	RIMBP2	0.0186379	Candidate NLS	TRUE
181037	O15034	1039	1044	1049	0.617035	0.00106438	RSKAKRKKSVH	0.0486948	0.0507573	0.0552181	0.0588709	0.0664047	0.0693145	0.051198	0.067819	0.0424117	0.0515515	0.0547941	RIMBP2	0.0241802	Candidate NLS	TRUE
181667	O15037	627	632	637	0.619604	0.000711642	GGIRKTRETER	0.0601789	0.0436697	0.048733	0.0671185	0.0664047	0.0571534	0.0653548	0.051548	0.0533067	0.0578966	0.0482396	KHNYN	0.020172	Candidate NLS	FALSE
181674	O15037	634	639	644	0.631778	8.8382e-05	ETERLRRQLLE	0.0635255	0.0538574	0.048733	0.0671185	0.049553	0.0693145	0.0653548	0.0473009	0.0639526	0.0505733	0.0524945	KHNYN	0.0186627	Candidate NLS	FALSE
182167	O15040	459	464	469	0.611021	0.00259574	KPIKVKRKKKK	0.0433657	0.0656125	0.048733	0.0584261	0.0487666	0.0649001	0.0653548	0.067819	0.0530522	0.0419487	0.0530419	TECPR2	0.0186975	Candidate NLS	TRUE
182168	O15040	460	465	470	0.623753	0.000361334	PIKVKRKKKKK	0.0580328	0.0604087	0.0552181	0.0473148	0.0664047	0.0693145	0.051198	0.067819	0.0530522	0.0419487	0.0530419	TECPR2	0.0234891	Candidate NLS	TRUE
182170	O15040	462	467	472	0.613288	0.0018702	KVKRKKKKKKT	0.0433657	0.0538475	0.0552181	0.0671185	0.0664047	0.0649001	0.051198	0.067819	0.0530522	0.0419487	0.0484158	TECPR2	0.0230163	Candidate NLS	TRUE
182171	O15040	463	468	473	0.603922	0.00678876	VKRKKKKKKTE	0.0493836	0.0378389	0.0540772	0.0584261	0.0664047	0.0649001	0.051198	0.067819	0.0530522	0.0483277	0.0524945	TECPR2	0.0212052	Candidate NLS	TRUE
182172	O15040	464	469	474	0.631108	9.98935e-05	KRKKKKKKTEG	0.0433657	0.0581128	0.0552181	0.0584261	0.0664047	0.0649001	0.051198	0.067819	0.0533067	0.0578966	0.0544605	TECPR2	0.0247515	High confidence NLS	TRUE
183136	O15041	27	32	37	0.613455	0.00182494	DTTHPRLRLSH	0.0444585	0.0538574	0.053134	0.0495983	0.0549842	0.0693145	0.0513511	0.0704982	0.0639526	0.0475124	0.0547941	SEMA3E	0.0198127	Candidate NLS	FALSE
183604	O15041	495	500	505	0.621567	0.00051864	EISSKRQQLYI	0.0635255	0.0604087	0.0453052	0.0527744	0.0664047	0.0693145	0.0579277	0.0473009	0.0639526	0.0484807	0.0461718	SEMA3E	0.0197455	Candidate NLS	FALSE
183660	O15041	551	556	561	0.606773	0.00466853	GTHAKRRFRRQ	0.0601789	0.0538574	0.048733	0.0588709	0.0664047	0.0693145	0.0653548	0.041462	0.057596	0.0353795	0.0496217	SEMA3E	0.0186919	Candidate NLS	FALSE
183661	O15041	552	557	562	0.633921	5.93656e-05	THAKRRFRRQD	0.0510601	0.0530239	0.0573613	0.0584261	0.0555421	0.0693145	0.0584368	0.0704982	0.057596	0.0535997	0.0490627	SEMA3E	0.0241326	Candidate NLS	FALSE
183842	O15041	733	738	743	0.60175	0.00893463	WCTDRKRKKLK	0.0433901	0.0488028	0.053134	0.04614	0.0555421	0.0649001	0.0653548	0.067819	0.0530522	0.0505733	0.0530419	SEMA3E	0.018733	Candidate NLS	TRUE
183843	O15041	734	739	744	0.634153	5.6838e-05	CTDRKRKKLKM	0.0519417	0.0538574	0.0547998	0.0671185	0.0664047	0.0693145	0.051198	0.067819	0.0639526	0.0419487	0.0457978	SEMA3E	0.0262541	High confidence NLS	TRUE
183845	O15041	736	741	746	0.638431	2.49319e-05	DRKRKKLKMSP	0.0444585	0.0581128	0.0552181	0.0671185	0.0664047	0.0649001	0.0513511	0.067819	0.0615928	0.0475124	0.0539432	SEMA3E	0.0262563	High confidence NLS	TRUE
183862	O15041	753	758	763	0.600631	0.0102572	NPQEKKLRSKP	0.0483335	0.0656125	0.0447268	0.0505006	0.0664047	0.0649001	0.0513511	0.0704982	0.0424117	0.0419487	0.0539432	SEMA3E	0.0204926	Candidate NLS	TRUE
184023	O15042	149	154	159	0.635399	4.48778e-05	ETDEKRGKIYK	0.0635255	0.0538574	0.0547998	0.0505006	0.0664047	0.0693145	0.0425402	0.067819	0.0651148	0.0484807	0.0530419	U2SURP	0.0237358	Candidate NLS	TRUE
184120	O15042	246	251	256	0.602108	0.00854508	DAPSRRNRSSG	0.0444585	0.053696	0.0638754	0.0527744	0.0555421	0.0693145	0.0475641	0.0704982	0.0424117	0.0475124	0.0544605	U2SURP	0.0187969	Candidate NLS	FALSE
184461	O15042	587	592	597	0.623902	0.000352429	PLPKKIARLYL	0.0580328	0.0519762	0.0638754	0.0584261	0.0664047	0.0442791	0.0491068	0.0704982	0.0639526	0.0484807	0.0488696	U2SURP	0.0184524	Candidate NLS	FALSE
184710	O15042	836	841	846	0.605315	0.0056654	MSEEKRAKLRE	0.050852	0.0507573	0.048733	0.0505006	0.0664047	0.0693145	0.0491068	0.067819	0.0639526	0.0353795	0.0524945	U2SURP	0.0210688	Candidate NLS	TRUE
184782	O15042	908	913	918	0.593871	0.0224438	RSKDKKEKDEC	0.0486948	0.0507573	0.0552181	0.04614	0.0664047	0.0649001	0.0487971	0.067819	0.036231	0.0578966	0.0510116	U2SURP	0.0186848	Candidate NLS	TRUE
184793	O15042	919	924	929	0.630264	0.000116412	TPTRKERKRRH	0.0510601	0.0656125	0.053134	0.0671185	0.0664047	0.0459912	0.0653548	0.067819	0.057596	0.0353795	0.0547941	U2SURP	0.0223533	Candidate NLS	FALSE
184794	O15042	920	925	930	0.624374	0.000325517	PTRKERKRRHS	0.0580328	0.0538574	0.0540772	0.0584261	0.0462763	0.0693145	0.051198	0.0704982	0.057596	0.0546603	0.0504377	U2SURP	0.01893	Candidate NLS	FALSE
184795	O15042	921	926	931	0.613642	0.00177531	TRKERKRRHST	0.0510601	0.0581128	0.0552181	0.0505006	0.0555421	0.0649001	0.0653548	0.0704982	0.0465274	0.0475124	0.0484158	U2SURP	0.0208304	Candidate NLS	FALSE
184796	O15042	922	927	932	0.594606	0.0206984	RKERKRRHSTS	0.0486948	0.0378389	0.048733	0.0671185	0.0664047	0.0693145	0.0653548	0.0499693	0.0424117	0.0483277	0.0504377	U2SURP	0.0202645	Candidate NLS	FALSE
184850	O15042	976	981	986	0.59957	0.0116654	RDVSKKAKRSP	0.0486948	0.0404295	0.0503889	0.0527744	0.0664047	0.0649001	0.0491068	0.067819	0.057596	0.0475124	0.0539432	U2SURP	0.0197853	Candidate NLS	TRUE
184863	O15042	989	994	999	0.62154	0.000520955	SRTPKRSRRSR	0.0519839	0.0581128	0.053134	0.0524489	0.0664047	0.0693145	0.0462946	0.0704982	0.057596	0.0475124	0.0482396	U2SURP	0.0233749	Candidate NLS	TRUE
184927	O15047	34	39	44	0.616295	0.00119236	RPSQKVYRYDG	0.0486948	0.0656125	0.0453052	0.0484773	0.0664047	0.0518491	0.0489756	0.0704982	0.0589121	0.0571046	0.0544605	SETD1A	0.0185483	Candidate NLS	FALSE
184968	O15047	75	80	85	0.634842	4.98947e-05	SLPVPKFKLDE	0.0519839	0.0519762	0.0638754	0.0473148	0.0549842	0.0649001	0.0584368	0.067819	0.0639526	0.0571046	0.0524945	SETD1A	0.0216702	Candidate NLS	FALSE
185105	O15047	212	217	222	0.619462	0.000727839	ETAESRRRSSS	0.0635255	0.0538574	0.0573613	0.0505006	0.0486885	0.0693145	0.0653548	0.0704982	0.0424117	0.0475124	0.0504377	SETD1A	0.0205049	Candidate NLS	FALSE
185783	O15047	890	895	900	0.613034	0.00194131	LPSFKVKRKEP	0.0444106	0.0656125	0.0453052	0.0528635	0.0664047	0.0518491	0.051198	0.0704982	0.0530522	0.0578966	0.0539432	SETD1A	0.0190039	Candidate NLS	FALSE
185799	O15047	906	911	916	0.601094	0.0096911	ASEEKRPRPST	0.0573888	0.0507573	0.048733	0.0505006	0.0664047	0.0693145	0.0511649	0.0704982	0.0404035	0.0475124	0.0484158	SETD1A	0.0214014	Candidate NLS	TRUE
186051	O15047	1158	1163	1168	0.645989	5.31192e-06	LPPPKKRRKTV	0.0444106	0.0656125	0.0638754	0.0524489	0.0664047	0.0649001	0.0653548	0.0704982	0.0530522	0.0483277	0.0511041	SETD1A	0.0286307	High confidence NLS	TRUE
186052	O15047	1159	1164	1169	0.670136	1.74178e-08	PPPKKRRKTVS	0.0580328	0.0656125	0.0638754	0.0584261	0.0664047	0.0693145	0.0653548	0.067819	0.0533067	0.0515515	0.0504377	SETD1A	0.0323684	High confidence NLS	TRUE
186288	O15047	1395	1400	1405	0.596405	0.0169053	RSHARRRRPPP	0.0486948	0.0507573	0.048733	0.0588709	0.0555421	0.0693145	0.0653548	0.0704982	0.0404035	0.0342925	0.0539432	SETD1A	0.0207231	Candidate NLS	FALSE
186289	O15047	1396	1401	1406	0.603312	0.00733995	SHARRRRPPPP	0.0519839	0.0530239	0.0573613	0.0671185	0.0555421	0.0693145	0.0653548	0.054974	0.0404035	0.0342925	0.0539432	SETD1A	0.019249	Candidate NLS	FALSE
186365	O15047	1472	1477	1482	0.604267	0.00649328	NLTTPKRKRRP	0.0483335	0.0519762	0.053134	0.0508469	0.0549842	0.0649001	0.0653548	0.067819	0.057596	0.0353795	0.0539432	SETD1A	0.0190793	Candidate NLS	TRUE
186366	O15047	1473	1478	1483	0.602776	0.0078561	LTTPKRKRRPQ	0.0444106	0.0538574	0.053134	0.0524489	0.0664047	0.0693145	0.051198	0.0704982	0.057596	0.0342925	0.0496217	SETD1A	0.0219627	Candidate NLS	TRUE
186367	O15047	1474	1479	1484	0.62658	0.00022329	TTPKRKRRPQD	0.0510601	0.0538574	0.0638754	0.0584261	0.0555421	0.0649001	0.0653548	0.0704982	0.0404035	0.0535997	0.0490627	SETD1A	0.0234778	Candidate NLS	TRUE
186368	O15047	1475	1480	1485	0.64732	3.99808e-06	TPKRKRRPQDG	0.0510601	0.0656125	0.0552181	0.0671185	0.0664047	0.0693145	0.0653548	0.054974	0.0406975	0.0571046	0.0544605	SETD1A	0.0279891	High confidence NLS	TRUE
186393	O15047	1500	1505	1510	0.589624	0.0351237	YPISKKEKDKY	0.0460863	0.0656125	0.048733	0.0527744	0.0664047	0.0649001	0.0487971	0.067819	0.036231	0.0419487	0.0503176	SETD1A	0.0184799	Candidate NLS	TRUE
186457	O15047	1564	1569	1574	0.594972	0.0198723	KFRKKKLRFGR	0.0433657	0.0384476	0.0540772	0.0584261	0.0664047	0.0649001	0.0513511	0.0704982	0.0511792	0.0480825	0.0482396	SETD1A	0.0206463	Candidate NLS	TRUE
186917	O15049	327	332	337	0.617636	0.000969743	QQEQRRLRKEL	0.0553601	0.0585417	0.048733	0.0484773	0.0555421	0.0693145	0.0513511	0.0704982	0.0530522	0.0578966	0.0488696	N4BP3	0.0199479	Candidate NLS	FALSE
187409	O15050	285	290	295	0.587905	0.0417098	VDVLKRNKNFK	0.0493836	0.0404295	0.0503889	0.0496235	0.0664047	0.0693145	0.0475641	0.067819	0.0420095	0.0519256	0.0530419	TRANK1	0.019091	Candidate NLS	TRUE
187709	O15050	585	590	595	0.600782	0.010069	KDARHRIKKND	0.0433657	0.0404295	0.0573613	0.0671185	0.0548999	0.0693145	0.0482937	0.067819	0.0530522	0.0500652	0.0490627	TRANK1	0.0188641	Candidate NLS	FALSE
187728	O15050	604	609	614	0.595256	0.0192514	ALMENRRRSRQ	0.0573888	0.0519762	0.048733	0.0505006	0.054077	0.0693145	0.0653548	0.0704982	0.0424117	0.0353795	0.0496217	TRANK1	0.0189966	Candidate NLS	FALSE
187953	O15050	829	834	839	0.594956	0.0199073	QGLQKRLKHLK	0.0553601	0.0436697	0.0424171	0.0484773	0.0664047	0.0693145	0.0513511	0.067819	0.0465274	0.0505733	0.0530419	TRANK1	0.0200138	Candidate NLS	TRUE
188048	O15050	924	929	934	0.607422	0.00427804	CVLRKKLKGIN	0.0519417	0.0538475	0.0424171	0.0671185	0.0664047	0.0649001	0.0513511	0.067819	0.0453616	0.0493719	0.0468884	TRANK1	0.021876	Candidate NLS	TRUE
188192	O15050	1068	1073	1078	0.619381	0.000737334	QVWLKRRLEVE	0.0553601	0.0538475	0.0625324	0.0496235	0.0664047	0.0693145	0.0653548	0.0499361	0.0429613	0.0515515	0.0524945	TRANK1	0.0219609	Candidate NLS	FALSE
188649	O15050	1525	1530	1535	0.639794	1.90289e-05	GNKRKTQPIEF	0.0601789	0.0524269	0.0552181	0.0671185	0.0664047	0.0571534	0.0579277	0.054974	0.0651148	0.0578966	0.04538	TRANK1	0.0221382	Candidate NLS	FALSE
188783	O15050	1659	1664	1669	0.610583	0.00276215	ENREKRAPAFK	0.0635255	0.0524269	0.0540772	0.0505006	0.0664047	0.0693145	0.0491068	0.054974	0.0452851	0.0519256	0.0530419	TRANK1	0.0192365	Candidate NLS	FALSE
189398	O15050	2274	2279	2284	0.618859	0.000800825	ESARNRRESTD	0.0635255	0.0507573	0.0573613	0.0671185	0.054077	0.0693145	0.0653548	0.051548	0.0424117	0.0483277	0.0490627	TRANK1	0.019611	Candidate NLS	FALSE
189798	O15050	2674	2679	2684	0.618888	0.000797179	SIQRKLRRACL	0.0519839	0.0604087	0.0447268	0.0671185	0.0664047	0.0450702	0.0653548	0.0704982	0.0452851	0.0531674	0.0488696	TRANK1	0.0210472	Candidate NLS	FALSE
189972	O15050	2848	2853	2858	0.603314	0.0073386	VEDLYRRKAWA	0.0493836	0.0372763	0.0547998	0.0496235	0.054448	0.0693145	0.0653548	0.067819	0.0452851	0.056398	0.053611	TRANK1	0.0201048	Candidate NLS	FALSE
190032	O15050	2908	2913	2918	0.597975	0.014096	GELRPRRRSRK	0.0601789	0.0372763	0.0424171	0.0671185	0.0549842	0.0693145	0.0653548	0.0704982	0.0424117	0.0353795	0.0530419	TRANK1	0.0210762	Candidate NLS	FALSE
190034	O15050	2910	2915	2920	0.635847	4.11948e-05	LRPRRRSRKCG	0.0444106	0.0581128	0.0638754	0.0671185	0.0555421	0.0693145	0.0462946	0.0704982	0.0530522	0.0531674	0.0544605	TRANK1	0.0239283	Candidate NLS	FALSE
190263	O15054	224	229	234	0.612342	0.00214708	SPGGKRRRGCN	0.0519839	0.0656125	0.0429654	0.0347903	0.0664047	0.0693145	0.0653548	0.0704982	0.0453616	0.0531674	0.0468884	KDM6B	0.023288	Candidate NLS	TRUE
190401	O15054	362	367	372	0.623059	0.000405717	ESRVQRSRMDS	0.0635255	0.0507573	0.0540772	0.0473148	0.0521415	0.0693145	0.0462946	0.0704982	0.0615928	0.0571046	0.0504377	KDM6B	0.0186946	Candidate NLS	FALSE
190663	O15054	624	629	634	0.611428	0.00244912	RPESPRPRVSF	0.0486948	0.0656125	0.048733	0.0527744	0.0549842	0.0693145	0.0511649	0.0704982	0.0567592	0.0475124	0.04538	KDM6B	0.0192471	Candidate NLS	FALSE
190915	O15054	876	881	886	0.630443	0.000112714	GPWARERRAGE	0.0601789	0.0656125	0.0625324	0.0588709	0.0555421	0.0459912	0.0653548	0.0704982	0.0452851	0.0480825	0.0524945	KDM6B	0.019037	Candidate NLS	FALSE
191008	O15054	969	974	979	0.612193	0.00219383	SGSCKRRQKEH	0.0519839	0.0436697	0.0453052	0.0571164	0.0664047	0.0693145	0.0653548	0.0473009	0.0530522	0.0578966	0.0547941	KDM6B	0.0209271	Candidate NLS	FALSE
191009	O15054	970	975	980	0.609157	0.00337285	GSCKRRQKEHQ	0.0601789	0.0507573	0.0419479	0.0584261	0.0555421	0.0693145	0.0579277	0.067819	0.0429613	0.0546603	0.0496217	KDM6B	0.0200907	Candidate NLS	FALSE
191019	O15054	980	985	990	0.606404	0.00490499	QKEHRRHRRAC	0.0553601	0.0378389	0.048733	0.0495983	0.0555421	0.0693145	0.0560364	0.0704982	0.057596	0.0548747	0.0510116	KDM6B	0.0194656	Candidate NLS	FALSE
191021	O15054	982	987	992	0.615425	0.00136062	EHRRHRRACKD	0.0635255	0.0530239	0.0540772	0.0671185	0.0548999	0.0693145	0.0653548	0.0478731	0.0492264	0.0419487	0.0490627	KDM6B	0.0184881	Candidate NLS	FALSE
191048	O15054	1009	1014	1019	0.631344	9.56957e-05	VPKEKSRRVLG	0.0493836	0.0656125	0.0552181	0.0505006	0.0664047	0.0465781	0.0653548	0.0704982	0.0567592	0.0505733	0.0544605	KDM6B	0.0218649	Candidate NLS	FALSE
191107	O15054	1068	1073	1078	0.609876	0.00305115	SVPGKKAREEA	0.0519839	0.0538475	0.0638754	0.0347903	0.0664047	0.0649001	0.0491068	0.0704982	0.0429613	0.0578966	0.053611	KDM6B	0.0203959	Candidate NLS	TRUE
191161	O15054	1122	1127	1132	0.628843	0.000150158	EVEERRLRMAD	0.0635255	0.0538475	0.048733	0.0505006	0.0555421	0.0693145	0.0513511	0.0704982	0.0615928	0.0548747	0.0490627	KDM6B	0.0212426	Candidate NLS	FALSE
191212	O15054	1173	1178	1183	0.614519	0.00155881	EEKLPREKLNP	0.0635255	0.0372763	0.0552181	0.0496235	0.0549842	0.0693145	0.0487971	0.067819	0.0639526	0.0500652	0.0539432	KDM6B	0.0186972	Candidate NLS	FALSE
191373	O15054	1334	1339	1344	0.604336	0.00643552	LSDAKRWKPQL	0.0444106	0.0507573	0.0547998	0.0588709	0.0664047	0.0693145	0.0490867	0.067819	0.0404035	0.0535997	0.0488696	KDM6B	0.0221769	Candidate NLS	TRUE
191641	O15054	1602	1607	1612	0.595425	0.0188905	CEGCARRRSAG	0.0519417	0.0372763	0.0429654	0.0571164	0.0492105	0.0693145	0.0653548	0.0704982	0.0424117	0.0548747	0.0544605	KDM6B	0.0184869	Candidate NLS	FALSE
191854	O15062	182	187	192	0.640068	1.80137e-05	RTPFPMRRLHK	0.0486948	0.0538574	0.0638754	0.0528635	0.0549842	0.0582848	0.0653548	0.0704982	0.0639526	0.0546603	0.0530419	ZBTB5	0.0227854	Candidate NLS	FALSE
191859	O15062	187	192	197	0.60746	0.00425586	MRRLHKRKQSA	0.050852	0.0581128	0.0540772	0.0496235	0.0548999	0.0649001	0.0653548	0.067819	0.0406975	0.0475124	0.053611	ZBTB5	0.0195115	Candidate NLS	FALSE
191869	O15062	197	202	207	0.610743	0.00270029	AEERARQRLRP	0.0573888	0.0372763	0.048733	0.0671185	0.0492105	0.0693145	0.0579277	0.0704982	0.0639526	0.0353795	0.0539432	ZBTB5	0.0198333	Candidate NLS	FALSE
191871	O15062	199	204	209	0.623511	0.000376284	ERARQRLRPSI	0.0635255	0.0581128	0.0573613	0.0671185	0.0521415	0.0693145	0.0513511	0.0704982	0.0404035	0.0475124	0.0461718	ZBTB5	0.0212993	Candidate NLS	FALSE
192297	O15062	625	630	635	0.610582	0.00276231	LTDCKKHIRVH	0.0444106	0.0538574	0.0547998	0.0571164	0.0664047	0.0649001	0.0560364	0.0491152	0.057596	0.0515515	0.0547941	ZBTB5	0.0189056	Candidate NLS	FALSE
192349	O15063	10	15	20	0.610306	0.00287218	KMDYKRRFLLG	0.0433657	0.0520178	0.0547998	0.0486004	0.0664047	0.0693145	0.0653548	0.041462	0.0639526	0.0505733	0.0544605	KIAA0355	0.0189549	Candidate NLS	FALSE
193273	O15063	934	939	944	0.610922	0.00263246	LVAAVKQRRKH	0.0444106	0.0538475	0.0573613	0.0588709	0.0487666	0.0649001	0.0579277	0.0704982	0.057596	0.0419487	0.0547941	KIAA0355	0.0184482	Candidate NLS	FALSE
193275	O15063	936	941	946	0.619007	0.000782325	AAVKQRRKHSS	0.0573888	0.053696	0.0503889	0.0584261	0.0521415	0.0693145	0.0653548	0.067819	0.0465274	0.0475124	0.0504377	KIAA0355	0.0215714	Candidate NLS	FALSE
193772	O15066	373	378	383	0.611921	0.00228157	SIGRRKRREKR	0.0519839	0.0604087	0.0429654	0.0671185	0.0555421	0.0649001	0.0653548	0.0704982	0.0429613	0.0419487	0.0482396	KIF3B	0.0217741	Candidate NLS	FALSE
193773	O15066	374	379	384	0.609023	0.00343606	IGRRKRREKRR	0.0548643	0.0436697	0.0540772	0.0671185	0.0664047	0.0693145	0.0653548	0.051548	0.0530522	0.0353795	0.0482396	KIF3B	0.02205	Candidate NLS	FALSE
193774	O15066	375	380	385	0.617738	0.000954613	GRRKRREKRRE	0.0601789	0.0581128	0.0540772	0.0584261	0.0555421	0.0693145	0.0487971	0.067819	0.057596	0.0353795	0.0524945	KIF3B	0.0199347	Candidate NLS	FALSE
193777	O15066	378	383	388	0.606583	0.00478908	KRREKRREGGG	0.0433657	0.0581128	0.0540772	0.0505006	0.0664047	0.0693145	0.0653548	0.051548	0.0453616	0.0480825	0.0544605	KIF3B	0.0208807	Candidate NLS	FALSE
193890	O15066	491	496	501	0.62173	0.000505043	ILEQKRQEIAE	0.0548643	0.0519762	0.048733	0.0484773	0.0664047	0.0693145	0.0579277	0.051548	0.0651148	0.0548747	0.0524945	KIF3B	0.0208538	Candidate NLS	FALSE
193897	O15066	498	503	508	0.615526	0.00134003	EIAEQKRRERE	0.0635255	0.0604087	0.0573613	0.0505006	0.0521415	0.0649001	0.0653548	0.0704982	0.0429613	0.0353795	0.0524945	KIF3B	0.0199498	Candidate NLS	FALSE
193898	O15066	499	504	509	0.620057	0.000661985	IAEQKRREREI	0.0548643	0.053696	0.048733	0.0484773	0.0664047	0.0693145	0.0653548	0.051548	0.057596	0.0578966	0.0461718	KIF3B	0.0215552	Candidate NLS	FALSE
193934	O15066	535	540	545	0.610413	0.00282926	DIKTKKLKKLF	0.0444585	0.0604087	0.0552181	0.0508469	0.0664047	0.0649001	0.0513511	0.067819	0.0530522	0.0505733	0.04538	KIF3B	0.0211013	Candidate NLS	TRUE
194154	O15067	18	23	28	0.633432	6.50677e-05	APGHTRRKLQG	0.0573888	0.0656125	0.0429654	0.0495983	0.0433656	0.0693145	0.0653548	0.067819	0.0639526	0.0535997	0.0544605	PFAS	0.0196912	Candidate NLS	FALSE
194626	O15067	490	495	500	0.609876	0.00305106	EMEQKMNRVIR	0.0635255	0.0520178	0.048733	0.0484773	0.0664047	0.0582848	0.0475641	0.0704982	0.0567592	0.0493719	0.0482396	PFAS	0.0186945	Candidate NLS	FALSE
194809	O15067	673	678	683	0.612417	0.00212388	AVASKRYLTNK	0.0573888	0.0538475	0.0573613	0.0527744	0.0664047	0.0693145	0.0489756	0.0499361	0.0533067	0.0500652	0.0530419	PFAS	0.0187246	Candidate NLS	FALSE
195098	O15067	962	967	972	0.616702	0.00112024	AQVLKRYRDAG	0.0573888	0.0585417	0.0503889	0.0496235	0.0664047	0.0693145	0.0489756	0.0704982	0.036231	0.0548747	0.0544605	PFAS	0.0232691	Candidate NLS	TRUE
195276	O15067	1140	1145	1150	0.608398	0.00374529	GAELRRFRKRP	0.0601789	0.053696	0.048733	0.0496235	0.0555421	0.0693145	0.0584368	0.0704982	0.0530522	0.0353795	0.0539432	PFAS	0.019963	Candidate NLS	FALSE
196875	O15069	1411	1416	1421	0.610537	0.00278007	SRSEKKARKAM	0.0519839	0.0581128	0.0453052	0.0505006	0.0664047	0.0649001	0.0491068	0.0704982	0.0530522	0.0548747	0.0457978	NACAD	0.0209504	Candidate NLS	TRUE
196961	O15069	1497	1502	1507	0.649621	2.4247e-06	SAPRPRVRLEC	0.0519839	0.053696	0.0638754	0.0671185	0.0549842	0.0693145	0.0452898	0.0704982	0.0639526	0.0578966	0.0510116	NACAD	0.0249146	High confidence NLS	FALSE
197066	O15075	50	55	60	0.592048	0.0273136	LSSEKKAKKVR	0.0444106	0.0507573	0.0453052	0.0505006	0.0664047	0.0649001	0.0491068	0.067819	0.0530522	0.0515515	0.0482396	DCLK1	0.0184155	Candidate NLS	TRUE
197069	O15075	53	58	63	0.610446	0.00281612	EKKAKKVRFYR	0.0635255	0.0378389	0.0552181	0.0588709	0.0664047	0.0649001	0.0452898	0.0704982	0.0511792	0.0484807	0.0482396	DCLK1	0.0212857	Candidate NLS	TRUE
197710	O15075	694	699	704	0.61587	0.00127191	RQVFRRRRNQD	0.0486948	0.0585417	0.0503889	0.0528635	0.0555421	0.0693145	0.0653548	0.0704982	0.0420095	0.0535997	0.0490627	DCLK1	0.0224622	Candidate NLS	FALSE
197945	O15091	199	204	209	0.622787	0.000424388	EIMKARYKTLE	0.0635255	0.0604087	0.048733	0.0584261	0.0492105	0.0693145	0.0489756	0.067819	0.0533067	0.0505733	0.0524945	KIAA0391	0.0185818	Candidate NLS	FALSE
198254	O15091	508	513	518	0.636936	3.33912e-05	LPDAKTQRLFF	0.0444106	0.0656125	0.0547998	0.0588709	0.0664047	0.0571534	0.0579277	0.0704982	0.0639526	0.0519256	0.04538	KIAA0391	0.0245015	High confidence NLS	FALSE
198748	O15111	13	18	23	0.635219	4.64473e-05	GPWEMRERLGT	0.0601789	0.0656125	0.0625324	0.0505006	0.0473336	0.0693145	0.0487971	0.0704982	0.0639526	0.0480825	0.0484158	CHUK	0.0194429	Candidate NLS	FALSE
198785	O15111	50	55	60	0.604796	0.00606293	LSTKNRERWCH	0.0444106	0.0507573	0.053134	0.0584261	0.054077	0.0693145	0.0487971	0.0704982	0.0474195	0.0531674	0.0547941	CHUK	0.0191108	Candidate NLS	FALSE
199767	O15119	297	302	307	0.602916	0.00771847	NPFAKGFRDTG	0.0483335	0.0656125	0.047077	0.0588709	0.0664047	0.0486634	0.0584368	0.0704982	0.036231	0.0483277	0.0544605	TBX3	0.0186672	Candidate NLS	FALSE
199779	O15119	309	314	319	0.618238	0.000882967	GRREKRKQLTL	0.0601789	0.0581128	0.0540772	0.0505006	0.0664047	0.0693145	0.051198	0.0473009	0.0639526	0.0483277	0.0488696	TBX3	0.0185602	Candidate NLS	FALSE
200102	O15119	632	637	642	0.624558	0.000315592	NTMRPRLRYSP	0.0483335	0.0538574	0.048733	0.0671185	0.0549842	0.0693145	0.0513511	0.0704982	0.0589121	0.0475124	0.0539432	TBX3	0.022562	Candidate NLS	FALSE
201137	O15151	438	443	448	0.584993	0.0551124	SLCEKRPRDGN	0.0519839	0.0519762	0.0419479	0.0505006	0.0664047	0.0693145	0.0511649	0.0704982	0.036231	0.0480825	0.0468884	MDM4	0.0193579	Candidate NLS	TRUE
201160	O15151	461	466	471	0.60655	0.00481027	FHCARRLKKAG	0.0462931	0.0530239	0.0419479	0.0588709	0.0555421	0.0693145	0.0513511	0.067819	0.0530522	0.0548747	0.0544605	MDM4	0.0192444	Candidate NLS	FALSE
201371	O15156	192	197	202	0.634425	5.39897e-05	PPPRPVARRSR	0.0580328	0.0656125	0.0638754	0.0671185	0.0549842	0.0518491	0.0491068	0.0704982	0.057596	0.0475124	0.0482396	ZBTB7B	0.0189452	Candidate NLS	FALSE
201377	O15156	198	203	208	0.617765	0.000950479	ARRSRKPRKAF	0.0573888	0.0581128	0.0540772	0.0527744	0.0555421	0.0649001	0.0511649	0.0704982	0.0530522	0.0548747	0.04538	ZBTB7B	0.0191351	Candidate NLS	FALSE
201514	O15156	335	340	345	0.610676	0.00272582	KLVRKRRSQMP	0.0433657	0.0519762	0.0503889	0.0671185	0.0664047	0.0693145	0.0653548	0.0473252	0.0406975	0.0547872	0.0539432	ZBTB7B	0.021997	Candidate NLS	FALSE
201635	O15156	456	461	466	0.642226	1.16379e-05	EVRTRRRRKDD	0.0635255	0.0538475	0.0540772	0.0508469	0.0555421	0.0693145	0.0653548	0.0704982	0.0530522	0.0571046	0.0490627	ZBTB7B	0.0251981	High confidence NLS	FALSE
201636	O15156	457	462	467	0.632726	7.42033e-05	VRTRRRRKDDA	0.0493836	0.0581128	0.053134	0.0671185	0.0555421	0.0693145	0.0653548	0.067819	0.036231	0.0571046	0.053611	ZBTB7B	0.0255797	High confidence NLS	FALSE
202684	O15164	332	337	342	0.616186	0.00121235	ESLAKDHRMKL	0.0635255	0.0507573	0.0424171	0.0588709	0.0664047	0.0552642	0.0560364	0.0704982	0.0615928	0.0419487	0.0488696	TRIM24	0.0206647	Candidate NLS	FALSE
202686	O15164	334	339	344	0.611931	0.00227851	LAKDHRMKLMQ	0.0444106	0.053696	0.0552181	0.04614	0.0548999	0.0693145	0.052071	0.067819	0.0639526	0.0547872	0.0496217	TRIM24	0.018718	Candidate NLS	FALSE
203356	O15164	1004	1009	1014	0.599142	0.0122795	LYPEKRFPKPE	0.0444106	0.0513858	0.0638754	0.0505006	0.0664047	0.0693145	0.0584368	0.054974	0.0530522	0.0342925	0.0524945	TRIM24	0.0196601	Candidate NLS	FALSE
203385	O15164	1033	1038	1043	0.632251	8.10097e-05	VQPRKKRLKSI	0.0493836	0.0585417	0.0638754	0.0671185	0.0664047	0.0649001	0.0653548	0.0499361	0.0530522	0.0475124	0.0461718	TRIM24	0.0237384	Candidate NLS	TRUE
203386	O15164	1034	1039	1044	0.632643	7.53483e-05	QPRKKRLKSIE	0.0553601	0.0656125	0.0540772	0.0584261	0.0664047	0.0693145	0.0513511	0.067819	0.0424117	0.0493719	0.0524945	TRIM24	0.0257334	High confidence NLS	TRUE
203491	O15165	99	104	109	0.611676	0.00236368	RPNQSRRREDG	0.0486948	0.0656125	0.0405087	0.0484773	0.0486885	0.0693145	0.0653548	0.0704982	0.0429613	0.0571046	0.0544605	LDLRAD4	0.0194561	Candidate NLS	FALSE
203820	O15169	132	137	142	0.625601	0.000264289	SNEEKRLKLAR	0.0519839	0.0524269	0.048733	0.0505006	0.0664047	0.0693145	0.0513511	0.067819	0.0639526	0.0548747	0.0482396	AXIN1	0.023777	Candidate NLS	TRUE
204030	O15169	342	347	352	0.640912	1.52003e-05	GIPPYRIRKQH	0.0601789	0.0604087	0.0638754	0.0524489	0.054448	0.0693145	0.0482937	0.0704982	0.0530522	0.0535997	0.0547941	AXIN1	0.0228641	Candidate NLS	FALSE
204034	O15169	346	351	356	0.616075	0.00123298	YRIRKQHRREM	0.0460863	0.0581128	0.048733	0.0671185	0.0664047	0.0417946	0.0560364	0.0704982	0.057596	0.0578966	0.0457978	AXIN1	0.0185161	Candidate NLS	FALSE
204036	O15169	348	353	358	0.625477	0.000269958	IRKQHRREMQE	0.0548643	0.0581128	0.0552181	0.0484773	0.0548999	0.0693145	0.0653548	0.051548	0.0615928	0.0535997	0.0524945	AXIN1	0.0190877	Candidate NLS	FALSE
204098	O15169	410	415	420	0.627993	0.000174479	EERLKRVRMEE	0.0635255	0.0372763	0.0540772	0.0496235	0.0664047	0.0693145	0.0452898	0.0704982	0.0615928	0.0578966	0.0524945	AXIN1	0.0238154	Candidate NLS	TRUE
204312	O15169	624	629	634	0.621013	0.000567477	EDAEKNQKIMQ	0.0635255	0.0404295	0.0573613	0.0505006	0.0664047	0.0475212	0.0579277	0.067819	0.0651148	0.0547872	0.0496217	AXIN1	0.0187659	Candidate NLS	FALSE
204330	O15169	642	647	652	0.625703	0.000259688	EISRHRRTGHG	0.0635255	0.0604087	0.0453052	0.0671185	0.0548999	0.0693145	0.0653548	0.0452936	0.0453616	0.0546603	0.0544605	AXIN1	0.0193171	Candidate NLS	FALSE
204394	O15169	706	711	716	0.635292	4.58072e-05	QLEEARRRLEE	0.0553601	0.0519762	0.048733	0.0505006	0.0492105	0.0693145	0.0653548	0.0704982	0.0639526	0.0578966	0.0524945	AXIN1	0.0224946	Candidate NLS	FALSE
204410	O15169	722	727	732	0.622007	0.000482646	SRAPSKQRYVQ	0.0519839	0.0581128	0.0573613	0.0524489	0.0486885	0.0649001	0.0579277	0.0704982	0.0589121	0.0515515	0.0496217	AXIN1	0.0188444	Candidate NLS	FALSE
204816	O15178	63	68	73	0.626327	0.000233281	IVTKNGRRMFP	0.0548643	0.0538475	0.053134	0.0584261	0.054077	0.0486634	0.0653548	0.0704982	0.0615928	0.0519256	0.0539432	T	0.0185627	Candidate NLS	FALSE
204955	O15178	202	207	212	0.629426	0.000135343	EITALKIKYNP	0.0635255	0.0604087	0.053134	0.0588709	0.049553	0.0649001	0.0482937	0.067819	0.0589121	0.0500652	0.0539432	T	0.0184394	Candidate NLS	FALSE
205209	O15194	31	36	41	0.585069	0.0547216	NVSLKKQRSRS	0.0483335	0.0538475	0.0453052	0.0496235	0.0664047	0.0649001	0.0579277	0.0704982	0.0424117	0.0353795	0.0504377	CTDSPL	0.0193442	Candidate NLS	TRUE
206060	O15197	616	621	626	0.611735	0.0023435	AVVFQRKRRGT	0.0573888	0.0538475	0.0503889	0.0528635	0.0521415	0.0693145	0.051198	0.0704982	0.057596	0.0480825	0.0484158	EPHB6	0.0184587	Candidate NLS	FALSE
206061	O15197	617	622	627	0.603231	0.00741655	VVFQRKRRGTG	0.0493836	0.0538475	0.047077	0.0484773	0.0555421	0.0649001	0.0653548	0.0704982	0.0453616	0.0483277	0.0544605	EPHB6	0.0195041	Candidate NLS	FALSE
206062	O15197	618	623	628	0.603775	0.00691776	VFQRKRRGTGY	0.0493836	0.0384476	0.0447268	0.0671185	0.0664047	0.0693145	0.0653548	0.0513183	0.0533067	0.0480825	0.0503176	EPHB6	0.0214278	Candidate NLS	FALSE
206470	O15198	15	20	25	0.61408	0.00166397	SPAVKRLLGWK	0.0519839	0.0656125	0.0573613	0.0473148	0.0664047	0.0693145	0.0513511	0.0499361	0.0453616	0.056398	0.0530419	SMAD9	0.0189804	Candidate NLS	FALSE
207008	O15205	96	101	106	0.618561	0.000839357	GDEAKRHLLQV	0.0601789	0.0404295	0.048733	0.0588709	0.0664047	0.0693145	0.0560364	0.0499361	0.0639526	0.0535997	0.0511041	UBD	0.0206599	Candidate NLS	FALSE
207583	O15209	516	521	526	0.616786	0.00110585	PVCNKKFKMKH	0.0580328	0.0538475	0.0419479	0.0470618	0.0664047	0.0649001	0.0584368	0.067819	0.0615928	0.0419487	0.0547941	ZBTB22	0.0222521	Candidate NLS	TRUE
207628	O15209	561	566	571	0.623538	0.000374567	GHCERRHRLGG	0.0601789	0.0530239	0.0419479	0.0505006	0.0555421	0.0693145	0.0560364	0.0704982	0.0639526	0.0480825	0.0544605	ZBTB22	0.0213584	Candidate NLS	FALSE
208039	O15226	229	234	239	0.62022	0.000644857	IPKNKKLLTDG	0.0548643	0.0656125	0.0552181	0.0470618	0.0664047	0.0649001	0.0513511	0.0499361	0.0533067	0.0571046	0.0544605	NKRF	0.0184686	Candidate NLS	FALSE
208089	O15226	279	284	289	0.617942	0.000924721	EVRVVRRKFKH	0.0635255	0.0538475	0.0540772	0.0473148	0.0487666	0.0693145	0.0653548	0.067819	0.0511792	0.0419487	0.0547941	NKRF	0.0194908	Candidate NLS	FALSE
208091	O15226	281	286	291	0.606983	0.00453902	RVVRRKFKHTF	0.0486948	0.0538475	0.0503889	0.0671185	0.0555421	0.0649001	0.0584368	0.067819	0.0465274	0.0483277	0.04538	NKRF	0.0197593	Candidate NLS	FALSE
208303	O15226	493	498	503	0.608955	0.00346851	VGVKKTVKYEA	0.0493836	0.0436697	0.0503889	0.0584261	0.0664047	0.0571534	0.0452898	0.067819	0.0589121	0.0578966	0.053611	NKRF	0.0189399	Candidate NLS	FALSE
208469	O15226	659	664	669	0.631144	9.92529e-05	VVGRKRRKEDL	0.0493836	0.0538475	0.0429654	0.0671185	0.0664047	0.0693145	0.0653548	0.067819	0.0429613	0.0571046	0.0488696	NKRF	0.0281632	High confidence NLS	TRUE
208994	O15230	504	509	514	0.607509	0.0042277	NACRKDPRVGR	0.0483335	0.053696	0.0419479	0.0671185	0.0664047	0.0552642	0.0511649	0.0704982	0.0567592	0.0480825	0.0482396	LAMA5	0.0199917	Candidate NLS	FALSE
209184	O15230	694	699	704	0.616835	0.00109759	GQCSCRPRVTG	0.0601789	0.0585417	0.0419479	0.0527744	0.0528671	0.0693145	0.0511649	0.0704982	0.0567592	0.0483277	0.0544605	LAMA5	0.0192739	Candidate NLS	FALSE
209751	O15230	1261	1266	1271	0.621775	0.00050127	AGPRPRPPTAV	0.0573888	0.0436697	0.0638754	0.0671185	0.0549842	0.0693145	0.0511649	0.054974	0.0533067	0.0548747	0.0511041	LAMA5	0.0191968	Candidate NLS	FALSE
211450	O15230	2960	2965	2970	0.60277	0.00786241	ISTTKRFEQEL	0.0548643	0.0507573	0.053134	0.0508469	0.0664047	0.0693145	0.0584368	0.051548	0.0406975	0.0578966	0.0488696	LAMA5	0.0190488	Candidate NLS	FALSE
211978	O15230	3488	3493	3498	0.615558	0.00133353	SGCVKRLRLHG	0.0519839	0.0436697	0.0419479	0.0473148	0.0664047	0.0693145	0.0513511	0.0704982	0.0639526	0.0546603	0.0544605	LAMA5	0.0229457	Candidate NLS	TRUE
212526	O15264	351	356	361	0.624796	0.000303099	PIARKDSRRRS	0.0580328	0.0604087	0.0573613	0.0671185	0.0664047	0.0552642	0.0462946	0.0704982	0.057596	0.0353795	0.0504377	MAPK13	0.0215507	Candidate NLS	FALSE
212528	O15264	353	358	363	0.607008	0.00452395	ARKDSRRRSGM	0.0573888	0.0581128	0.0552181	0.04614	0.0486885	0.0693145	0.0653548	0.0704982	0.0424117	0.0480825	0.0457978	MAPK13	0.0184588	Candidate NLS	FALSE
212582	O15265	52	57	62	0.62743	0.000192593	PPPPRRTRPED	0.0580328	0.0656125	0.0638754	0.0524489	0.0555421	0.0693145	0.0447432	0.0704982	0.0404035	0.0578966	0.0490627	ATXN7	0.0209613	Candidate NLS	FALSE
212583	O15265	53	58	63	0.64219	1.17246e-05	PPPRRTRPEDG	0.0580328	0.0656125	0.0638754	0.0671185	0.0555421	0.0571534	0.0653548	0.054974	0.0429613	0.0571046	0.0544605	ATXN7	0.0210627	Candidate NLS	FALSE
212906	O15265	376	381	386	0.61386	0.00171902	QGRRKRFDVLL	0.0553601	0.0436697	0.0540772	0.0671185	0.0664047	0.0693145	0.0584368	0.0432769	0.0567592	0.0505733	0.0488696	ATXN7	0.019992	Candidate NLS	FALSE
213231	O15265	701	706	711	0.588382	0.0397871	GGSGKKRKNSS	0.0601789	0.0436697	0.0453052	0.0347903	0.0664047	0.0649001	0.0653548	0.067819	0.0420095	0.0475124	0.0504377	ATXN7	0.0188152	Candidate NLS	TRUE
213361	O15265	831	836	841	0.594026	0.0220651	KLIGKKRKCSP	0.0433657	0.0519762	0.048733	0.0347903	0.0664047	0.0649001	0.0653548	0.067819	0.0492264	0.0475124	0.0539432	ATXN7	0.0199999	Candidate NLS	TRUE
213523	O15266	111	116	121	0.626508	0.0002261	GQTKLKQRRSR	0.0601789	0.0585417	0.053134	0.0584261	0.049553	0.0649001	0.0579277	0.0704982	0.057596	0.0475124	0.0482396	SHOX	0.0198391	Candidate NLS	FALSE
213578	O15266	166	171	176	0.619537	0.000719211	QNRRAKCRKQE	0.0553601	0.0524269	0.0540772	0.0671185	0.0492105	0.0649001	0.0467995	0.0704982	0.0530522	0.0535997	0.0524945	SHOX	0.0184439	Candidate NLS	FALSE
213579	O15266	167	172	177	0.610205	0.00291332	NRRAKCRKQEN	0.0483335	0.0581128	0.0540772	0.0588709	0.0664047	0.0457498	0.0653548	0.067819	0.0406975	0.0578966	0.0468884	SHOX	0.0191743	Candidate NLS	FALSE
214120	O15287	426	431	436	0.613154	0.00190755	SLLPKMSRLWE	0.0519839	0.0519762	0.0424171	0.0524489	0.0664047	0.0582848	0.0462946	0.0704982	0.0639526	0.056398	0.0524945	FANCG	0.0195079	Candidate NLS	FALSE
214251	O15287	557	562	567	0.613782	0.00173916	TLKRLDRRDEA	0.0510601	0.0519762	0.0552181	0.0671185	0.049553	0.0552642	0.0653548	0.0704982	0.036231	0.0578966	0.053611	FANCG	0.0185176	Candidate NLS	FALSE
214584	O15294	278	283	288	0.632316	8.00542e-05	AIDTYRRAIEL	0.0573888	0.0604087	0.0547998	0.0508469	0.054448	0.0693145	0.0653548	0.0478731	0.0651148	0.0578966	0.0488696	OGT	0.0190027	Candidate NLS	FALSE
215379	O15304	37	42	47	0.620111	0.000656264	EVFEKTKRLLF	0.0635255	0.0538475	0.047077	0.0505006	0.0664047	0.0571534	0.051198	0.0704982	0.0639526	0.0505733	0.04538	SIVA1	0.0201381	Candidate NLS	FALSE
215523	O15305	16	21	26	0.631571	9.18015e-05	TLTAPRQKITK	0.0510601	0.0519762	0.053134	0.0588709	0.0549842	0.0693145	0.0579277	0.067819	0.0651148	0.0483277	0.0530419	PMM2	0.0230537	Candidate NLS	FALSE
216202	O15318	85	90	95	0.613726	0.00175348	ERYSKRYMKVY	0.0635255	0.0581128	0.048733	0.0527744	0.0664047	0.0693145	0.0489756	0.0509645	0.0530522	0.0515515	0.0503176	POLR3G	0.0186284	Candidate NLS	FALSE
216227	O15318	110	115	120	0.629847	0.000125501	MMPRNKCKKAG	0.050852	0.0520178	0.0638754	0.0671185	0.054077	0.0649001	0.0467995	0.067819	0.0530522	0.0548747	0.0544605	POLR3G	0.0210596	Candidate NLS	FALSE
216237	O15318	120	125	130	0.627255	0.000198569	GPKPKKAKDAG	0.0601789	0.0656125	0.0552181	0.0524489	0.0664047	0.0649001	0.0491068	0.067819	0.036231	0.0548747	0.0544605	POLR3G	0.0232065	Candidate NLS	TRUE
216861	O15350	341	346	351	0.614986	0.00145368	GAGVKKRRHGD	0.0601789	0.053696	0.0429654	0.0473148	0.0664047	0.0649001	0.0653548	0.0704982	0.0465274	0.0480825	0.0490627	TP73	0.0235435	Candidate NLS	TRUE
216862	O15350	342	347	352	0.615878	0.00127053	AGVKKRRHGDE	0.0573888	0.0436697	0.0503889	0.0584261	0.0664047	0.0693145	0.0653548	0.0499693	0.0453616	0.0571046	0.0524945	TP73	0.0220279	Candidate NLS	TRUE
217094	O15350	574	579	584	0.607933	0.00399124	SGELQRQRVME	0.0519839	0.0436697	0.048733	0.0496235	0.0521415	0.0693145	0.0579277	0.0704982	0.0567592	0.0547872	0.0524945	TP73	0.0190272	Candidate NLS	FALSE
217548	O15355	402	407	412	0.590788	0.0311701	DHFYKRNKNLP	0.0444585	0.0530239	0.047077	0.0486004	0.0664047	0.0693145	0.0475641	0.067819	0.0420095	0.0505733	0.0539432	PPM1G	0.0193619	Candidate NLS	TRUE
217660	O15355	514	519	524	0.640583	1.62443e-05	QPESGKRKLEE	0.0553601	0.0656125	0.048733	0.0527744	0.0456853	0.0649001	0.0653548	0.067819	0.0639526	0.0578966	0.0524945	PPM1G	0.0205704	Candidate NLS	FALSE
217709	O15360	27	32	37	0.617706	0.000959275	AGRVKREKYNP	0.0573888	0.0436697	0.0540772	0.0473148	0.0664047	0.0693145	0.0487971	0.067819	0.0589121	0.0500652	0.0539432	FANCA	0.0224691	Candidate NLS	TRUE
219219	O15370	92	97	102	0.626036	0.000245262	EAERLRLKHMA	0.0635255	0.053696	0.048733	0.0671185	0.049553	0.0693145	0.0513511	0.067819	0.0465274	0.0547872	0.053611	SOX12	0.0203765	Candidate NLS	FALSE
219236	O15370	109	114	119	0.634791	5.03802e-05	YRPRKKSKGAP	0.0460863	0.0581128	0.0638754	0.0671185	0.0664047	0.0649001	0.0462946	0.067819	0.0453616	0.0548747	0.0539432	SOX12	0.0254581	High confidence NLS	TRUE
219453	O15379	21	26	31	0.630132	0.00011923	GHPMKPHRLAL	0.0601789	0.0530239	0.0638754	0.0510924	0.0664047	0.0413247	0.0560364	0.0704982	0.0639526	0.0548747	0.0488696	HDAC3	0.0188195	Candidate NLS	FALSE
219894	O15381	44	49	54	0.625239	0.000281142	SIDYGRRKRNA	0.0519839	0.0604087	0.0547998	0.0486004	0.0456853	0.0693145	0.0653548	0.067819	0.057596	0.0500652	0.053611	NVL	0.0197387	Candidate NLS	FALSE
219931	O15381	81	86	91	0.614436	0.00157823	EHLAKRARQGE	0.0635255	0.0530239	0.0424171	0.0588709	0.0664047	0.0693145	0.0491068	0.0704982	0.0406975	0.0480825	0.0524945	NVL	0.0233597	Candidate NLS	TRUE
220064	O15381	214	219	224	0.615078	0.00143364	ESDMKRKGKLK	0.0635255	0.0507573	0.0547998	0.0510924	0.0664047	0.0693145	0.051198	0.0513183	0.0530522	0.0505733	0.0530419	NVL	0.0193305	Candidate NLS	FALSE
220075	O15381	225	230	235	0.585584	0.0521466	NKGSKRKKEDL	0.0483335	0.0378389	0.0429654	0.0527744	0.0664047	0.0693145	0.051198	0.067819	0.0429613	0.0571046	0.0488696	NVL	0.0193113	Candidate NLS	TRUE
220077	O15381	227	232	237	0.626698	0.000218755	GSKRKKEDLQE	0.0601789	0.0507573	0.0552181	0.0671185	0.0664047	0.0649001	0.0487971	0.0432769	0.0639526	0.0535997	0.0524945	NVL	0.0190372	Candidate NLS	TRUE
220414	O15381	564	569	574	0.61213	0.00221397	QPSAKREGFVT	0.0553601	0.0656125	0.0453052	0.0588709	0.0664047	0.0693145	0.0487971	0.0513183	0.0511792	0.0515515	0.0484158	NVL	0.0190275	Candidate NLS	FALSE
220679	O15381	829	834	839	0.594215	0.0216103	EEAFKKVRSSI	0.0635255	0.0372763	0.0573613	0.0528635	0.0664047	0.0649001	0.0452898	0.0704982	0.0424117	0.0475124	0.0461718	NVL	0.018814	Candidate NLS	TRUE
220936	O15391	240	245	250	0.611914	0.00228385	KVKPKRSKGEP	0.0433657	0.0538475	0.0552181	0.0524489	0.0664047	0.0693145	0.0462946	0.067819	0.0453616	0.0578966	0.0539432	YY2	0.0223329	Candidate NLS	TRUE
222379	O15397	12	17	22	0.624243	0.000332786	GTIDPKLRIAA	0.0601789	0.0538574	0.048733	0.04614	0.0549842	0.0649001	0.0513511	0.0704982	0.0651148	0.0548747	0.053611	IPO8	0.0192451	Candidate NLS	FALSE
222675	O15397	308	313	318	0.602173	0.00847555	ILDQYRQKEYV	0.0548643	0.0519762	0.0547998	0.0484773	0.054448	0.0693145	0.0579277	0.067819	0.0429613	0.0484807	0.0511041	IPO8	0.0184712	Candidate NLS	FALSE
222766	O15397	399	404	409	0.624037	0.000344544	YTAAKKRKEVL	0.0460863	0.0538574	0.0573613	0.0588709	0.0664047	0.0649001	0.0653548	0.067819	0.0429613	0.0515515	0.0488696	IPO8	0.0258427	High confidence NLS	TRUE
222767	O15397	400	405	410	0.620284	0.00063829	TAAKKRKEVLP	0.0510601	0.053696	0.0573613	0.0584261	0.0664047	0.0693145	0.051198	0.051548	0.0567592	0.0505733	0.0539432	IPO8	0.0209937	Candidate NLS	TRUE
223635	O15405	241	246	251	0.59584	0.018026	PKTPKKKKKKD	0.0580328	0.0378389	0.053134	0.0524489	0.0664047	0.0649001	0.051198	0.067819	0.0530522	0.0419487	0.0490627	TOX3	0.0192866	Candidate NLS	TRUE
223636	O15405	242	247	252	0.633946	5.90853e-05	KTPKKKKKKDP	0.0433657	0.0538574	0.0638754	0.0584261	0.0664047	0.0649001	0.051198	0.067819	0.0530522	0.0571046	0.0539432	TOX3	0.0253037	High confidence NLS	TRUE
223637	O15405	243	248	253	0.59805	0.0139725	TPKKKKKKDPN	0.0510601	0.0656125	0.0552181	0.0584261	0.0664047	0.0649001	0.051198	0.067819	0.036231	0.0342925	0.0468884	TOX3	0.0202293	Candidate NLS	TRUE
224431	O15409	471	476	481	0.601512	0.00920247	NVGAIRRRHSD	0.0483335	0.0538475	0.0429654	0.0588709	0.0492252	0.0693145	0.0653548	0.0704982	0.0465274	0.0475124	0.0490627	FOXP2	0.0190928	Candidate NLS	FALSE
224537	O15409	577	582	587	0.616654	0.00112848	EVEYQKRRSQK	0.0635255	0.0538475	0.048733	0.0486004	0.0521415	0.0649001	0.0653548	0.0704982	0.0424117	0.0535997	0.0530419	FOXP2	0.0198625	Candidate NLS	FALSE
225392	O15417	727	732	737	0.605888	0.0052526	VDDRARHREER	0.0493836	0.0404295	0.0547998	0.0671185	0.0492105	0.0693145	0.0560364	0.0704982	0.0429613	0.0578966	0.0482396	TNRC18	0.0193744	Candidate NLS	FALSE
226166	O15417	1501	1506	1511	0.596646	0.016444	LVKLQRRRDSE	0.0444106	0.0538475	0.0552181	0.0496235	0.0521415	0.0693145	0.0653548	0.0704982	0.036231	0.0475124	0.0524945	TNRC18	0.0191941	Candidate NLS	FALSE
226190	O15417	1525	1530	1535	0.643448	9.04971e-06	GPGRPRKRTHA	0.0601789	0.0656125	0.0429654	0.0671185	0.0549842	0.0693145	0.051198	0.0704982	0.0533067	0.0546603	0.053611	TNRC18	0.024493	High confidence NLS	FALSE
226192	O15417	1527	1532	1537	0.609733	0.003113	GRPRKRTHAPS	0.0601789	0.0581128	0.0638754	0.0671185	0.0664047	0.0693145	0.0447432	0.0499693	0.0452851	0.0342925	0.0504377	TNRC18	0.0190314	Candidate NLS	FALSE
226205	O15417	1540	1545	1550	0.639957	1.84181e-05	SPPRKRGKSGH	0.0519839	0.0656125	0.0638754	0.0671185	0.0664047	0.0693145	0.0425402	0.067819	0.0424117	0.0480825	0.0547941	TNRC18	0.0265201	High confidence NLS	TRUE
226235	O15417	1570	1575	1580	0.621853	0.00049494	AGIRKRHKGSE	0.0573888	0.0436697	0.048733	0.0671185	0.0664047	0.0693145	0.0560364	0.067819	0.0453616	0.0475124	0.0524945	TNRC18	0.0257425	High confidence NLS	TRUE
226276	O15417	1611	1616	1621	0.619431	0.000731479	QLKIKKKKMAS	0.0553601	0.0519762	0.0552181	0.0396496	0.0664047	0.0649001	0.051198	0.067819	0.0615928	0.0548747	0.0504377	TNRC18	0.0211287	Candidate NLS	TRUE
226362	O15417	1697	1702	1707	0.645036	6.49684e-06	KRAAKTRKMEV	0.0433657	0.0581128	0.0573613	0.0588709	0.0664047	0.0571534	0.0653548	0.067819	0.0615928	0.0578966	0.0511041	TNRC18	0.02645	High confidence NLS	FALSE
226556	O15417	1891	1896	1901	0.628744	0.00015281	EAKQKARKKEE	0.0635255	0.053696	0.0552181	0.0484773	0.0664047	0.0448053	0.0653548	0.067819	0.0530522	0.0578966	0.0524945	TNRC18	0.0201035	Candidate NLS	FALSE
226559	O15417	1894	1899	1904	0.610962	0.00261738	QKARKKEERQS	0.0553601	0.0378389	0.0573613	0.0671185	0.0664047	0.0649001	0.0487971	0.051548	0.057596	0.0535997	0.0504377	TNRC18	0.0189942	Candidate NLS	FALSE
226581	O15417	1916	1921	1926	0.62081	0.000586478	ESEVKVRKRSP	0.0635255	0.0507573	0.048733	0.0473148	0.0664047	0.0518491	0.0653548	0.067819	0.057596	0.0475124	0.0539432	TNRC18	0.0206031	Candidate NLS	FALSE
226631	O15417	1966	1971	1976	0.609625	0.00316021	EKGRKARKLRG	0.0635255	0.0378389	0.0429654	0.0671185	0.0664047	0.0448053	0.0653548	0.067819	0.0639526	0.0353795	0.0544605	TNRC18	0.0190321	Candidate NLS	FALSE
226633	O15417	1968	1973	1978	0.607368	0.00430917	GRKARKLRGPK	0.0601789	0.0581128	0.0552181	0.0588709	0.0555421	0.0649001	0.0513511	0.0704982	0.0453616	0.0342925	0.0530419	TNRC18	0.0186961	Candidate NLS	FALSE
226683	O15417	2018	2023	2028	0.628703	0.000153914	APATKTSRCAK	0.0573888	0.0656125	0.0573613	0.0508469	0.0664047	0.0571534	0.0462946	0.0704982	0.0492264	0.0548747	0.0530419	TNRC18	0.0213518	Candidate NLS	FALSE
226703	O15417	2038	2043	2048	0.587613	0.0429227	AGRAKDRKDPR	0.0573888	0.0436697	0.0540772	0.0588709	0.0664047	0.0552642	0.0653548	0.067819	0.036231	0.0342925	0.0482396	TNRC18	0.0186247	Candidate NLS	FALSE
226706	O15417	2041	2046	2051	0.608521	0.00368247	AKDRKDPRKKK	0.0573888	0.0378389	0.0547998	0.0671185	0.0664047	0.0552642	0.0511649	0.0704982	0.0530522	0.0419487	0.0530419	TNRC18	0.020505	Candidate NLS	FALSE
226710	O15417	2045	2050	2055	0.604916	0.00596888	KDPRKKKKGKE	0.0433657	0.0404295	0.0638754	0.0671185	0.0664047	0.0649001	0.051198	0.067819	0.0453616	0.0419487	0.0524945	TNRC18	0.0225106	Candidate NLS	TRUE
226711	O15417	2046	2051	2056	0.620955	0.000572832	DPRKKKKGKEA	0.0444585	0.0656125	0.0540772	0.0584261	0.0664047	0.0649001	0.051198	0.0513183	0.0530522	0.0578966	0.053611	TNRC18	0.020005	Candidate NLS	TRUE
226712	O15417	2047	2052	2057	0.62375	0.000361521	PRKKKKGKEAG	0.0580328	0.0581128	0.0552181	0.0584261	0.0664047	0.0649001	0.0425402	0.067819	0.0429613	0.0548747	0.0544605	TNRC18	0.0223537	Candidate NLS	TRUE
226747	O15417	2082	2087	2092	0.605178	0.00576784	LTAAKRSKAKA	0.0444106	0.0538574	0.0573613	0.0588709	0.0664047	0.0693145	0.0462946	0.067819	0.0452851	0.0419487	0.053611	TNRC18	0.0220091	Candidate NLS	TRUE
226962	O15417	2297	2302	2307	0.615532	0.00133885	VPSAKRRSRKT	0.0493836	0.0656125	0.0453052	0.0588709	0.0664047	0.0693145	0.0653548	0.0473252	0.057596	0.0419487	0.0484158	TNRC18	0.0210598	Candidate NLS	FALSE
226963	O15417	2298	2303	2308	0.618044	0.000910025	PSAKRRSRKTS	0.0580328	0.0507573	0.0573613	0.0584261	0.0555421	0.0693145	0.0462946	0.0704982	0.0530522	0.0483277	0.0504377	TNRC18	0.0203429	Candidate NLS	FALSE
227043	O15417	2378	2383	2388	0.610931	0.00262891	EPVDKRAKAPK	0.0635255	0.0656125	0.0503889	0.04614	0.0664047	0.0693145	0.0491068	0.067819	0.0452851	0.0342925	0.0530419	TNRC18	0.0212883	Candidate NLS	TRUE
227096	O15417	2431	2436	2441	0.627016	0.000207023	PATRPKPKKAR	0.0580328	0.053696	0.053134	0.0671185	0.0549842	0.0649001	0.0511649	0.067819	0.0530522	0.0548747	0.0482396	TNRC18	0.0209333	Candidate NLS	TRUE
227099	O15417	2434	2439	2444	0.625538	0.000267126	RPKPKKARAAE	0.0486948	0.0656125	0.0552181	0.0524489	0.0664047	0.0649001	0.0491068	0.0704982	0.0452851	0.0548747	0.0524945	TNRC18	0.0236172	Candidate NLS	TRUE
227136	O15417	2471	2476	2481	0.620525	0.000614036	SPKSKKAKEAL	0.0519839	0.0656125	0.0552181	0.0527744	0.0664047	0.0649001	0.0491068	0.067819	0.0429613	0.0548747	0.0488696	TNRC18	0.0222792	Candidate NLS	TRUE
227411	O15417	2746	2751	2756	0.600564	0.0103415	KSRPKKREGVH	0.0433657	0.0507573	0.0540772	0.0524489	0.0664047	0.0649001	0.0653548	0.051548	0.0453616	0.0515515	0.0547941	TNRC18	0.0192724	Candidate NLS	FALSE
227412	O15417	2747	2752	2757	0.628522	0.000158945	SRPKKREGVHL	0.0519839	0.0581128	0.0638754	0.0584261	0.0664047	0.0693145	0.0487971	0.0513183	0.0567592	0.0546603	0.0488696	TNRC18	0.0215311	Candidate NLS	FALSE
227426	O15417	2761	2766	2771	0.594758	0.0203515	KELAKRQRLPS	0.0433657	0.0372763	0.0424171	0.0588709	0.0664047	0.0693145	0.0579277	0.0704982	0.0639526	0.0342925	0.0504377	TNRC18	0.0223323	Candidate NLS	TRUE
227435	O15417	2770	2775	2780	0.625656	0.000261818	PSVENRPKIAA	0.0580328	0.0507573	0.0503889	0.0505006	0.054077	0.0693145	0.0511649	0.067819	0.0651148	0.0548747	0.053611	TNRC18	0.0201622	Candidate NLS	FALSE
227595	O15417	2930	2935	2940	0.624573	0.000314759	EQMLKTKKYQD	0.0635255	0.0585417	0.048733	0.0496235	0.0664047	0.0571534	0.051198	0.067819	0.0589121	0.0535997	0.0490627	TNRC18	0.0203067	Candidate NLS	FALSE
227788	O15439	32	37	42	0.597269	0.0153057	KIGHKRRLEED	0.0433657	0.0604087	0.0429654	0.0495983	0.0664047	0.0693145	0.0653548	0.0499361	0.0429613	0.0578966	0.0490627	ABCC4	0.0188953	Candidate NLS	FALSE
227929	O15439	173	178	183	0.618525	0.000844056	MIYRKALRLSN	0.050852	0.0604087	0.048733	0.0671185	0.0664047	0.0448053	0.0513511	0.0704982	0.0639526	0.0475124	0.0468884	ABCC4	0.018694	Candidate NLS	FALSE
228401	O15439	645	650	655	0.621358	0.000536559	GTPTLRNRTFS	0.0601789	0.0538574	0.0638754	0.0508469	0.049553	0.0693145	0.0475641	0.0704982	0.0533067	0.0519256	0.0504377	ABCC4	0.018565	Candidate NLS	FALSE
228971	O15439	1215	1220	1225	0.623054	0.000406038	IQKKIREKFAH	0.0548643	0.0585417	0.0552181	0.0584261	0.0492252	0.0693145	0.0487971	0.067819	0.0511792	0.0548747	0.0547941	ABCC4	0.0190929	Candidate NLS	TRUE
229584	O15440	513	518	523	0.623984	0.000347651	TPKMKKDKRAS	0.0510601	0.0656125	0.0552181	0.0510924	0.0664047	0.0649001	0.0389682	0.067819	0.057596	0.0548747	0.0504377	ABCC5	0.0210001	Candidate NLS	TRUE
230570	O15446	72	77	82	0.595143	0.0194963	KLAGKRHRYRV	0.0433657	0.0519762	0.0573613	0.0347903	0.0664047	0.0693145	0.0560364	0.0704982	0.0589121	0.0353795	0.0511041	CD3EAP	0.0203485	Candidate NLS	TRUE
230572	O15446	74	79	84	0.624853	0.000300176	AGKRHRYRVLS	0.0573888	0.0436697	0.0552181	0.0671185	0.0548999	0.0693145	0.0489756	0.0704982	0.0567592	0.0505733	0.0504377	CD3EAP	0.0221144	Candidate NLS	TRUE
230706	O15446	208	213	218	0.601	0.0098033	MDVRKKKKKKN	0.050852	0.0404295	0.0503889	0.0671185	0.0664047	0.0649001	0.051198	0.067819	0.0530522	0.0419487	0.0468884	CD3EAP	0.0212154	Candidate NLS	TRUE
230707	O15446	209	214	219	0.61387	0.0017165	DVRKKKKKKNQ	0.0444585	0.0538475	0.0540772	0.0584261	0.0664047	0.0649001	0.051198	0.067819	0.0530522	0.0500652	0.0496217	CD3EAP	0.0223561	Candidate NLS	TRUE
230708	O15446	210	215	220	0.616693	0.00112175	VRKKKKKKNQQ	0.0493836	0.0581128	0.0552181	0.0584261	0.0664047	0.0649001	0.051198	0.067819	0.0420095	0.0535997	0.0496217	CD3EAP	0.0227419	Candidate NLS	TRUE
230745	O15446	247	252	257	0.617636	0.000969754	PSTTKKRKKPK	0.0580328	0.0507573	0.053134	0.0508469	0.0664047	0.0649001	0.0653548	0.067819	0.0530522	0.0342925	0.0530419	CD3EAP	0.0239663	Candidate NLS	TRUE
230746	O15446	248	253	258	0.60895	0.00347083	STTKKRKKPKG	0.0519839	0.0538574	0.053134	0.0584261	0.0664047	0.0693145	0.051198	0.067819	0.0404035	0.0419487	0.0544605	CD3EAP	0.0229689	Candidate NLS	TRUE
230748	O15446	250	255	260	0.601329	0.00941376	TKKRKKPKGKE	0.0510601	0.0378389	0.0552181	0.0671185	0.0664047	0.0649001	0.0511649	0.067819	0.0453616	0.0419487	0.0524945	CD3EAP	0.0216963	Candidate NLS	TRUE
230782	O15446	284	289	294	0.638607	2.40845e-05	LSPTKKRKRQK	0.0444106	0.0507573	0.0638754	0.0508469	0.0664047	0.0649001	0.0653548	0.067819	0.057596	0.0535997	0.0530419	CD3EAP	0.0271548	High confidence NLS	TRUE
230783	O15446	285	290	295	0.623678	0.000365897	SPTKKRKRQKG	0.0519839	0.0656125	0.053134	0.0584261	0.0664047	0.0693145	0.051198	0.0704982	0.0406975	0.0419487	0.0544605	CD3EAP	0.0252748	High confidence NLS	TRUE
230785	O15446	287	292	297	0.618885	0.00079751	TKKRKRQKGTE	0.0510601	0.0378389	0.0552181	0.0671185	0.0664047	0.0693145	0.0579277	0.067819	0.0453616	0.0483277	0.0524945	CD3EAP	0.0259801	High confidence NLS	TRUE
230822	O15446	324	329	334	0.653215	1.08685e-06	LPPTKKRKKEK	0.0444106	0.0656125	0.0638754	0.0508469	0.0664047	0.0649001	0.0653548	0.067819	0.0530522	0.0578966	0.0530419	CD3EAP	0.0289588	High confidence NLS	TRUE
230823	O15446	325	330	335	0.629312	0.000138117	PPTKKRKKEKG	0.0580328	0.0656125	0.053134	0.0584261	0.0664047	0.0693145	0.051198	0.067819	0.0429613	0.0419487	0.0544605	CD3EAP	0.0252588	High confidence NLS	TRUE
230825	O15446	327	332	337	0.603916	0.00679435	TKKRKKEKGQM	0.0510601	0.0378389	0.0552181	0.0671185	0.0664047	0.0649001	0.0487971	0.067819	0.0453616	0.0535997	0.0457978	CD3EAP	0.0214435	Candidate NLS	TRUE
230877	O15446	379	384	389	0.612796	0.00200995	ALAAPKKKTKK	0.0573888	0.0519762	0.0573613	0.0588709	0.0549842	0.0649001	0.051198	0.067819	0.0533067	0.0419487	0.0530419	CD3EAP	0.0187154	Candidate NLS	TRUE
230879	O15446	381	386	391	0.641244	1.4214e-05	AAPKKKTKKEK	0.0573888	0.053696	0.0638754	0.0584261	0.0664047	0.0649001	0.0447432	0.067819	0.0530522	0.0578966	0.0530419	CD3EAP	0.024912	High confidence NLS	TRUE
230880	O15446	382	387	392	0.613752	0.00174672	APKKKTKKEKQ	0.0573888	0.0656125	0.0552181	0.0584261	0.0664047	0.0571534	0.051198	0.067819	0.0429613	0.0419487	0.0496217	CD3EAP	0.0201607	Candidate NLS	TRUE
230916	O15446	418	423	428	0.606407	0.00490298	PTSTKKKKKKK	0.0580328	0.0538574	0.0453052	0.0508469	0.0664047	0.0649001	0.051198	0.067819	0.0530522	0.0419487	0.0530419	CD3EAP	0.0203552	Candidate NLS	TRUE
230917	O15446	419	424	429	0.611195	0.00253213	TSTKKKKKKKE	0.0510601	0.0507573	0.053134	0.0584261	0.0664047	0.0649001	0.051198	0.067819	0.0530522	0.0419487	0.0524945	CD3EAP	0.0219512	Candidate NLS	TRUE
230918	O15446	420	425	430	0.628996	0.000146127	STKKKKKKKER	0.0519839	0.0538574	0.0552181	0.0584261	0.0664047	0.0649001	0.051198	0.067819	0.0530522	0.0578966	0.0482396	CD3EAP	0.0240566	Candidate NLS	TRUE
230919	O15446	421	426	431	0.585666	0.0517441	TKKKKKKKERG	0.0510601	0.0378389	0.0552181	0.0584261	0.0664047	0.0649001	0.051198	0.067819	0.0429613	0.0353795	0.0544605	CD3EAP	0.0190793	Candidate NLS	TRUE
230921	O15446	423	428	433	0.593887	0.0224039	KKKKKKERGHT	0.0433657	0.0378389	0.0552181	0.0584261	0.0664047	0.0649001	0.0487971	0.0704982	0.0453616	0.0546603	0.0484158	CD3EAP	0.0202748	Candidate NLS	TRUE
230955	O15446	457	462	467	0.619423	0.000732426	PGSTKKRKKQS	0.0580328	0.0436697	0.0453052	0.0508469	0.0664047	0.0649001	0.0653548	0.067819	0.0530522	0.0535997	0.0504377	CD3EAP	0.024016	Candidate NLS	TRUE
230956	O15446	458	463	468	0.615064	0.00143666	GSTKKRKKQSQ	0.0601789	0.0507573	0.053134	0.0584261	0.0664047	0.0693145	0.051198	0.067819	0.0406975	0.0475124	0.0496217	CD3EAP	0.023371	Candidate NLS	TRUE
230994	O15446	496	501	506	0.603345	0.00730961	TGRDKKRKQQQ	0.0510601	0.0436697	0.0540772	0.04614	0.0664047	0.0649001	0.0653548	0.067819	0.0406975	0.0535997	0.0496217	CD3EAP	0.0220884	Candidate NLS	TRUE
230995	O15446	497	502	507	0.609655	0.00314712	GRDKKRKQQQQ	0.0601789	0.0581128	0.0547998	0.0584261	0.0664047	0.0693145	0.051198	0.0473009	0.0406975	0.0535997	0.0496217	CD3EAP	0.0185414	Candidate NLS	TRUE
231007	O15479	9	14	19	0.630199	0.000117789	LRAREKRRKAR	0.0444106	0.0581128	0.0573613	0.0671185	0.0462763	0.0649001	0.0653548	0.0704982	0.0530522	0.0548747	0.0482396	MAGEB2	0.0217035	Candidate NLS	TRUE
231008	O15479	10	15	20	0.605589	0.00546463	RAREKRRKARD	0.0486948	0.053696	0.0540772	0.0505006	0.0664047	0.0693145	0.0653548	0.067819	0.0452851	0.0353795	0.0490627	MAGEB2	0.0236994	Candidate NLS	TRUE
231137	O15479	139	144	149	0.59661	0.0165137	KIVGKRFREHF	0.0433657	0.0604087	0.0503889	0.0347903	0.0664047	0.0693145	0.0584368	0.0704982	0.0429613	0.0546603	0.04538	MAGEB2	0.0207061	Candidate NLS	TRUE
231193	O15479	195	200	205	0.615314	0.00138361	SWDFPRRKLLM	0.0519839	0.0378707	0.0547998	0.0528635	0.0549842	0.0693145	0.0653548	0.067819	0.0639526	0.0505733	0.0457978	MAGEB2	0.0214027	Candidate NLS	FALSE
231323	O15484	16	21	26	0.614248	0.00162291	LRRDCRRRKVL	0.0444106	0.0581128	0.0540772	0.04614	0.0528671	0.0693145	0.0653548	0.0704982	0.0530522	0.0515515	0.0488696	CAPN5	0.0209035	Candidate NLS	FALSE
231324	O15484	17	22	27	0.629467	0.00013435	RRDCRRRKVLF	0.0486948	0.0581128	0.0547998	0.0571164	0.0555421	0.0693145	0.0653548	0.067819	0.0567592	0.0505733	0.04538	CAPN5	0.0237367	Candidate NLS	FALSE
231355	O15484	48	53	58	0.602447	0.00818879	AVRWKRPKGIC	0.0573888	0.0538475	0.0540772	0.0366856	0.0664047	0.0693145	0.0511649	0.067819	0.0453616	0.0493719	0.0510116	CAPN5	0.0199714	Candidate NLS	TRUE
231715	O15484	408	413	418	0.622424	0.000450602	RPKRSTRREGK	0.0486948	0.0656125	0.0552181	0.0671185	0.0486885	0.0571534	0.0653548	0.0704982	0.0429613	0.0480825	0.0530419	CAPN5	0.0196379	Candidate NLS	FALSE
231993	O15488	56	61	66	0.62556	0.000266113	GQSLRRHRLTR	0.0601789	0.0585417	0.0453052	0.0496235	0.0555421	0.0693145	0.0560364	0.0704982	0.0639526	0.0483277	0.0482396	GYG2	0.0213231	Candidate NLS	FALSE
231997	O15488	60	65	70	0.629148	0.000142228	RRHRLTRKLVV	0.0486948	0.0581128	0.048733	0.0671185	0.049553	0.0571534	0.0653548	0.067819	0.0639526	0.0515515	0.0511041	GYG2	0.0197574	Candidate NLS	FALSE
232405	O15488	468	473	478	0.623405	0.000382985	SPEEERRKWEE	0.0519839	0.0656125	0.048733	0.0505006	0.0462763	0.0693145	0.0653548	0.067819	0.0474195	0.0578966	0.0524945	GYG2	0.0197968	Candidate NLS	FALSE
233013	O15516	40	45	50	0.584347	0.0585039	NKSEKKRRDQF	0.0483335	0.0378389	0.0453052	0.0505006	0.0664047	0.0649001	0.0653548	0.0704982	0.036231	0.0535997	0.04538	CLOCK	0.0204332	Candidate NLS	TRUE
233036	O15516	63	68	73	0.610406	0.00283201	GNARKMDKSTV	0.0601789	0.0524269	0.0573613	0.0671185	0.0664047	0.0582848	0.0389682	0.067819	0.0424117	0.0483277	0.0511041	CLOCK	0.0191663	Candidate NLS	FALSE
233353	O15516	380	385	390	0.62976	0.000127471	EVRAERRRELG	0.0635255	0.0538475	0.0540772	0.0588709	0.0462763	0.0693145	0.0653548	0.0704982	0.0429613	0.0505733	0.0544605	CLOCK	0.0218882	Candidate NLS	FALSE
234241	O15519	432	437	442	0.629835	0.000125769	RQERKRPLLDL	0.0486948	0.0585417	0.048733	0.0671185	0.0664047	0.0693145	0.0511649	0.0499361	0.0639526	0.0571046	0.0488696	CFLAR	0.0221684	Candidate NLS	FALSE
234358	O15522	79	84	89	0.599091	0.0123537	SDAEKRKKRRV	0.0519839	0.0404295	0.0573613	0.0505006	0.0664047	0.0693145	0.051198	0.067819	0.057596	0.0353795	0.0511041	NKX2-8	0.0208467	Candidate NLS	TRUE
234360	O15522	81	86	91	0.636872	3.38084e-05	AEKRKKRRVLF	0.0573888	0.0372763	0.0552181	0.0671185	0.0664047	0.0649001	0.0653548	0.0704982	0.0567592	0.0505733	0.04538	NKX2-8	0.0281657	High confidence NLS	TRUE
234361	O15522	82	87	92	0.630079	0.000120373	EKRKKRRVLFS	0.0635255	0.0378389	0.0540772	0.0584261	0.0664047	0.0693145	0.0653548	0.0488212	0.0639526	0.0519256	0.0504377	NKX2-8	0.0231974	Candidate NLS	TRUE
234412	O15522	133	138	143	0.622867	0.000418818	QNHRYKLKRAR	0.0553601	0.0524269	0.048733	0.0671185	0.054448	0.0649001	0.0513511	0.067819	0.057596	0.0548747	0.0482396	NKX2-8	0.0201978	Candidate NLS	TRUE
234415	O15522	136	141	146	0.594284	0.0214465	RYKLKRARAPG	0.0486948	0.0513858	0.0552181	0.0496235	0.0664047	0.0693145	0.0491068	0.0704982	0.0452851	0.0342925	0.0544605	NKX2-8	0.0206682	Candidate NLS	TRUE
234762	O15523	254	259	264	0.62197	0.000485537	ENGRYGRRKQY	0.0635255	0.0524269	0.0429654	0.0671185	0.054448	0.0486634	0.0653548	0.0704982	0.0530522	0.0535997	0.0503176	DDX3Y	0.0184288	Candidate NLS	FALSE
235173	O15524	15	20	25	0.625013	0.000292162	TAAEPRRRPEP	0.0510601	0.053696	0.0573613	0.0505006	0.0549842	0.0693145	0.0653548	0.0704982	0.0404035	0.0578966	0.0539432	SOCS1	0.0235904	Candidate NLS	FALSE
235193	O15524	35	40	45	0.621339	0.000538217	APARPRPCPAV	0.0573888	0.0656125	0.0573613	0.0671185	0.0549842	0.0693145	0.0511649	0.0520126	0.0404035	0.0548747	0.0511041	SOCS1	0.0184273	Candidate NLS	FALSE
235312	O15524	154	159	164	0.62243	0.000450183	YVAAPRRMLGA	0.0460863	0.0538475	0.0573613	0.0588709	0.0549842	0.0693145	0.0653548	0.0509645	0.0639526	0.0480825	0.053611	SOCS1	0.0198016	Candidate NLS	FALSE
235332	O15524	174	179	184	0.622194	0.000468059	LQELCRQRIVA	0.0444106	0.0585417	0.048733	0.0496235	0.0528671	0.0693145	0.0579277	0.0704982	0.0651148	0.0515515	0.053611	SOCS1	0.0210434	Candidate NLS	FALSE
235689	O15527	330	335	340	0.610497	0.00279589	QEPPAKRRKGS	0.0553601	0.0372763	0.0638754	0.0524489	0.0492105	0.0649001	0.0653548	0.0704982	0.0530522	0.0480825	0.0504377	OGG1	0.0189242	Candidate NLS	TRUE
235690	O15527	331	336	341	0.666693	4.23531e-08	EPPAKRRKGSK	0.0635255	0.0656125	0.0638754	0.0588709	0.0664047	0.0693145	0.0653548	0.067819	0.0453616	0.0475124	0.0530419	OGG1	0.0320397	High confidence NLS	TRUE
236149	O15534	455	460	465	0.609156	0.00337313	VLGRHKVRTAP	0.0493836	0.0519762	0.0429654	0.0671185	0.0548999	0.0649001	0.0452898	0.0704982	0.0533067	0.0548747	0.0539432	PER1	0.018598	Candidate NLS	FALSE
236530	O15534	836	841	846	0.616863	0.00109295	RSKAKRSRHHQ	0.0486948	0.0507573	0.0552181	0.0588709	0.0664047	0.0693145	0.0462946	0.0704982	0.0465274	0.0546603	0.0496217	PER1	0.0237427	Candidate NLS	TRUE
236851	O15534	1157	1162	1167	0.61096	0.00261832	KQDRERLRAMQ	0.0433657	0.0585417	0.0547998	0.0671185	0.0462763	0.0693145	0.0513511	0.0704982	0.0452851	0.0547872	0.0496217	PER1	0.0185011	Candidate NLS	FALSE
237114	O15535	140	145	150	0.62525	0.000280586	EMVAHRHRQEV	0.0635255	0.0520178	0.0503889	0.0588709	0.0548999	0.0693145	0.0560364	0.0704982	0.0406975	0.0578966	0.0511041	ZSCAN9	0.022415	Candidate NLS	FALSE
239001	O15550	1090	1095	1100	0.61074	0.00270117	LSDDKKWKLQL	0.0444106	0.0507573	0.0547998	0.04614	0.0664047	0.0649001	0.0490867	0.067819	0.0639526	0.0535997	0.0488696	KDM6A	0.0204688	Candidate NLS	TRUE
239316	O43143	14	19	24	0.611198	0.00253105	PSGKKRAGTDG	0.0580328	0.0507573	0.0429654	0.0584261	0.0664047	0.0693145	0.0491068	0.0513183	0.0533067	0.0571046	0.0544605	DHX15	0.0191283	Candidate NLS	FALSE
239665	O43143	363	368	373	0.614641	0.00153064	DEACKRIKREV	0.0444585	0.0372763	0.0573613	0.0571164	0.0664047	0.0693145	0.0482937	0.067819	0.057596	0.0578966	0.0511041	DHX15	0.0232183	Candidate NLS	TRUE
240138	O43147	51	56	61	0.602938	0.00769734	LLHQLRRRAAG	0.0444106	0.0519762	0.048733	0.0484773	0.049553	0.0693145	0.0653548	0.0704982	0.0452851	0.0548747	0.0544605	SGSM2	0.0189578	Candidate NLS	FALSE
240302	O43147	215	220	225	0.610926	0.00263077	DSPAKRPALGI	0.0444585	0.0507573	0.0638754	0.0588709	0.0664047	0.0693145	0.0511649	0.0478731	0.0639526	0.0480825	0.0461718	SGSM2	0.0190194	Candidate NLS	FALSE
240702	O43147	615	620	625	0.61412	0.00165422	VVVRQREREAH	0.0493836	0.0538475	0.0503889	0.0671185	0.0521415	0.0693145	0.0487971	0.0704982	0.0429613	0.0548747	0.0547941	SGSM2	0.020313	Candidate NLS	FALSE
241136	O43148	53	58	63	0.598414	0.0133868	VDIARKRKEFE	0.0493836	0.0404295	0.048733	0.0588709	0.0555421	0.0649001	0.0653548	0.067819	0.0429613	0.0519256	0.0524945	RNMT	0.0193456	Candidate NLS	FALSE
241137	O43148	54	59	64	0.625951	0.000248892	DIARKRKEFED	0.0444585	0.0604087	0.0573613	0.0671185	0.0664047	0.0693145	0.051198	0.051548	0.0511792	0.0578966	0.0490627	RNMT	0.0224726	Candidate NLS	FALSE
241159	O43148	76	81	86	0.654445	8.20829e-07	DTPSKKRKLDP	0.0444585	0.0538574	0.0638754	0.0527744	0.0664047	0.0649001	0.0653548	0.067819	0.0639526	0.0571046	0.0539432	RNMT	0.0292452	High confidence NLS	TRUE
241182	O43148	99	104	109	0.628865	0.00014955	EGNSKKRKRET	0.0635255	0.0436697	0.0405087	0.0527744	0.0664047	0.0649001	0.0653548	0.067819	0.057596	0.0578966	0.0484158	RNMT	0.0249966	High confidence NLS	TRUE
241183	O43148	100	105	110	0.617536	0.000984973	GNSKKRKRETE	0.0601789	0.0524269	0.0453052	0.0584261	0.0664047	0.0693145	0.051198	0.0704982	0.0429613	0.0483277	0.0524945	RNMT	0.0241296	Candidate NLS	TRUE
241204	O43148	121	126	131	0.61075	0.00269763	DGTQNKRKIAL	0.0444585	0.0436697	0.053134	0.0484773	0.054077	0.0649001	0.0653548	0.067819	0.0651148	0.0548747	0.0488696	RNMT	0.0193151	Candidate NLS	FALSE
241272	O43148	189	194	199	0.615803	0.001285	EKVRQKKKRDI	0.0635255	0.0378389	0.0503889	0.0671185	0.0521415	0.0649001	0.051198	0.067819	0.057596	0.0571046	0.0461718	RNMT	0.0184547	Candidate NLS	TRUE
241273	O43148	190	195	200	0.586788	0.0465011	KVRQKKKRDIT	0.0433657	0.0538475	0.0540772	0.0484773	0.0664047	0.0649001	0.051198	0.0704982	0.036231	0.0493719	0.0484158	RNMT	0.0188456	Candidate NLS	TRUE
241274	O43148	191	196	201	0.615132	0.00142199	VRQKKKRDITV	0.0493836	0.0581128	0.0447268	0.0584261	0.0664047	0.0649001	0.0653548	0.0432769	0.0651148	0.0483277	0.0511041	RNMT	0.0191191	Candidate NLS	TRUE
242417	O43149	868	873	878	0.61022	0.00290721	FPNRQTRRNHL	0.0462931	0.0656125	0.0405087	0.0671185	0.0521415	0.0571534	0.0653548	0.0704982	0.0420095	0.0546603	0.0488696	ZZEF1	0.0187465	Candidate NLS	FALSE
243003	O43149	1454	1459	1464	0.625853	0.000253087	QPLNKRQRTSS	0.0553601	0.0656125	0.0424171	0.0470618	0.0664047	0.0693145	0.0579277	0.0704982	0.0533067	0.0475124	0.0504377	ZZEF1	0.0249011	High confidence NLS	TRUE
243076	O43149	1527	1532	1537	0.618545	0.000841346	PFTRGRLRLLS	0.0580328	0.0384476	0.053134	0.0671185	0.0456853	0.0693145	0.0513511	0.0704982	0.0639526	0.0505733	0.0504377	ZZEF1	0.0187827	Candidate NLS	FALSE
243307	O43149	1758	1763	1768	0.621755	0.000502939	EDPEKQRKMHM	0.0635255	0.0404295	0.0638754	0.0505006	0.0664047	0.0417946	0.0653548	0.067819	0.0615928	0.0546603	0.0457978	ZZEF1	0.0185408	Candidate NLS	FALSE
243836	O43149	2287	2292	2297	0.615519	0.00134146	IVDVKTRKRKT	0.0548643	0.0538475	0.0547998	0.0473148	0.0664047	0.0571534	0.0653548	0.067819	0.057596	0.0419487	0.0484158	ZZEF1	0.0213429	Candidate NLS	FALSE
243838	O43149	2289	2294	2299	0.615887	0.00126868	DVKTRKRKTVK	0.0444585	0.0538475	0.0552181	0.0508469	0.0555421	0.0649001	0.0653548	0.067819	0.0533067	0.0515515	0.0530419	ZZEF1	0.0208962	Candidate NLS	FALSE
243841	O43149	2292	2297	2302	0.60251	0.00812467	TRKRKTVKDYQ	0.0510601	0.0581128	0.0552181	0.0671185	0.0664047	0.0571534	0.0452898	0.067819	0.036231	0.0484807	0.0496217	ZZEF1	0.0189687	Candidate NLS	FALSE
244070	O43149	2521	2526	2531	0.627757	0.000181865	WQPSKSLRLEE	0.0433901	0.0585417	0.0638754	0.0527744	0.0664047	0.0465781	0.0513511	0.0704982	0.0639526	0.0578966	0.0524945	ZZEF1	0.0198274	Candidate NLS	FALSE
244548	O43151	48	53	58	0.640395	1.68698e-05	GDGRKKRKRCG	0.0601789	0.0404295	0.0429654	0.0671185	0.0664047	0.0649001	0.0653548	0.067819	0.057596	0.0531674	0.0544605	TET3	0.0280692	High confidence NLS	TRUE
244549	O43151	49	54	59	0.603772	0.00692121	DGRKKRKRCGT	0.0444585	0.0436697	0.0540772	0.0584261	0.0664047	0.0693145	0.051198	0.0704982	0.0492264	0.0480825	0.0484158	TET3	0.0227929	Candidate NLS	TRUE
244551	O43151	51	56	61	0.601676	0.00901779	RKKRKRCGTCE	0.0486948	0.0378389	0.0552181	0.0671185	0.0664047	0.0693145	0.0467995	0.0513183	0.0533067	0.0531674	0.0524945	TET3	0.0188479	Candidate NLS	TRUE
244686	O43151	186	191	196	0.627019	0.000206909	PGPAHTARLED	0.0580328	0.0436697	0.0638754	0.0588709	0.0548999	0.0571534	0.0491068	0.0704982	0.0639526	0.0578966	0.0490627	TET3	0.0187163	Candidate NLS	FALSE
244984	O43151	484	489	494	0.622843	0.000420488	LPTKPKVKVEA	0.0444106	0.0656125	0.053134	0.0584261	0.0549842	0.0649001	0.0452898	0.067819	0.0567592	0.0578966	0.053611	TET3	0.0192446	Candidate NLS	FALSE
245074	O43151	574	579	584	0.626347	0.000232477	PPKEKKKKLPT	0.0580328	0.0656125	0.0552181	0.0505006	0.0664047	0.0649001	0.051198	0.067819	0.0639526	0.0342925	0.0484158	TET3	0.0226084	Candidate NLS	TRUE
245108	O43151	608	613	618	0.616537	0.00114901	QIKKSRPREAQ	0.0553601	0.0604087	0.0552181	0.0584261	0.0486885	0.0693145	0.0511649	0.0704982	0.0429613	0.0548747	0.0496217	TET3	0.018876	Candidate NLS	TRUE
245495	O43151	995	1000	1005	0.605073	0.0058479	YARSKTPRKFR	0.0460863	0.053696	0.0540772	0.0527744	0.0664047	0.0571534	0.0511649	0.0704982	0.0530522	0.0519256	0.0482396	TET3	0.0192922	Candidate NLS	FALSE
245498	O43151	998	1003	1008	0.618071	0.000906309	SKTPRKFRLAG	0.0519839	0.0378389	0.053134	0.0524489	0.0555421	0.0649001	0.0584368	0.0704982	0.0639526	0.0548747	0.0544605	TET3	0.0206566	Candidate NLS	FALSE
245655	O43151	1155	1160	1165	0.614094	0.00166058	PAKSCRQRQLE	0.0580328	0.053696	0.0552181	0.0527744	0.0528671	0.0693145	0.0579277	0.0704982	0.0406975	0.0505733	0.0524945	TET3	0.0204171	Candidate NLS	FALSE
246238	O43151	1738	1743	1748	0.593307	0.0238657	KLYGKKRKWGG	0.0433657	0.0519762	0.048733	0.0347903	0.0664047	0.0649001	0.0653548	0.067819	0.0474195	0.0480825	0.0544605	TET3	0.0199562	Candidate NLS	TRUE
246347	O43156	62	67	72	0.630048	0.00012105	TPGPKRERLIQ	0.0510601	0.0656125	0.0429654	0.0524489	0.0664047	0.0693145	0.0487971	0.0704982	0.0639526	0.0493719	0.0496217	TTI1	0.0245286	High confidence NLS	TRUE
247212	O43156	927	932	937	0.611192	0.00253318	LRAFKVLRTLG	0.0444106	0.0581128	0.0573613	0.0528635	0.0664047	0.0518491	0.0513511	0.0704982	0.0533067	0.0505733	0.0544605	TTI1	0.0191038	Candidate NLS	FALSE
247396	O43159	32	37	42	0.598424	0.0133713	NKGSKRRQLLA	0.0483335	0.0378389	0.0429654	0.0527744	0.0664047	0.0693145	0.0653548	0.0473009	0.0639526	0.0505733	0.053611	RRP8	0.018691	Candidate NLS	FALSE
247434	O43159	70	75	80	0.624785	0.000303659	ERKKKCPKKAS	0.0635255	0.0581128	0.0552181	0.0584261	0.0664047	0.0457498	0.0511649	0.067819	0.0530522	0.0548747	0.0504377	RRP8	0.018543	Candidate NLS	FALSE
247491	O43159	127	132	137	0.613222	0.00188842	AEDEKRKRKCQ	0.0573888	0.0372763	0.0547998	0.0505006	0.0664047	0.0693145	0.051198	0.0704982	0.0530522	0.0531674	0.0496217	RRP8	0.0230422	Candidate NLS	TRUE
247492	O43159	128	133	138	0.620598	0.000606865	EDEKRKRKCQK	0.0635255	0.0404295	0.048733	0.0584261	0.0555421	0.0649001	0.0653548	0.067819	0.0492264	0.0535997	0.0530419	RRP8	0.0216812	Candidate NLS	TRUE
247495	O43159	131	136	141	0.617061	0.00105998	KRKRKCQKHAP	0.0433657	0.0581128	0.0552181	0.0671185	0.0664047	0.0457498	0.0579277	0.067819	0.0465274	0.0548747	0.0539432	RRP8	0.0200236	Candidate NLS	TRUE
247550	O43159	186	191	196	0.612894	0.00198128	KQWRNRQKNKR	0.0433657	0.0585417	0.0625324	0.0671185	0.054077	0.0693145	0.0579277	0.067819	0.0420095	0.0419487	0.0482396	RRP8	0.0216036	Candidate NLS	FALSE
247554	O43159	190	195	200	0.602493	0.00814226	NRQKNKRRCKN	0.0483335	0.0581128	0.0447268	0.0584261	0.054077	0.0649001	0.0653548	0.0704982	0.0492264	0.0419487	0.0468884	RRP8	0.0194072	Candidate NLS	FALSE
247555	O43159	191	196	201	0.618762	0.000813128	RQKNKRRCKNK	0.0486948	0.0585417	0.0552181	0.0470618	0.0664047	0.0693145	0.0653548	0.0520126	0.0530522	0.0500652	0.0530419	RRP8	0.0219398	Candidate NLS	FALSE
247964	O43167	154	159	164	0.610018	0.00299112	KNDPPKRKRGR	0.0433657	0.0524269	0.0547998	0.0524489	0.0549842	0.0649001	0.0653548	0.067819	0.057596	0.0480825	0.0482396	ZBTB24	0.0199	Candidate NLS	TRUE
247965	O43167	155	160	165	0.597187	0.0154516	NDPPKRKRGRP	0.0483335	0.0404295	0.0638754	0.0524489	0.0664047	0.0693145	0.051198	0.0704982	0.0453616	0.0353795	0.0539432	ZBTB24	0.0218278	Candidate NLS	TRUE
247967	O43167	157	162	167	0.630133	0.000119194	PPKRKRGRPKK	0.0580328	0.0656125	0.0552181	0.0671185	0.0664047	0.0693145	0.0425402	0.0704982	0.0404035	0.0419487	0.0530419	ZBTB24	0.0254347	High confidence NLS	TRUE
248060	O43167	250	255	260	0.627989	0.000174617	QSRYSKRRIWR	0.0553601	0.0507573	0.0540772	0.0486004	0.0486885	0.0649001	0.0653548	0.0704982	0.0651148	0.056398	0.0482396	ZBTB24	0.0200979	Candidate NLS	FALSE
248061	O43167	251	256	261	0.59503	0.0197442	SRYSKRRIWRS	0.0519839	0.0581128	0.048733	0.0527744	0.0664047	0.0693145	0.0653548	0.0491152	0.0474195	0.0353795	0.0504377	ZBTB24	0.0185852	Candidate NLS	FALSE
248071	O43167	261	266	271	0.619101	0.00077076	SVKLKDYKLVG	0.0519839	0.0538475	0.0552181	0.0496235	0.0664047	0.0552642	0.0489756	0.067819	0.0639526	0.0515515	0.0544605	ZBTB24	0.0194331	Candidate NLS	FALSE
248283	O43167	473	478	483	0.597903	0.0142157	DSSAKRRHCIL	0.0444585	0.0507573	0.0453052	0.0588709	0.0664047	0.0693145	0.0653548	0.0499693	0.0492264	0.0493719	0.0488696	ZBTB24	0.0197571	Candidate NLS	FALSE
248284	O43167	474	479	484	0.621916	0.000489843	SSAKRRHCILH	0.0519839	0.0507573	0.0573613	0.0584261	0.0555421	0.0693145	0.0560364	0.0520126	0.0651148	0.0505733	0.0547941	ZBTB24	0.018653	Candidate NLS	FALSE
248587	O43172	90	95	100	0.597047	0.0157035	FERRKRARQIN	0.0462931	0.0372763	0.0540772	0.0671185	0.0664047	0.0693145	0.0491068	0.0704982	0.0406975	0.0493719	0.0468884	PRPF4	0.0224554	Candidate NLS	TRUE
248622	O43172	125	130	135	0.624026	0.000345199	GPAERRERLRN	0.0601789	0.0656125	0.0573613	0.0505006	0.0555421	0.0693145	0.0487971	0.0704982	0.0639526	0.0353795	0.0468884	PRPF4	0.020291	Candidate NLS	FALSE
248639	O43172	142	147	152	0.601561	0.0091473	TDALKKTKKDD	0.0510601	0.0404295	0.0573613	0.0496235	0.0664047	0.0649001	0.0447432	0.067819	0.0530522	0.0571046	0.0490627	PRPF4	0.0191192	Candidate NLS	TRUE
248682	O43172	185	190	195	0.638489	2.46486e-05	SLPRAMKRLEE	0.0519839	0.0519762	0.0638754	0.0671185	0.0492105	0.0582848	0.051198	0.0704982	0.0639526	0.0578966	0.0524945	PRPF4	0.0199753	Candidate NLS	FALSE
248684	O43172	187	192	197	0.609293	0.00330967	PRAMKRLEEAR	0.0580328	0.0581128	0.0573613	0.0510924	0.0664047	0.0693145	0.0513511	0.051548	0.0429613	0.0548747	0.0482396	PRPF4	0.01877	Candidate NLS	FALSE
248929	O43172	432	437	442	0.615047	0.00144042	KVWDLRQRRCV	0.0433657	0.0538475	0.0625324	0.04614	0.049553	0.0693145	0.0579277	0.0704982	0.057596	0.0531674	0.0511041	PRPF4	0.0192143	Candidate NLS	FALSE
249771	O43189	239	244	249	0.638753	2.33962e-05	GGPEKVRRLQL	0.0601789	0.0436697	0.0638754	0.0505006	0.0664047	0.0518491	0.0653548	0.0704982	0.0639526	0.0535997	0.0488696	PHF1	0.0238561	Candidate NLS	FALSE
249851	O43189	319	324	329	0.616333	0.00118543	GREIKKRKCLF	0.0601789	0.0581128	0.048733	0.0396496	0.0664047	0.0649001	0.0653548	0.067819	0.0492264	0.0505733	0.04538	PHF1	0.0224252	Candidate NLS	TRUE
249852	O43189	320	325	330	0.602399	0.00823922	REIKKRKCLFG	0.0486948	0.0372763	0.048733	0.0584261	0.0664047	0.0693145	0.051198	0.0520126	0.0639526	0.0519256	0.0544605	PHF1	0.0187555	Candidate NLS	TRUE
249895	O43189	363	368	373	0.61533	0.00138027	RPLGKRRRPEP	0.0486948	0.0656125	0.0424171	0.0347903	0.0664047	0.0693145	0.0653548	0.0704982	0.0404035	0.0578966	0.0539432	PHF1	0.0240938	Candidate NLS	TRUE
249904	O43189	372	377	382	0.622147	0.000471659	EPEPLRRRQKG	0.0635255	0.0656125	0.048733	0.0524489	0.049553	0.0693145	0.0653548	0.0704982	0.0406975	0.0419487	0.0544605	PHF1	0.0211724	Candidate NLS	FALSE
249906	O43189	374	379	384	0.627691	0.00018399	EPLRRRQKGKV	0.0635255	0.0656125	0.0424171	0.0671185	0.0555421	0.0693145	0.0579277	0.067819	0.0453616	0.0419487	0.0511041	PHF1	0.0229866	Candidate NLS	FALSE
250387	O43236	298	303	308	0.639239	2.12532e-05	EVDHKKRKIRE	0.0635255	0.0538475	0.0547998	0.0495983	0.0664047	0.0649001	0.0653548	0.067819	0.0651148	0.0353795	0.0524945	2020-09-04	0.0262652	High confidence NLS	TRUE
250732	O43242	175	180	185	0.596124	0.0174539	MMNSKRYKEAQ	0.050852	0.0520178	0.0405087	0.0527744	0.0664047	0.0693145	0.0489756	0.067819	0.0429613	0.0548747	0.0496217	PSMD3	0.0201269	Candidate NLS	TRUE
251309	O43248	228	233	238	0.629427	0.000135307	NAPRTRKKRCP	0.0483335	0.053696	0.0638754	0.0671185	0.0433656	0.0693145	0.051198	0.067819	0.057596	0.0531674	0.0539432	HOXC11	0.0194897	Candidate NLS	FALSE
251311	O43248	230	235	240	0.624392	0.000324543	PRTRKKRCPYS	0.0580328	0.0581128	0.053134	0.0671185	0.0664047	0.0649001	0.0653548	0.0520126	0.0404035	0.0484807	0.0504377	HOXC11	0.0230737	Candidate NLS	FALSE
251312	O43248	231	236	241	0.612014	0.00225117	RTRKKRCPYSK	0.0486948	0.0538574	0.0540772	0.0584261	0.0664047	0.0693145	0.0467995	0.054974	0.0589121	0.0475124	0.0530419	HOXC11	0.0199319	Candidate NLS	FALSE
251547	O43251	172	177	182	0.628287	0.000165672	DADRAREKLHG	0.0444585	0.053696	0.0547998	0.0671185	0.0492105	0.0693145	0.0487971	0.067819	0.0639526	0.0546603	0.0544605	RBFOX2	0.0205914	Candidate NLS	FALSE
251760	O43252	5	10	15	0.613237	0.00188438	GSLCKKVKLSN	0.0601789	0.0507573	0.0424171	0.0571164	0.0664047	0.0649001	0.0452898	0.067819	0.0639526	0.0475124	0.0468884	PAPSS1	0.0204324	Candidate NLS	TRUE
252258	O43252	503	508	513	0.628598	0.000156824	VQWHCRARMVA	0.0493836	0.0585417	0.0625324	0.0495983	0.0528671	0.0693145	0.0491068	0.0704982	0.0615928	0.0515515	0.053611	PAPSS1	0.0207998	Candidate NLS	FALSE
252318	O43252	563	568	573	0.618647	0.000827971	AAYNKKKKRMD	0.0573888	0.053696	0.048733	0.0470618	0.0664047	0.0649001	0.051198	0.067819	0.057596	0.0547872	0.0490627	PAPSS1	0.0214677	Candidate NLS	TRUE
252319	O43252	564	569	574	0.629725	0.000128266	AYNKKKKRMDY	0.0573888	0.0513858	0.0405087	0.0584261	0.0664047	0.0649001	0.051198	0.0704982	0.0615928	0.0571046	0.0503176	PAPSS1	0.024222	Candidate NLS	TRUE
252320	O43252	565	570	575	0.594811	0.0202323	YNKKKKRMDYY	0.0460863	0.0524269	0.0552181	0.0584261	0.0664047	0.0649001	0.0653548	0.0509645	0.036231	0.0484807	0.0503176	PAPSS1	0.0188311	Candidate NLS	TRUE
252635	O43255	266	271	276	0.608662	0.00361172	ELNGNRRRLTW	0.0635255	0.0519762	0.0405087	0.0347903	0.054077	0.0693145	0.0653548	0.0704982	0.0639526	0.0483277	0.0463363	SIAH2	0.0186035	Candidate NLS	FALSE
252746	O43257	63	68	73	0.593176	0.0242053	DTGKKKKKTRG	0.0444585	0.0538574	0.0429654	0.0584261	0.0664047	0.0649001	0.051198	0.067819	0.0533067	0.0353795	0.0544605	ZNHIT1	0.0196724	Candidate NLS	TRUE
252748	O43257	65	70	75	0.615469	0.00135171	GKKKKKTRGDH	0.0601789	0.0378389	0.0552181	0.0584261	0.0664047	0.0649001	0.0447432	0.0704982	0.0453616	0.0571046	0.0547941	ZNHIT1	0.0222448	Candidate NLS	TRUE
252884	O43281	57	62	67	0.636428	3.68416e-05	IVPANRVKLLP	0.0548643	0.0538475	0.0638754	0.0588709	0.054077	0.0693145	0.0452898	0.067819	0.0639526	0.0505733	0.0539432	EFS	0.021759	Candidate NLS	FALSE
253115	O43281	288	293	298	0.63453	5.2934e-05	PPPPHRPRLPS	0.0580328	0.0656125	0.0638754	0.0524489	0.0548999	0.0693145	0.0511649	0.0704982	0.0639526	0.0342925	0.0504377	EFS	0.0222573	Candidate NLS	FALSE
253117	O43281	290	295	300	0.619901	0.000678684	PPHRPRLPSAE	0.0580328	0.0656125	0.048733	0.0671185	0.0549842	0.0693145	0.0513511	0.054974	0.0424117	0.0548747	0.0524945	EFS	0.0186996	Candidate NLS	FALSE
253569	O43283	191	196	201	0.604926	0.0059607	EVAIKKVREQN	0.0635255	0.0538475	0.0573613	0.0396496	0.0664047	0.0649001	0.0452898	0.0704982	0.0429613	0.0535997	0.0468884	MAP3K13	0.0189405	Candidate NLS	TRUE
253829	O43283	451	456	461	0.602471	0.00816451	DEELIRRRREE	0.0444585	0.0372763	0.048733	0.0496235	0.0492252	0.0693145	0.0653548	0.0704982	0.057596	0.0578966	0.0524945	MAP3K13	0.018762	Candidate NLS	FALSE
253831	O43283	453	458	463	0.614887	0.00147542	ELIRRRREELR	0.0635255	0.0519762	0.048733	0.0671185	0.0555421	0.0693145	0.0653548	0.051548	0.0429613	0.0505733	0.0482396	MAP3K13	0.0193226	Candidate NLS	FALSE
253962	O43283	584	589	594	0.611331	0.00248347	YRSKPRHRRGN	0.0460863	0.0581128	0.0453052	0.0584261	0.0549842	0.0693145	0.0560364	0.0704982	0.057596	0.0480825	0.0468884	MAP3K13	0.0205147	Candidate NLS	FALSE
254178	O43283	800	805	810	0.65484	7.49532e-07	ALPRKTRPLQK	0.0573888	0.0519762	0.0638754	0.0671185	0.0664047	0.0571534	0.0653548	0.054974	0.0639526	0.0535997	0.0530419	MAP3K13	0.0256616	High confidence NLS	FALSE
254335	O43290	1	6	11	0.606741	0.00468881	MGSSKKHRGEK	0.050852	0.0436697	0.0453052	0.0527744	0.0664047	0.0649001	0.0560364	0.0704982	0.0453616	0.0578966	0.0530419	SART1	0.0221931	Candidate NLS	TRUE
254368	O43290	34	39	44	0.621483	0.000525778	EHKKHKHRSGG	0.0635255	0.0530239	0.0552181	0.0584261	0.0548999	0.0649001	0.0560364	0.0704982	0.0424117	0.0480825	0.0544605	SART1	0.0209928	Candidate NLS	TRUE
254384	O43290	50	55	60	0.603964	0.00675207	GERRKRSRERG	0.0601789	0.0372763	0.0540772	0.0671185	0.0664047	0.0693145	0.0462946	0.0704982	0.0429613	0.0353795	0.0544605	SART1	0.022811	Candidate NLS	TRUE
254386	O43290	52	57	62	0.612381	0.00213492	RRKRSRERGGE	0.0486948	0.0581128	0.0552181	0.0671185	0.0486885	0.0693145	0.0487971	0.0704982	0.0453616	0.0480825	0.0524945	SART1	0.0190112	Candidate NLS	TRUE
254421	O43290	87	92	97	0.631444	9.39619e-05	EPSERRVKREK	0.0635255	0.0656125	0.0453052	0.0505006	0.0555421	0.0693145	0.0452898	0.067819	0.057596	0.0578966	0.0530419	SART1	0.0202234	Candidate NLS	TRUE
254424	O43290	90	95	100	0.639129	2.17207e-05	ERRVKREKRDD	0.0635255	0.0581128	0.0540772	0.0473148	0.0664047	0.0693145	0.0487971	0.067819	0.057596	0.0571046	0.0490627	SART1	0.0247471	High confidence NLS	TRUE
254491	O43290	157	162	167	0.618571	0.000838013	NPMALRQREEL	0.0483335	0.0656125	0.048733	0.0588709	0.049553	0.0693145	0.0579277	0.0704982	0.0429613	0.0578966	0.0488696	SART1	0.0203762	Candidate NLS	FALSE
254549	O43290	215	220	225	0.623962	0.000348906	DLAEKRAKLLE	0.0444585	0.0519762	0.0573613	0.0505006	0.0664047	0.0693145	0.0491068	0.067819	0.0639526	0.0505733	0.0524945	SART1	0.0237836	Candidate NLS	TRUE
254700	O43290	366	371	376	0.623777	0.000359932	EEIRAKLRLQA	0.0635255	0.0372763	0.048733	0.0671185	0.0492105	0.0649001	0.0513511	0.0704982	0.0639526	0.0535997	0.053611	SART1	0.0193122	Candidate NLS	FALSE
254730	O43290	396	401	406	0.598644	0.0130286	MVTFKKTKRRV	0.050852	0.0538475	0.053134	0.0528635	0.0664047	0.0649001	0.0447432	0.067819	0.057596	0.0353795	0.0511041	SART1	0.0188197	Candidate NLS	TRUE
254731	O43290	397	402	407	0.616188	0.00121193	VTFKKTKRRVK	0.0493836	0.0538574	0.047077	0.0584261	0.0664047	0.0571534	0.051198	0.0704982	0.057596	0.0515515	0.0530419	SART1	0.0210756	Candidate NLS	TRUE
254737	O43290	403	408	413	0.600463	0.0104703	KRRVKKIRKKE	0.0433657	0.0581128	0.0540772	0.0473148	0.0664047	0.0649001	0.0482937	0.0704982	0.0530522	0.0419487	0.0524945	SART1	0.0199314	Candidate NLS	TRUE
254738	O43290	404	409	414	0.623471	0.000378805	RRVKKIRKKEK	0.0486948	0.0581128	0.0503889	0.0584261	0.0664047	0.0442791	0.0653548	0.067819	0.0530522	0.0578966	0.0530419	SART1	0.0204263	Candidate NLS	TRUE
254741	O43290	407	412	417	0.590594	0.0318028	KKIRKKEKEVV	0.0433657	0.0378389	0.048733	0.0671185	0.0664047	0.0649001	0.0487971	0.067819	0.0429613	0.0515515	0.0511041	SART1	0.0200625	Candidate NLS	TRUE
254773	O43290	439	444	449	0.620226	0.000644282	LRGRGRRRVSE	0.0444106	0.0581128	0.0429654	0.0671185	0.0456853	0.0693145	0.0653548	0.0704982	0.0567592	0.0475124	0.0524945	SART1	0.0211601	Candidate NLS	FALSE
255072	O43290	738	743	748	0.610243	0.00289799	SGKMKTERRMK	0.0519839	0.0436697	0.0552181	0.0510924	0.0664047	0.0571534	0.0487971	0.0704982	0.057596	0.0547872	0.0530419	SART1	0.0195402	Candidate NLS	FALSE
255076	O43290	742	747	752	0.61947	0.000726951	KTERRMKKLDE	0.0433657	0.0538574	0.048733	0.0671185	0.0555421	0.0582848	0.051198	0.067819	0.0639526	0.0571046	0.0524945	SART1	0.0188155	Candidate NLS	FALSE
255150	O43293	26	31	36	0.617293	0.00102271	IVRKCRQKGTG	0.0548643	0.0538475	0.0540772	0.0584261	0.0528671	0.0693145	0.0579277	0.067819	0.0453616	0.0483277	0.0544605	DAPK3	0.0208271	Candidate NLS	FALSE
255165	O43293	41	46	51	0.611015	0.00259783	AKFIKKRRLSS	0.0573888	0.0378389	0.047077	0.0396496	0.0664047	0.0649001	0.0653548	0.0704982	0.0639526	0.0475124	0.0504377	DAPK3	0.0224671	Candidate NLS	TRUE
255275	O43293	151	156	161	0.615917	0.00126296	NVPNPRIKLID	0.0483335	0.0538475	0.0638754	0.0470618	0.0549842	0.0693145	0.0482937	0.067819	0.0639526	0.0493719	0.0490627	DAPK3	0.0188324	Candidate NLS	FALSE
255380	O43293	256	261	266	0.611446	0.00244286	LVKDPKRRMTI	0.0444106	0.0538475	0.0552181	0.04614	0.0549842	0.0649001	0.0653548	0.0704982	0.0615928	0.0483277	0.0461718	DAPK3	0.019914	Candidate NLS	FALSE
255381	O43293	257	262	267	0.602799	0.0078334	VKDPKRRMTIA	0.0493836	0.0378389	0.0547998	0.0524489	0.0664047	0.0693145	0.0653548	0.0509645	0.0533067	0.0493719	0.053611	DAPK3	0.0203227	Candidate NLS	FALSE
255398	O43293	274	279	284	0.614081	0.00166376	WIKAIRRRNVR	0.0433901	0.0604087	0.0552181	0.0588709	0.0492252	0.0693145	0.0653548	0.0704982	0.0420095	0.0515515	0.0482396	DAPK3	0.0210499	Candidate NLS	FALSE
255413	O43293	289	294	299	0.63172	8.93334e-05	GRKPERRRLKT	0.0601789	0.0581128	0.0552181	0.0524489	0.0462763	0.0693145	0.0653548	0.0704982	0.0639526	0.0419487	0.0484158	DAPK3	0.0211103	Candidate NLS	FALSE
255415	O43293	291	296	301	0.61873	0.000817239	KPERRRLKTTR	0.0433657	0.0656125	0.048733	0.0671185	0.0555421	0.0693145	0.0513511	0.067819	0.0533067	0.0483277	0.0482396	DAPK3	0.0213488	Candidate NLS	FALSE
255499	O43293	375	380	385	0.617313	0.00101953	GQDLRRLRQEL	0.0601789	0.0585417	0.0547998	0.0496235	0.0555421	0.0693145	0.0513511	0.0704982	0.0406975	0.0578966	0.0488696	DAPK3	0.0201845	Candidate NLS	FALSE
255704	O43295	136	141	146	0.60047	0.0104608	IRLFKKSKEIG	0.0548643	0.0581128	0.0424171	0.0528635	0.0664047	0.0649001	0.0462946	0.067819	0.0429613	0.0493719	0.0544605	SRGAP3	0.0192803	Candidate NLS	TRUE
255991	O43295	423	428	433	0.609073	0.00341223	INIAKRRANQQ	0.0548643	0.0524269	0.048733	0.0588709	0.0664047	0.0693145	0.0653548	0.0478731	0.0420095	0.0535997	0.0496217	SRGAP3	0.0206771	Candidate NLS	FALSE
256053	O43295	485	490	495	0.598493	0.0132629	PKPQKMRRPRP	0.0580328	0.0378389	0.0638754	0.0484773	0.0664047	0.0582848	0.0653548	0.0704982	0.0404035	0.0353795	0.0539432	SRGAP3	0.0207919	Candidate NLS	FALSE
256055	O43295	487	492	497	0.610819	0.00267118	PQKMRRPRPLS	0.0580328	0.0585417	0.0552181	0.0510924	0.0555421	0.0693145	0.0511649	0.0704982	0.0404035	0.0505733	0.0504377	SRGAP3	0.0195797	Candidate NLS	FALSE
256418	O43295	850	855	860	0.605392	0.00560772	VMGRVRLRSDG	0.0493836	0.0520178	0.0429654	0.0671185	0.0487666	0.0693145	0.0513511	0.0704982	0.0424117	0.0571046	0.0544605	SRGAP3	0.0184268	Candidate NLS	FALSE
256428	O43295	860	865	870	0.615992	0.0012486	GAAIPRRRSGG	0.0601789	0.053696	0.0573613	0.0396496	0.0549842	0.0693145	0.0653548	0.0704982	0.0424117	0.0480825	0.0544605	SRGAP3	0.0212636	Candidate NLS	FALSE
256475	O43295	907	912	917	0.61969	0.00070193	ESPEKRRMATF	0.0635255	0.0507573	0.0638754	0.0505006	0.0664047	0.0693145	0.0653548	0.0509645	0.0452851	0.0483277	0.04538	SRGAP3	0.0218071	Candidate NLS	FALSE
257060	O43298	403	408	413	0.606661	0.00473935	GVCGKKFKMKH	0.0601789	0.0538475	0.0419479	0.0347903	0.0664047	0.0649001	0.0584368	0.067819	0.0615928	0.0419487	0.0547941	ZBTB43	0.0198687	Candidate NLS	TRUE
257167	O43299	53	58	63	0.62901	0.000145752	SATKYSRRLEK	0.0519839	0.053696	0.053134	0.0584261	0.054448	0.0465781	0.0653548	0.0704982	0.0639526	0.0578966	0.0530419	AP5Z1	0.0185137	Candidate NLS	FALSE
257401	O43299	287	292	297	0.626581	0.000223256	LPPRERLREVA	0.0444106	0.0656125	0.0638754	0.0671185	0.0462763	0.0693145	0.0513511	0.0704982	0.0429613	0.0515515	0.053611	AP5Z1	0.0207647	Candidate NLS	FALSE
258029	O43313	118	123	128	0.623913	0.000351789	PTIRKDLKTGP	0.0580328	0.0538574	0.048733	0.0671185	0.0664047	0.0552642	0.0513511	0.067819	0.0533067	0.0480825	0.0539432	ATMIN	0.0217133	Candidate NLS	FALSE
258070	O43313	159	164	169	0.616679	0.00112424	MHAEKKHKCSK	0.050852	0.0530239	0.0573613	0.0505006	0.0664047	0.0649001	0.0560364	0.067819	0.0492264	0.0475124	0.0530419	ATMIN	0.022818	Candidate NLS	TRUE
258133	O43313	222	227	232	0.657577	3.96017e-07	DPPSKKRKMEN	0.0444585	0.0656125	0.0638754	0.0527744	0.0664047	0.0649001	0.0653548	0.067819	0.0615928	0.0578966	0.0468884	ATMIN	0.0293101	High confidence NLS	TRUE
258134	O43313	223	228	233	0.609296	0.0033082	PPSKKRKMENC	0.0580328	0.0656125	0.0453052	0.0584261	0.0664047	0.0693145	0.051198	0.0509645	0.0429613	0.0500652	0.0510116	ATMIN	0.0190513	Candidate NLS	TRUE
259155	O43318	431	436	441	0.605606	0.00545263	GNGQPRRRSIQ	0.0601789	0.0524269	0.0429654	0.0484773	0.0549842	0.0693145	0.0653548	0.0704982	0.0424117	0.0493719	0.0496217	MAP3K7	0.0202316	Candidate NLS	FALSE
259650	O43347	54	59	64	0.607595	0.00417897	DPLTKRSRGFG	0.0444585	0.0656125	0.0424171	0.0508469	0.0664047	0.0693145	0.0462946	0.0704982	0.0453616	0.0519256	0.0544605	MSI1	0.0218171	Candidate NLS	TRUE
259790	O43347	194	199	204	0.632698	7.45852e-05	GSARGRSRVMP	0.0601789	0.0507573	0.0573613	0.0671185	0.0456853	0.0693145	0.0462946	0.0704982	0.0567592	0.0547872	0.0539432	MSI1	0.0200345	Candidate NLS	FALSE
260856	O43364	140	145	150	0.604793	0.00606497	GGGSRRLRTAY	0.0601789	0.0436697	0.0429654	0.0527744	0.0555421	0.0693145	0.0513511	0.0704982	0.0533067	0.0548747	0.0503176	HOXA2	0.018612	Candidate NLS	FALSE
260908	O43364	192	197	202	0.624683	0.000308948	QNRRMKHKRQT	0.0553601	0.0524269	0.0540772	0.0671185	0.0473336	0.0649001	0.0560364	0.067819	0.057596	0.0535997	0.0484158	HOXA2	0.0190871	Candidate NLS	FALSE
261270	O43365	188	193	198	0.620959	0.000572504	QASSKRARTAY	0.0553601	0.053696	0.0453052	0.0527744	0.0664047	0.0693145	0.0491068	0.0704982	0.0533067	0.0548747	0.0503176	HOXA3	0.0236717	Candidate NLS	TRUE
261295	O43365	213	218	223	0.610289	0.002879	NRYLCRPRRVE	0.0483335	0.0581128	0.048733	0.0496235	0.0528671	0.0693145	0.0511649	0.0704982	0.057596	0.0515515	0.0524945	HOXA3	0.0185417	Candidate NLS	FALSE
261405	O43365	323	328	333	0.620607	0.000606031	PPPQKRYTAAG	0.0580328	0.0656125	0.0638754	0.0484773	0.0664047	0.0693145	0.0489756	0.0452936	0.0452851	0.0548747	0.0544605	HOXA3	0.0186631	Candidate NLS	FALSE
261797	O43390	282	287	292	0.609354	0.00328169	PDDKKKNRGFC	0.0580328	0.0404295	0.0547998	0.0584261	0.0664047	0.0649001	0.0475641	0.0704982	0.0453616	0.0519256	0.0510116	HNRNPR	0.0217447	Candidate NLS	TRUE
261816	O43390	301	306	311	0.635074	4.77452e-05	SAAQARRRLMS	0.0519839	0.053696	0.0573613	0.0484773	0.0492105	0.0693145	0.0653548	0.0704982	0.0639526	0.0547872	0.0504377	HNRNPR	0.0224601	Candidate NLS	FALSE
261817	O43390	302	307	312	0.618396	0.000861383	AAQARRRLMSG	0.0573888	0.053696	0.0447268	0.0588709	0.0555421	0.0693145	0.0653548	0.0499361	0.0615928	0.0475124	0.0544605	HNRNPR	0.0187674	Candidate NLS	FALSE
261925	O43390	410	415	420	0.611435	0.00244669	KPPDKKRKERQ	0.0433657	0.0656125	0.0638754	0.04614	0.0664047	0.0649001	0.0653548	0.067819	0.0429613	0.0353795	0.0496217	HNRNPR	0.023278	Candidate NLS	TRUE
261926	O43390	411	416	421	0.640143	1.77446e-05	PPDKKRKERQA	0.0580328	0.0656125	0.0547998	0.0584261	0.0664047	0.0693145	0.051198	0.051548	0.057596	0.0535997	0.053611	HNRNPR	0.0231591	Candidate NLS	TRUE
262026	O43390	511	516	521	0.630842	0.000104851	APPPPRGRGAP	0.0573888	0.0656125	0.0638754	0.0524489	0.0549842	0.0693145	0.0425402	0.0704982	0.0453616	0.0548747	0.0539432	HNRNPR	0.0210422	Candidate NLS	FALSE
262034	O43390	519	524	529	0.611221	0.00252252	GAPPPRGRAGY	0.0601789	0.053696	0.0638754	0.0524489	0.0549842	0.0693145	0.0425402	0.0704982	0.0452851	0.0480825	0.0503176	HNRNPR	0.0184312	Candidate NLS	FALSE
262095	O43390	580	585	590	0.627182	0.000201117	QPDSKRRQTNN	0.0553601	0.0656125	0.0547998	0.0527744	0.0664047	0.0693145	0.0653548	0.0473009	0.0533067	0.0500652	0.0468884	HNRNPR	0.0220642	Candidate NLS	FALSE
262220	O43395	82	87	92	0.610935	0.00262747	SSDRSRKRELK	0.0519839	0.0507573	0.0547998	0.0671185	0.0486885	0.0693145	0.051198	0.0704982	0.0429613	0.0505733	0.0530419	PRPF3	0.0191948	Candidate NLS	FALSE
262222	O43395	84	89	94	0.6115	0.00242387	DRSRKRELKEV	0.0444585	0.0581128	0.0453052	0.0671185	0.0664047	0.0693145	0.0487971	0.0499361	0.0530522	0.0578966	0.0511041	PRPF3	0.0198011	Candidate NLS	FALSE
262243	O43395	105	110	115	0.607826	0.00404959	SSGVKKRRIPR	0.0519839	0.0507573	0.0429654	0.0473148	0.0664047	0.0649001	0.0653548	0.0704982	0.0651148	0.0342925	0.0482396	PRPF3	0.0225488	Candidate NLS	TRUE
262455	O43395	317	322	327	0.626396	0.000230518	IAPSQRQRRTF	0.0548643	0.053696	0.0638754	0.0527744	0.0521415	0.0693145	0.0579277	0.0704982	0.057596	0.0483277	0.04538	PRPF3	0.0214897	Candidate NLS	FALSE
262459	O43395	321	326	331	0.619172	0.000762205	QRQRRTFKFHD	0.0553601	0.0581128	0.0447268	0.0671185	0.0555421	0.0571534	0.0584368	0.067819	0.0511792	0.0546603	0.0490627	PRPF3	0.0191533	Candidate NLS	FALSE
262580	O43395	442	447	452	0.591181	0.029923	KKEQKKLRRQT	0.0433657	0.0378389	0.048733	0.0484773	0.0664047	0.0649001	0.0513511	0.0704982	0.057596	0.0535997	0.0484158	PRPF3	0.019135	Candidate NLS	TRUE
262585	O43395	447	452	457	0.609143	0.00337926	KLRRQTRREAQ	0.0433657	0.0519762	0.0540772	0.0671185	0.0521415	0.0571534	0.0653548	0.0704982	0.0429613	0.0548747	0.0496217	PRPF3	0.0190868	Candidate NLS	FALSE
262608	O43395	470	475	480	0.633209	6.78269e-05	PPPEPKVRISN	0.0580328	0.0656125	0.0638754	0.0505006	0.0549842	0.0649001	0.0452898	0.0704982	0.0651148	0.0475124	0.0468884	PRPF3	0.0198879	Candidate NLS	FALSE
262640	O43395	502	507	512	0.63744	3.02743e-05	AQMAKRQKAHE	0.0573888	0.0585417	0.048733	0.0588709	0.0664047	0.0693145	0.0579277	0.067819	0.0452851	0.0546603	0.0524945	PRPF3	0.0271754	High confidence NLS	TRUE
262662	O43395	524	529	534	0.620091	0.000658398	QRKVKKIKKLK	0.0553601	0.0581128	0.0552181	0.0473148	0.0664047	0.0649001	0.0482937	0.067819	0.0530522	0.0505733	0.0530419	PRPF3	0.021623	Candidate NLS	TRUE
262690	O43395	552	557	562	0.66134	1.60675e-07	SNPAKKFKIEA	0.0519839	0.0524269	0.0638754	0.0588709	0.0664047	0.0649001	0.0584368	0.067819	0.0651148	0.0578966	0.053611	PRPF3	0.0294399	High confidence NLS	TRUE
262726	O43395	588	593	598	0.613238	0.00188405	PKAQKKFKRLM	0.0580328	0.0378389	0.0573613	0.0484773	0.0664047	0.0649001	0.0584368	0.067819	0.057596	0.0505733	0.0457978	PRPF3	0.022087	Candidate NLS	TRUE
262760	O43395	622	627	632	0.614625	0.0015343	EAVKKTNKCVL	0.0635255	0.053696	0.0503889	0.0584261	0.0664047	0.0571534	0.0475641	0.067819	0.0492264	0.0515515	0.0488696	PRPF3	0.0194838	Candidate NLS	FALSE
263233	O43422	95	100	105	0.628949	0.000147351	PHSRHRKRIKE	0.0580328	0.0530239	0.0453052	0.0671185	0.0548999	0.0693145	0.051198	0.0704982	0.0651148	0.0419487	0.0524945	PRKRIR	0.022601	Candidate NLS	TRUE
263235	O43422	97	102	107	0.621752	0.000503158	SRHRKRIKELS	0.0519839	0.0581128	0.048733	0.0671185	0.0664047	0.0693145	0.0482937	0.067819	0.0429613	0.0505733	0.0504377	PRKRIR	0.0246121	High confidence NLS	TRUE
263352	O43422	214	219	224	0.627858	0.000178685	EVLRKRFETTA	0.0635255	0.0538475	0.0424171	0.0671185	0.0664047	0.0693145	0.0584368	0.051548	0.0533067	0.0483277	0.053611	PRKRIR	0.0231294	Candidate NLS	FALSE
263836	O43422	698	703	708	0.623561	0.000373144	ENGRKRLKAYL	0.0635255	0.0524269	0.0429654	0.0671185	0.0664047	0.0693145	0.0513511	0.067819	0.0452851	0.0484807	0.0488696	PRKRIR	0.0248069	High confidence NLS	TRUE
263890	O43426	1	6	11	0.616792	0.00110485	MAFSKGFRIYH	0.050852	0.053696	0.047077	0.0527744	0.0664047	0.0486634	0.0584368	0.0704982	0.0651148	0.0484807	0.0547941	SYNJ1	0.0195238	Candidate NLS	FALSE
264416	O43426	527	532	537	0.615638	0.00131749	YSKPKKIRVCV	0.0460863	0.0507573	0.0552181	0.0524489	0.0664047	0.0649001	0.0482937	0.0704982	0.0567592	0.0531674	0.0511041	SYNJ1	0.0222093	Candidate NLS	TRUE
265022	O43426	1133	1138	1143	0.616857	0.00109384	RSPAPTRKEFG	0.0486948	0.0507573	0.0638754	0.0588709	0.0549842	0.0571534	0.0653548	0.067819	0.0429613	0.0519256	0.0544605	SYNJ1	0.0199241	Candidate NLS	FALSE
265173	O43426	1284	1289	1294	0.618708	0.000820058	PQPPPRSRSSH	0.0580328	0.0585417	0.0638754	0.0524489	0.0549842	0.0693145	0.0462946	0.0704982	0.0424117	0.0475124	0.0547941	SYNJ1	0.0201459	Candidate NLS	FALSE
265905	O43435	99	104	109	0.628762	0.000152312	APVKKNAKVAG	0.0573888	0.0656125	0.0503889	0.0584261	0.0664047	0.0475212	0.0491068	0.067819	0.0567592	0.0548747	0.0544605	TBX1	0.0192932	Candidate NLS	FALSE
265970	O43435	164	169	174	0.62718	0.000201194	PVDDKRYRYAF	0.0580328	0.0538475	0.0547998	0.04614	0.0664047	0.0693145	0.0489756	0.0704982	0.0589121	0.0548747	0.04538	TBX1	0.0237245	Candidate NLS	TRUE
266448	O43439	254	259	264	0.638022	2.70183e-05	EPPAKRVCTIS	0.0635255	0.0656125	0.0638754	0.0588709	0.0664047	0.0693145	0.0452898	0.0520126	0.0533067	0.0493719	0.0504377	CBFA2T2	0.0221568	Candidate NLS	FALSE
266554	O43439	360	365	370	0.626654	0.000220451	EMVEKTRRSMA	0.0635255	0.0520178	0.0503889	0.0505006	0.0664047	0.0571534	0.0653548	0.0704982	0.0424117	0.0547872	0.053611	CBFA2T2	0.0237059	Candidate NLS	FALSE
267325	O43474	28	33	38	0.601076	0.00971167	AGREKTLRQAG	0.0573888	0.0436697	0.0540772	0.0505006	0.0664047	0.0571534	0.0513511	0.0704982	0.0406975	0.0548747	0.0544605	KLF4	0.0188325	Candidate NLS	FALSE
267335	O43474	38	43	48	0.617516	0.000988029	GAPNNRWREEL	0.0601789	0.053696	0.0638754	0.0470618	0.054077	0.0693145	0.0490867	0.0704982	0.0429613	0.0578966	0.0488696	KLF4	0.0194228	Candidate NLS	FALSE
267385	O43474	88	93	98	0.616505	0.00115467	LAPLPRRETEE	0.0444106	0.053696	0.0638754	0.0496235	0.0549842	0.0693145	0.0653548	0.051548	0.0533067	0.0578966	0.0524945	KLF4	0.0186851	Candidate NLS	FALSE
267568	O43474	271	276	281	0.614598	0.00154055	PRTCPKIKQEA	0.0580328	0.0581128	0.053134	0.0571164	0.0549842	0.0649001	0.0482937	0.067819	0.0406975	0.0578966	0.053611	KLF4	0.0184586	Candidate NLS	FALSE
267709	O43474	412	417	422	0.637007	3.29341e-05	EPKPKRGRRSW	0.0635255	0.0656125	0.0552181	0.0524489	0.0664047	0.0693145	0.0425402	0.0704982	0.057596	0.0475124	0.0463363	KLF4	0.0244081	High confidence NLS	TRUE
267804	O43482	4	9	14	0.624032	0.000344817	QPLRHRSRCAT	0.0553601	0.0656125	0.0424171	0.0671185	0.0548999	0.0693145	0.0462946	0.0704982	0.0492264	0.0548747	0.0484158	OIP5	0.0212837	Candidate NLS	FALSE
268075	O43491	56	61	66	0.620184	0.000648646	QSSLRRQKREK	0.0553601	0.0507573	0.0453052	0.0496235	0.0555421	0.0693145	0.0579277	0.067819	0.057596	0.0578966	0.0530419	EPB41L2	0.020853	Candidate NLS	TRUE
268078	O43491	59	64	69	0.59914	0.0122821	LRRQKREKETS	0.0444106	0.0581128	0.0540772	0.0484773	0.0664047	0.0693145	0.0487971	0.067819	0.0429613	0.0483277	0.0504377	EPB41L2	0.0205345	Candidate NLS	TRUE
268098	O43491	79	84	89	0.632161	8.23705e-05	PPWLKKQKSYT	0.0580328	0.0656125	0.0625324	0.0496235	0.0664047	0.0649001	0.0579277	0.067819	0.0424117	0.0484807	0.0484158	EPB41L2	0.0247134	High confidence NLS	TRUE
268150	O43491	131	136	141	0.62033	0.000633615	EMAQKKQEIKV	0.0635255	0.0520178	0.0573613	0.0484773	0.0664047	0.0649001	0.0579277	0.051548	0.0651148	0.0419487	0.0511041	EPB41L2	0.0194661	Candidate NLS	FALSE
269099	O43493	85	90	95	0.604965	0.00593078	GAEAKTQKDSS	0.0601789	0.053696	0.048733	0.0588709	0.0664047	0.0571534	0.0579277	0.067819	0.036231	0.0475124	0.0504377	TGOLN2	0.0200731	Candidate NLS	FALSE
269113	O43493	99	104	109	0.612074	0.00223203	GAEAKTQKGST	0.0601789	0.053696	0.048733	0.0588709	0.0664047	0.0571534	0.0579277	0.067819	0.0453616	0.0475124	0.0484158	TGOLN2	0.0207608	Candidate NLS	FALSE
269169	O43493	155	160	165	0.60847	0.00370817	GAEAKTQKDSP	0.0601789	0.053696	0.048733	0.0588709	0.0664047	0.0571534	0.0579277	0.067819	0.036231	0.0475124	0.0539432	TGOLN2	0.020653	Candidate NLS	FALSE
269415	O43493	401	406	411	0.62714	0.000202588	IAHHNKRKIIA	0.0548643	0.053696	0.048733	0.0495983	0.054077	0.0649001	0.0653548	0.067819	0.0651148	0.0493719	0.053611	TGOLN2	0.0212224	Candidate NLS	FALSE
269756	O43502	315	320	325	0.624101	0.000340874	FHWDRKQRLAT	0.0462931	0.0530239	0.0625324	0.04614	0.0555421	0.0649001	0.0579277	0.0704982	0.0639526	0.0548747	0.0484158	RAD51C	0.0207936	Candidate NLS	FALSE
269804	O43502	363	368	373	0.59095	0.0306496	LSTRKRSRDPE	0.0444106	0.0507573	0.053134	0.0671185	0.0664047	0.0693145	0.0462946	0.0704982	0.036231	0.0342925	0.0524945	RAD51C	0.0214667	Candidate NLS	TRUE
269946	O43513	139	144	149	0.621405	0.000532534	MEVQKRQRLET	0.050852	0.0372763	0.0503889	0.0484773	0.0664047	0.0693145	0.0579277	0.0704982	0.0639526	0.0578966	0.0484158	MED7	0.024744	High confidence NLS	TRUE
270273	O43524	243	248	253	0.617168	0.00104263	SGKAPRRRAVS	0.0519839	0.0436697	0.0552181	0.0588709	0.0549842	0.0693145	0.0653548	0.0704982	0.0452851	0.0515515	0.0504377	FOXO3	0.023106	Candidate NLS	FALSE
270736	O43541	43	48	53	0.606819	0.00463982	AEPAPRAREGG	0.0573888	0.0372763	0.0638754	0.0588709	0.0549842	0.0693145	0.0491068	0.0704982	0.0429613	0.0480825	0.0544605	SMAD6	0.0197543	Candidate NLS	FALSE
270754	O43541	61	66	71	0.636506	3.62875e-05	RPVAPRRPRDA	0.0486948	0.0656125	0.0503889	0.0588709	0.0549842	0.0693145	0.0653548	0.054974	0.057596	0.0571046	0.053611	SMAD6	0.0221932	Candidate NLS	FALSE
270755	O43541	62	67	72	0.61042	0.00282644	PVAPRRPRDAV	0.0580328	0.0538475	0.0573613	0.0524489	0.0555421	0.0693145	0.0511649	0.0704982	0.036231	0.0548747	0.0511041	SMAD6	0.0198191	Candidate NLS	FALSE
270770	O43541	77	82	87	0.635551	4.35963e-05	AQGAGRRRRAG	0.0573888	0.0585417	0.0429654	0.0588709	0.0456853	0.0693145	0.0653548	0.0704982	0.057596	0.0548747	0.0544605	SMAD6	0.022132	Candidate NLS	FALSE
270771	O43541	78	83	88	0.599719	0.0114577	QGAGRRRRAGG	0.0553601	0.0436697	0.0573613	0.0347903	0.0555421	0.0693145	0.0653548	0.0704982	0.0452851	0.0480825	0.0544605	SMAD6	0.0191183	Candidate NLS	FALSE
271028	O43541	335	340	345	0.614345	0.00159983	AYWEHRTRVGR	0.0573888	0.0513858	0.0625324	0.0505006	0.0548999	0.0693145	0.0447432	0.0704982	0.0567592	0.0480825	0.0482396	SMAD6	0.0187638	Candidate NLS	FALSE
271192	O43542	13	18	23	0.610141	0.00293979	IAAIKKAKLKS	0.0548643	0.053696	0.0573613	0.0396496	0.0664047	0.0649001	0.0491068	0.067819	0.0639526	0.0419487	0.0504377	XRCC3	0.0196443	Candidate NLS	TRUE
271405	O43542	226	231	236	0.603858	0.00684466	QASAPRARHLQ	0.0553601	0.053696	0.0453052	0.0588709	0.0549842	0.0693145	0.0491068	0.0704982	0.0465274	0.0505733	0.0496217	XRCC3	0.0186862	Candidate NLS	FALSE
271488	O43542	309	314	319	0.624043	0.00034419	GCPARTLRVLS	0.0601789	0.0488028	0.0638754	0.0588709	0.0555421	0.0571534	0.0513511	0.0704982	0.0567592	0.0505733	0.0504377	XRCC3	0.0189024	Candidate NLS	FALSE
271802	O43556	17	22	27	0.630545	0.000110661	GQGRGTRRMSP	0.0601789	0.0585417	0.0429654	0.0671185	0.0456853	0.0571534	0.0653548	0.0704982	0.0615928	0.0475124	0.0539432	SGCE	0.0190398	Candidate NLS	FALSE
271915	O43556	130	135	140	0.631488	9.32022e-05	EITAYNRRTFE	0.0635255	0.0604087	0.053134	0.0588709	0.054448	0.0475212	0.0653548	0.0704982	0.0533067	0.0519256	0.0524945	SGCE	0.0188713	Candidate NLS	FALSE
272041	O43556	256	261	266	0.609336	0.00329003	ITCDKKFRTQF	0.0548643	0.0538574	0.0419479	0.04614	0.0664047	0.0649001	0.0584368	0.0704982	0.0533067	0.0535997	0.04538	SGCE	0.0216244	Candidate NLS	TRUE
272599	O43559	387	392	397	0.620729	0.000594141	PVPLTRRRGSP	0.0580328	0.0538475	0.0638754	0.0496235	0.0433656	0.0693145	0.0653548	0.0704982	0.0453616	0.0475124	0.0539432	FRS3	0.0193712	Candidate NLS	FALSE
272690	O43559	478	483	488	0.615336	0.00137902	GTARKTRHNST	0.0601789	0.0538574	0.0573613	0.0671185	0.0664047	0.0571534	0.0653548	0.0499693	0.0420095	0.0475124	0.0484158	FRS3	0.0195662	Candidate NLS	FALSE
272899	O43566	205	210	215	0.62854	0.000158431	DATRKKPKLKP	0.0444585	0.053696	0.053134	0.0671185	0.0664047	0.0649001	0.0511649	0.067819	0.0639526	0.0419487	0.0539432	RGS14	0.0249276	High confidence NLS	TRUE
272932	O43566	238	243	248	0.630123	0.000119419	RPLRKSFRREL	0.0486948	0.0656125	0.0424171	0.0671185	0.0664047	0.0465781	0.0584368	0.0704982	0.057596	0.0578966	0.0488696	RGS14	0.0216795	Candidate NLS	FALSE
273082	O43566	388	393	398	0.62529	0.000278713	ISAKPTKRLQE	0.0548643	0.0507573	0.0573613	0.0584261	0.0549842	0.0571534	0.051198	0.0704982	0.0639526	0.0535997	0.0524945	RGS14	0.0188024	Candidate NLS	FALSE
273457	O43567	207	212	217	0.629564	0.000132036	VQDRHRARRNR	0.0493836	0.0585417	0.0547998	0.0671185	0.0548999	0.0693145	0.0491068	0.0704982	0.057596	0.0500652	0.0482396	RNF13	0.0227118	Candidate NLS	FALSE
273460	O43567	210	215	220	0.60996	0.00301557	RHRARRNRLRK	0.0486948	0.0530239	0.0540772	0.0588709	0.0555421	0.0693145	0.0475641	0.0704982	0.0639526	0.0353795	0.0530419	RNF13	0.0196179	Candidate NLS	FALSE
273462	O43567	212	217	222	0.628606	0.000156602	RARRNRLRKDQ	0.0486948	0.053696	0.0540772	0.0671185	0.054077	0.0693145	0.0513511	0.0704982	0.0530522	0.0571046	0.0496217	RNF13	0.0228368	Candidate NLS	FALSE
273527	O43567	277	282	287	0.616821	0.00109999	TCPVCKQKVVP	0.0510601	0.0488028	0.0638754	0.0473148	0.0528671	0.0649001	0.0579277	0.067819	0.0567592	0.0515515	0.0539432	RNF13	0.0188876	Candidate NLS	FALSE
274908	O43592	943	948	953	0.618513	0.000845672	QPDAKVFKNYL	0.0553601	0.0656125	0.0547998	0.0588709	0.0664047	0.0518491	0.0584368	0.067819	0.0420095	0.0484807	0.0488696	XPOT	0.0205621	Candidate NLS	FALSE
275319	O43593	402	407	412	0.622103	0.000475072	ERPVARLRALK	0.0635255	0.0581128	0.0638754	0.0473148	0.0492105	0.0693145	0.0513511	0.0704982	0.0452851	0.0505733	0.0530419	HR	0.0188914	Candidate NLS	FALSE
275341	O43593	424	429	434	0.625347	0.000275998	GSPAPKRPPDP	0.0601789	0.0507573	0.0638754	0.0588709	0.0549842	0.0649001	0.0653548	0.054974	0.0404035	0.0571046	0.0539432	HR	0.0200518	Candidate NLS	FALSE
275768	O43593	851	856	861	0.633247	6.73486e-05	PQPCPRRGFHL	0.0580328	0.0585417	0.0638754	0.0571164	0.0549842	0.0693145	0.0653548	0.0513183	0.0511792	0.0546603	0.0488696	HR	0.0208909	Candidate NLS	FALSE
275976	O43593	1059	1064	1069	0.62824	0.000167053	AQDAQRIRRFL	0.0573888	0.0585417	0.0547998	0.0588709	0.0521415	0.0693145	0.0482937	0.0704982	0.057596	0.0519256	0.0488696	HR	0.0207224	Candidate NLS	FALSE
276009	O43593	1092	1097	1102	0.604494	0.00630534	AGLRRRLREEW	0.0573888	0.0436697	0.0424171	0.0671185	0.0555421	0.0693145	0.0513511	0.0704982	0.0429613	0.0578966	0.0463363	HR	0.0198593	Candidate NLS	FALSE
276325	O43609	65	70	75	0.622132	0.000472838	PRTAPRQEKHE	0.0580328	0.0581128	0.053134	0.0588709	0.0549842	0.0693145	0.0579277	0.051548	0.0530522	0.0546603	0.0524945	SPRY1	0.0185194	Candidate NLS	FALSE
277133	O43633	28	33	38	0.649023	2.76442e-06	ELDRERQKLET	0.0635255	0.0519762	0.0547998	0.0671185	0.0462763	0.0693145	0.0579277	0.067819	0.0639526	0.0578966	0.0484158	CHMP2A	0.0229308	Candidate NLS	FALSE
277422	O43638	105	110	115	0.626284	0.00023502	GSFLRRRRRFT	0.0601789	0.0507573	0.047077	0.0496235	0.0555421	0.0693145	0.0653548	0.0704982	0.057596	0.0519256	0.0484158	FOXS1	0.022945	Candidate NLS	FALSE
277423	O43638	106	111	116	0.608423	0.0037323	SFLRRRRRFTR	0.0519839	0.0384476	0.0424171	0.0671185	0.0555421	0.0693145	0.0653548	0.0704982	0.0511792	0.0483277	0.0482396	FOXS1	0.0224724	Candidate NLS	FALSE
277813	O43660	176	181	186	0.614392	0.00158872	ALMAKKAPTMP	0.0573888	0.0519762	0.048733	0.0588709	0.0664047	0.0649001	0.0491068	0.054974	0.0533067	0.0547872	0.0539432	PLRG1	0.0193186	Candidate NLS	FALSE
278251	O43663	110	115	120	0.622407	0.000451923	MRKQKKERKQE	0.050852	0.0581128	0.0552181	0.0484773	0.0664047	0.0649001	0.0487971	0.0704982	0.0530522	0.0535997	0.0524945	PRC1	0.0227262	Candidate NLS	TRUE
278407	O43663	266	271	276	0.621933	0.000488504	GSKAKVRKALQ	0.0601789	0.0507573	0.0552181	0.0588709	0.0664047	0.0518491	0.0653548	0.067819	0.0452851	0.0505733	0.0496217	PRC1	0.0219663	Candidate NLS	FALSE
278531	O43663	390	395	400	0.618186	0.00089006	KQRAKLQKMLP	0.0433657	0.0585417	0.0540772	0.0588709	0.0664047	0.0450702	0.0579277	0.067819	0.0615928	0.0505733	0.0539432	PRC1	0.0190419	Candidate NLS	FALSE
278609	O43663	468	473	478	0.620716	0.000595426	PRTPSKRRGLA	0.0580328	0.0581128	0.053134	0.0524489	0.0486885	0.0649001	0.0653548	0.0704982	0.0453616	0.0505733	0.053611	PRC1	0.0198476	Candidate NLS	FALSE
278610	O43663	469	474	479	0.644365	7.47872e-06	RTPSKRRGLAP	0.0486948	0.0538574	0.0638754	0.0527744	0.0664047	0.0693145	0.0653548	0.0513183	0.0639526	0.0548747	0.0539432	PRC1	0.0256242	High confidence NLS	FALSE
278672	O43663	531	536	541	0.598941	0.0125773	CSGKKTPRTGR	0.0519417	0.0507573	0.0429654	0.0584261	0.0664047	0.0571534	0.0511649	0.0704982	0.0533067	0.0480825	0.0482396	PRC1	0.0186333	Candidate NLS	FALSE
278759	O43665	8	13	18	0.600641	0.0102449	RLSRKRPPSDI	0.0486948	0.0519762	0.0453052	0.0671185	0.0664047	0.0693145	0.0511649	0.054974	0.0424117	0.0571046	0.0461718	RGS10	0.0196796	Candidate NLS	FALSE
278800	O43665	49	54	59	0.594	0.0221279	PEGVKRFREFL	0.0580328	0.0372763	0.0429654	0.0473148	0.0664047	0.0693145	0.0584368	0.0704982	0.0429613	0.0519256	0.0488696	RGS10	0.0212269	Candidate NLS	TRUE
278920	O43665	169	174	179	0.614886	0.00147548	QTAAKRASRIY	0.0553601	0.0538574	0.0573613	0.0588709	0.0664047	0.0693145	0.0491068	0.0473252	0.057596	0.0493719	0.0503176	RGS10	0.0189331	Candidate NLS	FALSE
279449	O43674	59	64	69	0.61609	0.00123006	PSRFYDRRFLK	0.0580328	0.0507573	0.0540772	0.0528635	0.054448	0.0552642	0.0653548	0.0704982	0.0511792	0.0505733	0.0530419	NDUFB5	0.0186088	Candidate NLS	FALSE
279821	O43679	252	257	262	0.64028	1.72653e-05	QPTTKRRKRKN	0.0553601	0.0656125	0.053134	0.0508469	0.0664047	0.0693145	0.0653548	0.067819	0.057596	0.0419487	0.0468884	LDB2	0.0275785	High confidence NLS	TRUE
279822	O43679	253	258	263	0.623558	0.000373333	PTTKRRKRKNS	0.0580328	0.0538574	0.053134	0.0584261	0.0555421	0.0693145	0.051198	0.0704982	0.0530522	0.0500652	0.0504377	LDB2	0.0216309	Candidate NLS	TRUE
279823	O43679	254	259	264	0.618808	0.000807327	TTKRRKRKNST	0.0510601	0.0538574	0.0552181	0.0671185	0.0555421	0.0649001	0.0653548	0.067819	0.0420095	0.0475124	0.0484158	LDB2	0.0224615	Candidate NLS	TRUE
281335	O43683	1065	1070	1075	0.618081	0.000904844	KIRALRNRLIV	0.0433657	0.0604087	0.0540772	0.0588709	0.049553	0.0693145	0.0475641	0.0704982	0.0639526	0.0493719	0.0511041	BUB1	0.0188843	Candidate NLS	FALSE
281669	O43704	6	11	16	0.62554	0.000267037	DILRKDLKLVH	0.0444585	0.0604087	0.0424171	0.0671185	0.0664047	0.0552642	0.0513511	0.067819	0.0639526	0.0515515	0.0547941	SULT1B1	0.0219725	Candidate NLS	FALSE
282047	O43707	98	103	108	0.622446	0.000449027	KPERGKMRVHK	0.0433657	0.0656125	0.048733	0.0671185	0.0456853	0.0649001	0.052071	0.0704982	0.0567592	0.0546603	0.0530419	ACTN4	0.0185771	Candidate NLS	FALSE
282930	O43708	80	85	90	0.618923	0.000792776	EEMRPTPRLLP	0.0635255	0.0372763	0.048733	0.0671185	0.0549842	0.0571534	0.0511649	0.0704982	0.0639526	0.0505733	0.0539432	GSTZ1	0.018491	Candidate NLS	FALSE
282940	O43708	90	95	100	0.610559	0.00277153	PQDPKKRASVR	0.0580328	0.0585417	0.0547998	0.0524489	0.0664047	0.0649001	0.0653548	0.0478731	0.0424117	0.0515515	0.0482396	GSTZ1	0.0191594	Candidate NLS	FALSE
283487	O43711	160	165	170	0.600672	0.0102064	NRTPPKRKKPR	0.0483335	0.0581128	0.053134	0.0524489	0.0549842	0.0649001	0.0653548	0.067819	0.0530522	0.0342925	0.0482396	TLX3	0.0185554	Candidate NLS	TRUE
283488	O43711	161	166	171	0.597811	0.0143691	RTPPKRKKPRT	0.0486948	0.0538574	0.0638754	0.0524489	0.0664047	0.0693145	0.051198	0.067819	0.0404035	0.0353795	0.0484158	TLX3	0.0211096	Candidate NLS	TRUE
283490	O43711	163	168	173	0.645149	6.34478e-06	PPKRKKPRTSF	0.0580328	0.0656125	0.0552181	0.0671185	0.0664047	0.0649001	0.0511649	0.0704982	0.0533067	0.0475124	0.04538	TLX3	0.0269967	High confidence NLS	TRUE
283509	O43711	182	187	192	0.621363	0.000536181	EKRFHRQKYLA	0.0635255	0.0378389	0.0540772	0.0528635	0.0548999	0.0693145	0.0579277	0.067819	0.0589121	0.0505733	0.053611	TLX3	0.0211489	Candidate NLS	FALSE
283898	O43719	224	229	234	0.606235	0.00501656	YDASKKKKKCK	0.0460863	0.0404295	0.0573613	0.0527744	0.0664047	0.0649001	0.051198	0.067819	0.0530522	0.0531674	0.0530419	HTATSF1	0.0211765	Candidate NLS	TRUE
283899	O43719	225	230	235	0.592445	0.026182	DASKKKKKCKD	0.0444585	0.053696	0.0453052	0.0584261	0.0664047	0.0649001	0.051198	0.067819	0.0492264	0.0419487	0.0490627	HTATSF1	0.0194886	Candidate NLS	TRUE
283900	O43719	226	231	236	0.61678	0.0011069	ASKKKKKCKDY	0.0573888	0.0507573	0.0552181	0.0584261	0.0664047	0.0649001	0.051198	0.0520126	0.0530522	0.0571046	0.0503176	HTATSF1	0.0192932	Candidate NLS	TRUE
283901	O43719	227	232	237	0.587144	0.0449267	SKKKKKCKDYK	0.0519839	0.0378389	0.0552181	0.0584261	0.0664047	0.0649001	0.0467995	0.067819	0.036231	0.0484807	0.0530419	HTATSF1	0.0186785	Candidate NLS	TRUE
284099	O43719	425	430	435	0.618906	0.000794906	PIDEKKFEKTE	0.0580328	0.0604087	0.0547998	0.0505006	0.0664047	0.0649001	0.0584368	0.051548	0.0530522	0.0483277	0.0524945	HTATSF1	0.0197941	Candidate NLS	FALSE
284176	O43719	502	507	512	0.620781	0.000589206	ESKKKTLKNDC	0.0635255	0.0507573	0.0552181	0.0584261	0.0664047	0.0571534	0.0513511	0.067819	0.0420095	0.0571046	0.0510116	HTATSF1	0.0211212	Candidate NLS	FALSE
284642	O43736	223	228	233	0.598713	0.0129221	KSFRLRRRDLL	0.0433657	0.0507573	0.047077	0.0671185	0.049553	0.0693145	0.0653548	0.0704982	0.036231	0.0505733	0.0488696	ITM2A	0.0199241	Candidate NLS	FALSE
284696	O43739	24	29	34	0.608685	0.00360023	LLDIRRRKKEL	0.0444106	0.0519762	0.0547998	0.0396496	0.0555421	0.0693145	0.0653548	0.067819	0.0530522	0.0578966	0.0488696	CYTH3	0.0199774	Candidate NLS	FALSE
284699	O43739	27	32	37	0.635493	4.40819e-05	IRRRKKELIDD	0.0548643	0.0581128	0.0540772	0.0671185	0.0664047	0.0649001	0.0487971	0.0499361	0.0651148	0.0571046	0.0490627	CYTH3	0.0214015	Candidate NLS	FALSE
284743	O43739	71	76	81	0.624043	0.000344224	AMGRKKFNMDP	0.0573888	0.0520178	0.0429654	0.0671185	0.0664047	0.0649001	0.0584368	0.0421698	0.0615928	0.0571046	0.0539432	CYTH3	0.0197594	Candidate NLS	FALSE
285060	O43739	388	393	398	0.634209	5.62325e-05	MLATRKRRIAN	0.050852	0.0519762	0.0573613	0.0508469	0.0555421	0.0649001	0.0653548	0.0704982	0.0651148	0.0548747	0.0468884	CYTH3	0.0232406	Candidate NLS	FALSE
285061	O43739	389	394	399	0.61694	0.00107994	LATRKRRIANK	0.0444106	0.053696	0.053134	0.0671185	0.0664047	0.0693145	0.0653548	0.0491152	0.0452851	0.0500652	0.0530419	CYTH3	0.0230564	Candidate NLS	FALSE
285317	O43741	255	260	265	0.624342	0.000327291	ATHRYKKKYVT	0.0573888	0.0538574	0.048733	0.0671185	0.054448	0.0649001	0.051198	0.067819	0.0589121	0.0515515	0.0484158	PRKAB2	0.0202815	Candidate NLS	FALSE
285720	O43763	151	156	161	0.600672	0.0102064	NRTPPKRKKPR	0.0483335	0.0581128	0.053134	0.0524489	0.0549842	0.0649001	0.0653548	0.067819	0.0530522	0.0342925	0.0482396	TLX2	0.0185554	Candidate NLS	TRUE
285721	O43763	152	157	162	0.597811	0.0143691	RTPPKRKKPRT	0.0486948	0.0538574	0.0638754	0.0524489	0.0664047	0.0693145	0.051198	0.067819	0.0404035	0.0353795	0.0484158	TLX2	0.0211096	Candidate NLS	TRUE
285723	O43763	154	159	164	0.645149	6.34478e-06	PPKRKKPRTSF	0.0580328	0.0656125	0.0552181	0.0671185	0.0664047	0.0649001	0.0511649	0.0704982	0.0533067	0.0475124	0.04538	TLX2	0.0269967	High confidence NLS	TRUE
285742	O43763	173	178	183	0.63629	3.78351e-05	ERRFLRQKYLA	0.0635255	0.0581128	0.0540772	0.0528635	0.049553	0.0693145	0.0579277	0.067819	0.0589121	0.0505733	0.053611	TLX2	0.0212826	Candidate NLS	FALSE
286177	O43766	31	36	41	0.617728	0.000956066	LPDKKKELLQN	0.0444106	0.0656125	0.0547998	0.0584261	0.0664047	0.0649001	0.0487971	0.0499361	0.0639526	0.0535997	0.0468884	LIAS	0.0185654	Candidate NLS	FALSE
286209	O43766	63	68	73	0.590131	0.0333537	KGNLKRQKGER	0.0433657	0.0436697	0.0405087	0.0496235	0.0664047	0.0693145	0.0579277	0.067819	0.0453616	0.0578966	0.0482396	LIAS	0.0205507	Candidate NLS	TRUE
286674	O43781	55	60	65	0.630264	0.000116414	EPPPPRRLNMT	0.0635255	0.0656125	0.0638754	0.0524489	0.0549842	0.0693145	0.0653548	0.0499361	0.0420095	0.0547872	0.0484158	DYRK3	0.0197556	Candidate NLS	FALSE
286791	O43781	172	177	182	0.614885	0.00147581	GPNAKKRHGVI	0.0601789	0.0656125	0.0405087	0.0588709	0.0664047	0.0649001	0.0653548	0.0499693	0.0453616	0.0515515	0.0461718	DYRK3	0.0201494	Candidate NLS	FALSE
286792	O43781	173	178	183	0.629913	0.000124024	PNAKKRHGVIG	0.0580328	0.0524269	0.0573613	0.0584261	0.0664047	0.0693145	0.0560364	0.0513183	0.0567592	0.0493719	0.0544605	DYRK3	0.0227031	Candidate NLS	FALSE
286859	O43781	240	245	250	0.607438	0.00426883	VRNEKRFHRQA	0.0493836	0.0581128	0.0405087	0.0505006	0.0664047	0.0693145	0.0584368	0.0499693	0.057596	0.0535997	0.053611	DYRK3	0.019049	Candidate NLS	FALSE
287052	O43781	433	438	443	0.588842	0.0380043	LEQSKRAKYFI	0.0444106	0.0372763	0.0447268	0.0527744	0.0664047	0.0693145	0.0491068	0.067819	0.0589121	0.0519256	0.0461718	DYRK3	0.0192222	Candidate NLS	TRUE
287591	O43815	177	182	187	0.602534	0.00810025	DVKSKRVRALL	0.0444585	0.0538475	0.0552181	0.0527744	0.0664047	0.0693145	0.0452898	0.0704982	0.0452851	0.0505733	0.0488696	STRN	0.0213344	Candidate NLS	TRUE
287748	O43815	334	339	344	0.615148	0.0014186	EQYKKERKGKK	0.0635255	0.0585417	0.048733	0.0584261	0.0664047	0.0459912	0.0653548	0.067819	0.0453616	0.0419487	0.0530419	STRN	0.0194628	Candidate NLS	TRUE
288157	O43815	743	748	753	0.61878	0.000810914	EFTAHRKKFEE	0.0635255	0.0384476	0.053134	0.0588709	0.0548999	0.0693145	0.051198	0.067819	0.0511792	0.0578966	0.0524945	STRN	0.0204319	Candidate NLS	FALSE
288159	O43815	745	750	755	0.598543	0.0131856	TAHRKKFEESI	0.0510601	0.053696	0.048733	0.0671185	0.0664047	0.0649001	0.0584368	0.051548	0.0429613	0.0475124	0.0461718	STRN	0.0186442	Candidate NLS	FALSE
288189	O43818	5	10	15	0.627359	0.00019501	AAARKRGKPAS	0.0573888	0.053696	0.0573613	0.0671185	0.0664047	0.0693145	0.0425402	0.067819	0.0404035	0.0548747	0.0504377	RRP9	0.0246171	High confidence NLS	TRUE
288205	O43818	21	26	31	0.621772	0.000501554	AGAGKRRRKAD	0.0573888	0.0436697	0.0573613	0.0347903	0.0664047	0.0693145	0.0653548	0.0704982	0.0530522	0.0548747	0.0490627	RRP9	0.0247839	High confidence NLS	TRUE
288206	O43818	22	27	32	0.626124	0.000241573	GAGKRRRKADS	0.0601789	0.053696	0.0429654	0.0584261	0.0555421	0.0693145	0.0653548	0.067819	0.0452851	0.0571046	0.0504377	RRP9	0.023295	Candidate NLS	TRUE
288258	O43818	74	79	84	0.625007	0.000292459	TAQEKKLRLAK	0.0510601	0.053696	0.0447268	0.0505006	0.0664047	0.0649001	0.0513511	0.0704982	0.0639526	0.0548747	0.0530419	RRP9	0.0232707	Candidate NLS	TRUE
288534	O43818	350	355	360	0.601582	0.00912353	WGLSKKRPLAL	0.0433901	0.0436697	0.0424171	0.0527744	0.0664047	0.0649001	0.0653548	0.054974	0.0639526	0.0548747	0.0488696	RRP9	0.0194389	Candidate NLS	FALSE
289006	O43822	101	106	111	0.616503	0.00115492	GTSPHRYRMTV	0.0601789	0.0538574	0.0453052	0.0524489	0.0548999	0.0693145	0.0489756	0.0704982	0.0615928	0.0483277	0.0511041	C21orf2	0.0194032	Candidate NLS	FALSE
289435	O43823	284	289	294	0.626577	0.000223414	DRDRPKRRGFD	0.0444585	0.0581128	0.0547998	0.0671185	0.0549842	0.0649001	0.0653548	0.0704982	0.0453616	0.0519256	0.0490627	AKAP8	0.023929	Candidate NLS	FALSE
289436	O43823	285	290	295	0.604566	0.00624682	RDRPKRRGFDR	0.0486948	0.0404295	0.0540772	0.0524489	0.0664047	0.0693145	0.0653548	0.0513183	0.0511792	0.0571046	0.0482396	AKAP8	0.020434	Candidate NLS	FALSE
289451	O43823	300	305	310	0.611987	0.00226015	GTGRKRKQFQL	0.0601789	0.0538574	0.0429654	0.0671185	0.0664047	0.0693145	0.051198	0.0473009	0.0511792	0.0535997	0.0488696	AKAP8	0.0191872	Candidate NLS	FALSE
289464	O43823	313	318	323	0.630166	0.000118493	EPDTKLARVDS	0.0635255	0.0656125	0.0547998	0.0508469	0.0664047	0.0450702	0.0491068	0.0704982	0.0567592	0.0571046	0.0504377	AKAP8	0.0185373	Candidate NLS	FALSE
289515	O43823	364	369	374	0.585539	0.0523682	DEDVKKRREKQ	0.0444585	0.0372763	0.0547998	0.0473148	0.0664047	0.0649001	0.0653548	0.0704982	0.0429613	0.0419487	0.0496217	AKAP8	0.0206603	Candidate NLS	TRUE
289516	O43823	365	370	375	0.620283	0.000638369	EDVKKRREKQR	0.0635255	0.0404295	0.0503889	0.0584261	0.0664047	0.0693145	0.0653548	0.051548	0.0530522	0.0535997	0.0482396	AKAP8	0.022487	Candidate NLS	TRUE
289521	O43823	370	375	380	0.591302	0.0295463	RREKQRRRDRT	0.0486948	0.0581128	0.048733	0.0584261	0.0521415	0.0693145	0.0653548	0.0704982	0.036231	0.0353795	0.0484158	AKAP8	0.0188146	Candidate NLS	FALSE
290123	O43829	290	295	300	0.625337	0.000276474	GRLRKHEKLHT	0.0601789	0.0581128	0.0424171	0.0671185	0.0664047	0.0474599	0.0487971	0.067819	0.0639526	0.0546603	0.0484158	ZBTB14	0.0190255	Candidate NLS	FALSE
290178	O43829	345	350	355	0.630256	0.000116597	APDLKKHERVH	0.0573888	0.0656125	0.0547998	0.0496235	0.0664047	0.0649001	0.0560364	0.051548	0.057596	0.0515515	0.0547941	ZBTB14	0.020817	Candidate NLS	FALSE
290281	O43847	9	14	19	0.627524	0.000189473	AVCATRRKLCE	0.0573888	0.0538475	0.0419479	0.0588709	0.0433656	0.0693145	0.0653548	0.067819	0.0639526	0.0531674	0.0524945	NRD1	0.0197294	Candidate NLS	FALSE
291082	O43847	810	815	820	0.616826	0.00109918	ETLAKDVRLLI	0.0635255	0.0538574	0.0424171	0.0588709	0.0664047	0.0552642	0.0452898	0.0704982	0.0639526	0.0505733	0.0461718	NRD1	0.0190638	Candidate NLS	FALSE
291416	O43900	3	8	13	0.610685	0.00272251	ARGSRRRRSGR	0.0573888	0.0581128	0.0429654	0.0527744	0.0555421	0.0693145	0.0653548	0.0704982	0.0424117	0.0480825	0.0482396	PRICKLE3	0.0213789	Candidate NLS	FALSE
291905	O43900	492	497	502	0.629277	0.000138977	APPAQRRRPRS	0.0573888	0.0656125	0.0638754	0.0588709	0.0521415	0.0693145	0.0653548	0.0704982	0.0404035	0.0353795	0.0504377	PRICKLE3	0.0237011	Candidate NLS	FALSE
291906	O43900	493	498	503	0.633721	6.1642e-05	PPAQRRRPRSP	0.0580328	0.0656125	0.0573613	0.0484773	0.0555421	0.0693145	0.0653548	0.054974	0.057596	0.0475124	0.0539432	PRICKLE3	0.0210202	Candidate NLS	FALSE
291907	O43900	494	499	504	0.600741	0.0101202	PAQRRRPRSPP	0.0580328	0.053696	0.0447268	0.0671185	0.0555421	0.0693145	0.0511649	0.0704982	0.0424117	0.0342925	0.0539432	PRICKLE3	0.0195774	Candidate NLS	FALSE
291917	O43900	504	509	514	0.641059	1.47565e-05	PPRAPSRRRHH	0.0580328	0.0656125	0.0540772	0.0588709	0.0549842	0.0465781	0.0653548	0.0704982	0.057596	0.0546603	0.0547941	PRICKLE3	0.0201609	Candidate NLS	FALSE
291918	O43900	505	510	515	0.635793	4.16184e-05	PRAPSRRRHHH	0.0580328	0.0581128	0.0573613	0.0524489	0.0486885	0.0693145	0.0653548	0.0704982	0.0465274	0.0546603	0.0547941	PRICKLE3	0.0229662	Candidate NLS	FALSE
291919	O43900	506	511	516	0.615203	0.00140692	RAPSRRRHHHH	0.0486948	0.053696	0.0638754	0.0527744	0.0555421	0.0693145	0.0653548	0.0499693	0.0465274	0.0546603	0.0547941	PRICKLE3	0.0187104	Candidate NLS	FALSE
291936	O43900	523	528	533	0.606114	0.00509799	NRHPSRRRHYQ	0.0483335	0.0581128	0.048733	0.0524489	0.0486885	0.0693145	0.0653548	0.0704982	0.0465274	0.0484807	0.0496217	PRICKLE3	0.0190747	Candidate NLS	FALSE
291937	O43900	524	529	534	0.622073	0.000477445	RHPSRRRHYQC	0.0486948	0.0530239	0.0638754	0.0527744	0.0555421	0.0693145	0.0653548	0.0499693	0.0589121	0.0535997	0.0510116	PRICKLE3	0.0192556	Candidate NLS	FALSE
292813	O43920	67	72	77	0.612	0.00225587	LLRQKTMRRAG	0.0444106	0.0519762	0.0540772	0.0484773	0.0664047	0.0571534	0.052071	0.0704982	0.057596	0.0548747	0.0544605	NDUFS5	0.0201684	Candidate NLS	FALSE
294022	O60216	315	320	325	0.638685	2.37168e-05	ETKAKRKRKLI	0.0635255	0.0538574	0.0552181	0.0588709	0.0664047	0.0693145	0.051198	0.0704982	0.0530522	0.0505733	0.0461718	RAD21	0.0265589	High confidence NLS	TRUE
294023	O60216	316	321	326	0.622731	0.000428353	TKAKRKRKLIV	0.0510601	0.0378389	0.0573613	0.0584261	0.0555421	0.0649001	0.0653548	0.067819	0.0639526	0.0493719	0.0511041	RAD21	0.022174	Candidate NLS	TRUE
294024	O60216	317	322	327	0.62198	0.000484723	KAKRKRKLIVD	0.0433657	0.053696	0.0552181	0.0671185	0.0664047	0.0693145	0.051198	0.0499361	0.0651148	0.0515515	0.0490627	RAD21	0.0214702	Candidate NLS	TRUE
294038	O60216	331	336	341	0.61318	0.00190004	ELDSKTIRAQL	0.0635255	0.0519762	0.0547998	0.0527744	0.0664047	0.0571534	0.0482937	0.0704982	0.0452851	0.0535997	0.0488696	RAD21	0.0196266	Candidate NLS	FALSE
294061	O60216	354	359	364	0.642377	1.12848e-05	APPTKKLMMWK	0.0573888	0.0656125	0.0638754	0.0508469	0.0664047	0.0649001	0.0513511	0.0509645	0.0615928	0.056398	0.0530419	RAD21	0.0217366	Candidate NLS	FALSE
294105	O60216	398	403	408	0.611623	0.00238165	PEDLRKRRKGG	0.0580328	0.0372763	0.0547998	0.0496235	0.0555421	0.0649001	0.0653548	0.0704982	0.0530522	0.0480825	0.0544605	RAD21	0.0206162	Candidate NLS	TRUE
294106	O60216	399	404	409	0.628322	0.000164656	EDLRKRRKGGE	0.0635255	0.0404295	0.0424171	0.0671185	0.0664047	0.0693145	0.0653548	0.067819	0.0453616	0.0480825	0.0524945	RAD21	0.0276272	High confidence NLS	TRUE
295446	O60229	1118	1123	1128	0.624758	0.000305069	FWTLKKRRLDQ	0.0462931	0.0378707	0.053134	0.0496235	0.0664047	0.0649001	0.0653548	0.0704982	0.0639526	0.0571046	0.0496217	KALRN	0.0254503	High confidence NLS	TRUE
295447	O60229	1119	1124	1129	0.589943	0.0340025	WTLKKRRLDQC	0.0433901	0.0538574	0.0424171	0.0584261	0.0664047	0.0693145	0.0653548	0.0499361	0.036231	0.0535997	0.0510116	KALRN	0.0189285	Candidate NLS	TRUE
296467	O60229	2139	2144	2149	0.616845	0.00109593	QSRTKERRVFL	0.0553601	0.0507573	0.0540772	0.0508469	0.0664047	0.0459912	0.0653548	0.0704982	0.0567592	0.0519256	0.0488696	KALRN	0.0196389	Candidate NLS	FALSE
296731	O60229	2403	2408	2413	0.611137	0.00255292	WHTLRMRKRAE	0.0433901	0.0530239	0.053134	0.0496235	0.0555421	0.0582848	0.0653548	0.067819	0.057596	0.0548747	0.0524945	KALRN	0.0184713	Candidate NLS	FALSE
296734	O60229	2406	2411	2416	0.616293	0.00119265	LRMRKRAEVEN	0.0444106	0.0581128	0.048733	0.0671185	0.0664047	0.0693145	0.0491068	0.051548	0.0567592	0.0578966	0.0468884	KALRN	0.0206295	Candidate NLS	FALSE
297042	O60229	2714	2719	2724	0.608149	0.0038751	FVSKKMKKKEQ	0.0462931	0.0538475	0.0453052	0.0584261	0.0664047	0.0582848	0.051198	0.067819	0.0530522	0.0578966	0.0496217	KALRN	0.0197849	Candidate NLS	TRUE
297142	O60229	2814	2819	2824	0.620088	0.000658651	RIPVPRVKLID	0.0486948	0.0604087	0.0638754	0.0473148	0.0549842	0.0693145	0.0452898	0.067819	0.0639526	0.0493719	0.0490627	KALRN	0.0188927	Candidate NLS	FALSE
297420	O60231	116	121	126	0.599588	0.01164	SSLQKKRKKRK	0.0519839	0.0507573	0.0424171	0.0484773	0.0664047	0.0649001	0.0653548	0.067819	0.0530522	0.0353795	0.0530419	DHX16	0.0214193	Candidate NLS	TRUE
297421	O60231	117	122	127	0.616188	0.00121191	SLQKKRKKRKH	0.0519839	0.0519762	0.0447268	0.0584261	0.0664047	0.0693145	0.051198	0.067819	0.057596	0.0419487	0.0547941	DHX16	0.0234898	Candidate NLS	TRUE
297422	O60231	118	123	128	0.615317	0.00138299	LQKKRKKRKHL	0.0444106	0.0585417	0.0552181	0.0584261	0.0555421	0.0649001	0.051198	0.0704982	0.0530522	0.0546603	0.0488696	DHX16	0.0198031	Candidate NLS	TRUE
297423	O60231	119	124	129	0.625355	0.000275637	QKKRKKRKHLR	0.0553601	0.0378389	0.0552181	0.0671185	0.0664047	0.0649001	0.0653548	0.067819	0.0465274	0.0505733	0.0482396	DHX16	0.0264775	High confidence NLS	TRUE
297430	O60231	126	131	136	0.607485	0.00424147	KHLRKKREEEE	0.0433657	0.0530239	0.0424171	0.0671185	0.0664047	0.0649001	0.0653548	0.051548	0.0429613	0.0578966	0.0524945	DHX16	0.0210982	Candidate NLS	FALSE
297510	O60231	206	211	216	0.630492	0.000111727	EEAQKRLKMAE	0.0635255	0.0372763	0.0573613	0.0484773	0.0664047	0.0693145	0.0513511	0.067819	0.0615928	0.0548747	0.0524945	DHX16	0.0244206	High confidence NLS	TRUE
297528	O60231	224	229	234	0.618752	0.000814379	PELRKKSRREY	0.0580328	0.0372763	0.0424171	0.0671185	0.0664047	0.0649001	0.0462946	0.0704982	0.057596	0.0578966	0.0503176	DHX16	0.0230695	Candidate NLS	TRUE
297529	O60231	225	230	235	0.617152	0.0010452	ELRKKSRREYL	0.0635255	0.0519762	0.0540772	0.0584261	0.0664047	0.0465781	0.0653548	0.0704982	0.0429613	0.0484807	0.0488696	DHX16	0.0204443	Candidate NLS	TRUE
297537	O60231	233	238	243	0.604993	0.00590868	EYLAKREREKL	0.0635255	0.0513858	0.0424171	0.0588709	0.0664047	0.0693145	0.0487971	0.0704982	0.0429613	0.0419487	0.0488696	DHX16	0.0219504	Candidate NLS	TRUE
297539	O60231	235	240	245	0.623562	0.00037309	LAKREREKLED	0.0444106	0.053696	0.0552181	0.0671185	0.0462763	0.0693145	0.0487971	0.067819	0.0639526	0.0578966	0.0490627	DHX16	0.0189229	Candidate NLS	TRUE
297573	O60231	269	274	279	0.632786	7.33856e-05	ELKYKRRVRDL	0.0635255	0.0519762	0.0552181	0.0486004	0.0664047	0.0693145	0.0653548	0.0488212	0.057596	0.0571046	0.0488696	DHX16	0.0226532	Candidate NLS	FALSE
298328	O60231	1024	1029	1034	0.627402	0.000193539	PHAKKMPKKIG	0.0580328	0.0530239	0.0573613	0.0584261	0.0664047	0.0582848	0.0511649	0.067819	0.0530522	0.0493719	0.0544605	DHX16	0.022341	Candidate NLS	FALSE
298678	O60239	2	7	12	0.610454	0.00281285	DAALKRSRSEE	0.0444585	0.053696	0.0573613	0.0496235	0.0664047	0.0693145	0.0462946	0.0704982	0.0424117	0.0578966	0.0524945	SH3BP5	0.0224499	Candidate NLS	TRUE
298743	O60239	67	72	77	0.617244	0.00103051	EDARQKFRSVL	0.0635255	0.0404295	0.0573613	0.0671185	0.0521415	0.0649001	0.0584368	0.0704982	0.0424117	0.0515515	0.0488696	SH3BP5	0.020648	Candidate NLS	FALSE
298871	O60239	195	200	205	0.609272	0.0033195	RQLEKKLKRAI	0.0486948	0.0585417	0.0424171	0.0505006	0.0664047	0.0649001	0.0513511	0.067819	0.057596	0.0548747	0.0461718	SH3BP5	0.0205417	Candidate NLS	TRUE
299400	O60243	279	284	289	0.619605	0.000711484	ESAKKNLRGMA	0.0635255	0.0507573	0.0573613	0.0584261	0.0664047	0.0475212	0.0513511	0.0704982	0.0453616	0.0547872	0.053611	HS6ST1	0.0192278	Candidate NLS	FALSE
299740	O60244	218	223	228	0.631618	9.1017e-05	ANGRVKFRVEG	0.0573888	0.0524269	0.0429654	0.0671185	0.0487666	0.0649001	0.0584368	0.0704982	0.0567592	0.0578966	0.0544605	MED14	0.0212472	Candidate NLS	FALSE
300144	O60244	622	627	632	0.624186	0.000336015	PVESKKTKRAG	0.0580328	0.0538475	0.048733	0.0527744	0.0664047	0.0649001	0.0447432	0.067819	0.057596	0.0548747	0.0544605	MED14	0.0219282	Candidate NLS	TRUE
300492	O60244	970	975	980	0.617401	0.00100574	NQDARRRSVNE	0.0483335	0.0585417	0.0547998	0.0588709	0.0555421	0.0693145	0.0653548	0.0473252	0.0567592	0.0500652	0.0524945	MED14	0.0185161	Candidate NLS	FALSE
301065	O60248	99	104	109	0.587291	0.0442907	VEEAKRLRARH	0.0493836	0.0372763	0.048733	0.0588709	0.0664047	0.0693145	0.0513511	0.0704982	0.0452851	0.0353795	0.0547941	SOX15	0.0208673	Candidate NLS	TRUE
301067	O60248	101	106	111	0.623371	0.000385185	EAKRLRARHLR	0.0635255	0.053696	0.0552181	0.0671185	0.049553	0.0693145	0.0491068	0.0704982	0.0465274	0.0505733	0.0482396	SOX15	0.0201763	Candidate NLS	TRUE
301080	O60248	114	119	124	0.604203	0.00654781	PDYKYRPRRKA	0.0580328	0.0404295	0.048733	0.0584261	0.054448	0.0693145	0.0511649	0.0704982	0.057596	0.0419487	0.053611	SOX15	0.0189114	Candidate NLS	FALSE
301082	O60248	116	121	126	0.594921	0.0199866	YKYRPRRKAKS	0.0460863	0.0378389	0.048733	0.0671185	0.0549842	0.0693145	0.0653548	0.067819	0.0452851	0.0419487	0.0504377	SOX15	0.0205065	Candidate NLS	FALSE
301084	O60248	118	123	128	0.616946	0.00107909	YRPRRKAKSSG	0.0460863	0.0581128	0.0638754	0.0671185	0.0555421	0.0649001	0.0491068	0.067819	0.0424117	0.0475124	0.0544605	SOX15	0.0204122	Candidate NLS	FALSE
301303	O60256	114	119	124	0.605646	0.00542388	SKQCKMRKRGS	0.0519839	0.0378389	0.0447268	0.0571164	0.0664047	0.0582848	0.0653548	0.067819	0.057596	0.0480825	0.0504377	PRPSAP2	0.0212913	Candidate NLS	FALSE
301669	O60264	121	126	131	0.622125	0.00047338	KPGRPRIKKDE	0.0433657	0.0656125	0.0429654	0.0671185	0.0549842	0.0693145	0.0482937	0.067819	0.0530522	0.0571046	0.0524945	SMARCA5	0.0212407	Candidate NLS	FALSE
301962	O60264	414	419	424	0.591037	0.0303742	VGLSKMQREWY	0.0493836	0.0436697	0.0424171	0.0527744	0.0664047	0.0582848	0.0579277	0.0704982	0.0429613	0.056398	0.0503176	SMARCA5	0.018749	Candidate NLS	FALSE
302167	O60264	619	624	629	0.635078	4.77064e-05	ERAEMKLRLDS	0.0635255	0.0581128	0.0573613	0.0505006	0.0473336	0.0649001	0.0513511	0.0704982	0.0639526	0.0571046	0.0504377	SMARCA5	0.018659	Candidate NLS	FALSE
302279	O60264	731	736	741	0.618295	0.000875101	IEPPKRERKAN	0.0548643	0.0372763	0.0638754	0.0524489	0.0664047	0.0693145	0.0487971	0.0704982	0.0530522	0.0548747	0.0468884	SMARCA5	0.0236554	Candidate NLS	TRUE
302280	O60264	732	737	742	0.631814	8.77922e-05	EPPKRERKANY	0.0635255	0.0656125	0.0638754	0.0584261	0.0555421	0.0459912	0.0653548	0.067819	0.0452851	0.0500652	0.0503176	SMARCA5	0.0184925	Candidate NLS	TRUE
302307	O60264	759	764	769	0.628123	0.00017055	APKAPRPPKQP	0.0573888	0.0656125	0.0552181	0.0588709	0.0549842	0.0693145	0.0511649	0.054974	0.0530522	0.0535997	0.0539432	SMARCA5	0.0190584	Candidate NLS	FALSE
302567	O60264	1019	1024	1029	0.594923	0.01998	EKAEKKKRGPK	0.0635255	0.0378389	0.0573613	0.0505006	0.0664047	0.0649001	0.051198	0.0704982	0.0453616	0.0342925	0.0530419	SMARCA5	0.0197435	Candidate NLS	TRUE
302577	O60264	1029	1034	1039	0.628504	0.00015946	KPSTQKRKMDG	0.0433657	0.0656125	0.0453052	0.0508469	0.0521415	0.0649001	0.0653548	0.067819	0.0615928	0.0571046	0.0544605	SMARCA5	0.0211534	Candidate NLS	FALSE
302856	O60268	266	271	276	0.60684	0.00462687	KPQEKRPRAVT	0.0433657	0.0656125	0.0447268	0.0505006	0.0664047	0.0693145	0.0511649	0.0704982	0.0452851	0.0515515	0.0484158	KIAA0513	0.0222271	Candidate NLS	TRUE
302922	O60268	332	337	342	0.607752	0.00409078	EEEEKREKWCH	0.0635255	0.0372763	0.048733	0.0505006	0.0664047	0.0693145	0.0487971	0.067819	0.0474195	0.0531674	0.0547941	KIAA0513	0.021469	Candidate NLS	TRUE
304566	O60281	1127	1132	1137	0.616729	0.00111562	YAAFKMQRKSK	0.0460863	0.053696	0.0573613	0.0528635	0.0664047	0.0582848	0.0579277	0.0704982	0.0530522	0.0475124	0.0530419	ZNF292	0.0222647	Candidate NLS	FALSE
305063	O60281	1624	1629	1634	0.612329	0.00215117	GNSASKRRKKV	0.0601789	0.0524269	0.0453052	0.0588709	0.0486885	0.0649001	0.0653548	0.0704982	0.0530522	0.0419487	0.0511041	ZNF292	0.0189406	Candidate NLS	TRUE
305064	O60281	1625	1630	1635	0.636334	3.75104e-05	NSASKRRKKVA	0.0483335	0.0507573	0.0573613	0.0527744	0.0664047	0.0693145	0.0653548	0.067819	0.0530522	0.0515515	0.053611	ZNF292	0.0279713	High confidence NLS	TRUE
305065	O60281	1626	1631	1636	0.618862	0.000800476	SASKRRKKVAP	0.0519839	0.053696	0.0453052	0.0584261	0.0555421	0.0693145	0.051198	0.067819	0.0567592	0.0548747	0.0539432	ZNF292	0.0205844	Candidate NLS	TRUE
305518	O60281	2079	2084	2089	0.625862	0.000252709	GRKIRRHKKEK	0.0601789	0.0581128	0.0552181	0.0396496	0.0555421	0.0693145	0.0560364	0.067819	0.0530522	0.0578966	0.0530419	ZNF292	0.0205376	Candidate NLS	TRUE
305521	O60281	2082	2087	2092	0.618473	0.00085093	IRRHKKEKEEK	0.0548643	0.0581128	0.0540772	0.0495983	0.0664047	0.0649001	0.0487971	0.067819	0.0429613	0.0578966	0.0530419	ZNF292	0.0218326	Candidate NLS	TRUE
305527	O60281	2088	2093	2098	0.603526	0.00714262	EKEEKKRKKPV	0.0635255	0.0378389	0.048733	0.0505006	0.0664047	0.0649001	0.0653548	0.067819	0.0530522	0.0342925	0.0511041	ZNF292	0.0219457	Candidate NLS	TRUE
305528	O60281	2089	2094	2099	0.58493	0.0554361	KEEKKRKKPVS	0.0433657	0.0372763	0.048733	0.0584261	0.0664047	0.0693145	0.051198	0.067819	0.0404035	0.0515515	0.0504377	ZNF292	0.0200514	Candidate NLS	TRUE
305769	O60281	2330	2335	2340	0.627272	0.000198005	MPKTKRKKKNN	0.050852	0.0656125	0.0552181	0.0508469	0.0664047	0.0693145	0.051198	0.067819	0.0530522	0.0500652	0.0468884	ZNF292	0.0241533	Candidate NLS	TRUE
305795	O60281	2356	2361	2366	0.598822	0.0127559	PYSLKRGKHVY	0.0580328	0.0513858	0.0453052	0.0496235	0.0664047	0.0693145	0.0425402	0.067819	0.0465274	0.0515515	0.0503176	ZNF292	0.01917	Candidate NLS	TRUE
305978	O60281	2539	2544	2549	0.624106	0.000340577	VSQNKKRKVEK	0.0493836	0.0507573	0.0447268	0.0470618	0.0664047	0.0649001	0.0653548	0.067819	0.0567592	0.0578966	0.0530419	ZNF292	0.0244954	High confidence NLS	TRUE
306431	O60282	279	284	289	0.617014	0.00106776	YRDSKMTRILQ	0.0460863	0.0581128	0.0547998	0.0527744	0.0664047	0.0582848	0.0447432	0.0704982	0.0651148	0.0505733	0.0496217	KIF5C	0.0200231	Candidate NLS	FALSE
306473	O60282	321	326	331	0.612781	0.00201428	GQRAKTIKNTV	0.0601789	0.0585417	0.0540772	0.0588709	0.0664047	0.0571534	0.0482937	0.067819	0.0420095	0.0483277	0.0511041	KIF5C	0.0197034	Candidate NLS	FALSE
306492	O60282	340	345	350	0.617579	0.000978368	EEWKKKYEKEK	0.0635255	0.0372763	0.0625324	0.0584261	0.0664047	0.0649001	0.0489756	0.051548	0.0530522	0.0578966	0.0530419	KIF5C	0.0191886	Candidate NLS	FALSE
306533	O60282	381	386	391	0.612438	0.00211733	QISAKDQKNLE	0.0553601	0.0604087	0.0453052	0.0588709	0.0664047	0.0552642	0.0579277	0.067819	0.0420095	0.0505733	0.0524945	KIF5C	0.0205545	Candidate NLS	FALSE
306800	O60282	648	653	658	0.603681	0.00700245	QNMEQKRRQLE	0.0553601	0.0524269	0.048733	0.0505006	0.0521415	0.0649001	0.0653548	0.0704982	0.0406975	0.0505733	0.0524945	KIF5C	0.0186046	Candidate NLS	FALSE
306801	O60282	649	654	659	0.62028	0.000638716	NMEQKRRQLEE	0.0483335	0.0520178	0.048733	0.0484773	0.0664047	0.0693145	0.0653548	0.0473009	0.0639526	0.0578966	0.0524945	KIF5C	0.0210638	Candidate NLS	FALSE
306978	O60282	826	831	836	0.627964	0.000175385	GSAAQKQKISF	0.0601789	0.0507573	0.0573613	0.0588709	0.0521415	0.0649001	0.0579277	0.067819	0.0651148	0.0475124	0.04538	KIF5C	0.0202212	Candidate NLS	FALSE
307015	O60282	863	868	873	0.593582	0.0231626	PKLEKRLRATA	0.0580328	0.0378389	0.0424171	0.0505006	0.0664047	0.0693145	0.0513511	0.0704982	0.0452851	0.0483277	0.053611	KIF5C	0.0205655	Candidate NLS	TRUE
307040	O60282	888	893	898	0.624085	0.000341788	ENAMRDRKRYQ	0.0635255	0.0524269	0.0573613	0.0510924	0.0555421	0.0552642	0.0653548	0.067819	0.057596	0.0484807	0.0496217	KIF5C	0.0189385	Candidate NLS	FALSE
307043	O60282	891	896	901	0.612577	0.00207503	MRDRKRYQQEV	0.050852	0.0581128	0.0547998	0.0671185	0.0664047	0.0693145	0.0489756	0.0473009	0.0406975	0.0578966	0.0511041	KIF5C	0.0196413	Candidate NLS	FALSE
307060	O60282	908	913	918	0.622515	0.0004439	VRAKNMARRAH	0.0493836	0.0581128	0.0573613	0.0584261	0.054077	0.0582848	0.0491068	0.0704982	0.057596	0.0548747	0.0547941	KIF5C	0.0184297	Candidate NLS	FALSE
307241	O60285	142	147	152	0.612755	0.00202195	DYISERRRLSE	0.0444585	0.0513858	0.048733	0.0527744	0.0462763	0.0693145	0.0653548	0.0704982	0.0639526	0.0475124	0.0524945	NUAK1	0.0192326	Candidate NLS	FALSE
307464	O60285	365	370	375	0.611657	0.00236986	QRSLKKSKKEN	0.0553601	0.0581128	0.0453052	0.0496235	0.0664047	0.0649001	0.0462946	0.067819	0.0530522	0.0578966	0.0468884	NUAK1	0.020037	Candidate NLS	TRUE
307490	O60285	391	396	401	0.591728	0.0282534	KLSSKRPKGIL	0.0433657	0.0519762	0.0453052	0.0527744	0.0664047	0.0693145	0.0511649	0.067819	0.0453616	0.0493719	0.0488696	NUAK1	0.0201021	Candidate NLS	TRUE
307689	O60285	590	595	600	0.620361	0.000630438	ENRPARQRIRS	0.0635255	0.0524269	0.0540772	0.0524489	0.0492105	0.0693145	0.0579277	0.0704982	0.0651148	0.0353795	0.0504377	NUAK1	0.0194769	Candidate NLS	FALSE
307691	O60285	592	597	602	0.625718	0.000259023	RPARQRIRSCV	0.0486948	0.0656125	0.0573613	0.0671185	0.0521415	0.0693145	0.0482937	0.0704982	0.0424117	0.0531674	0.0511041	NUAK1	0.0216385	Candidate NLS	FALSE
307721	O60285	622	627	632	0.596382	0.0169483	PQYLKRYRNRL	0.0580328	0.0585417	0.048733	0.0496235	0.0664047	0.0693145	0.0489756	0.0704982	0.0420095	0.0353795	0.0488696	NUAK1	0.0203163	Candidate NLS	TRUE
307723	O60285	624	629	634	0.630114	0.000119615	YLKRYRNRLAD	0.0460863	0.0519762	0.0552181	0.0671185	0.054448	0.0693145	0.0475641	0.0704982	0.0639526	0.0548747	0.0490627	NUAK1	0.022519	Candidate NLS	TRUE
307769	O60287	19	24	29	0.636058	3.95575e-05	AGAAKRARKEE	0.0573888	0.0436697	0.0573613	0.0588709	0.0664047	0.0693145	0.0491068	0.0704982	0.0530522	0.0578966	0.0524945	URB1	0.0264685	High confidence NLS	TRUE
307803	O60287	53	58	63	0.618558	0.000839629	VSAAKKLPRED	0.0493836	0.0507573	0.0573613	0.0588709	0.0664047	0.0649001	0.0513511	0.054974	0.057596	0.0578966	0.0490627	URB1	0.0203112	Candidate NLS	FALSE
309655	O60287	1905	1910	1915	0.617809	0.000944096	QEPAKRLALHL	0.0553601	0.0372763	0.0638754	0.0588709	0.0664047	0.0693145	0.0513511	0.0478731	0.0639526	0.0546603	0.0488696	URB1	0.019856	Candidate NLS	FALSE
309778	O60287	2028	2033	2038	0.611935	0.00227722	GPRGRKRRPGE	0.0601789	0.0656125	0.0540772	0.0347903	0.0555421	0.0649001	0.0653548	0.0704982	0.0404035	0.0480825	0.0524945	URB1	0.0192047	Candidate NLS	FALSE
309779	O60287	2029	2034	2039	0.639147	2.16439e-05	PRGRKRRPGEA	0.0580328	0.0581128	0.0429654	0.0671185	0.0664047	0.0693145	0.0653548	0.054974	0.0453616	0.0578966	0.053611	URB1	0.0264832	High confidence NLS	FALSE
310538	O60292	527	532	537	0.619438	0.000730633	AVSIKREKLED	0.0573888	0.0538475	0.0453052	0.0396496	0.0664047	0.0693145	0.0487971	0.067819	0.0639526	0.0578966	0.0490627	SIPA1L3	0.0215233	Candidate NLS	TRUE
310722	O60292	711	716	721	0.602232	0.00841285	QLLRKRHIGND	0.0553601	0.0519762	0.0424171	0.0671185	0.0664047	0.0693145	0.0560364	0.0491152	0.0453616	0.0500652	0.0490627	SIPA1L3	0.0192229	Candidate NLS	FALSE
310860	O60292	849	854	859	0.598787	0.0128097	LTSKKKEKTKA	0.0444106	0.0538574	0.0453052	0.0584261	0.0664047	0.0649001	0.0487971	0.067819	0.0533067	0.0419487	0.053611	SIPA1L3	0.0200662	Candidate NLS	TRUE
311637	O60292	1626	1631	1636	0.651118	1.7415e-06	GRDRPLRRLDP	0.0601789	0.0581128	0.0547998	0.0671185	0.0549842	0.0450702	0.0653548	0.0704982	0.0639526	0.0571046	0.0539432	SIPA1L3	0.0216614	Candidate NLS	FALSE
311831	O60293	49	54	59	0.598504	0.0132454	LLPYPRRRPPH	0.0444106	0.0519762	0.0638754	0.0486004	0.0549842	0.0693145	0.0653548	0.0704982	0.0404035	0.0342925	0.0547941	ZFC3H1	0.0203904	Candidate NLS	FALSE
311833	O60293	51	56	61	0.619059	0.000775959	PYPRRRPPHSA	0.0580328	0.0513858	0.0638754	0.0671185	0.0555421	0.0693145	0.0511649	0.054974	0.0465274	0.0475124	0.053611	ZFC3H1	0.0191272	Candidate NLS	FALSE
311976	O60293	194	199	204	0.624485	0.00031952	SPPRKSSKSFG	0.0519839	0.0656125	0.0638754	0.0671185	0.0664047	0.0465781	0.0462946	0.067819	0.0424117	0.0519256	0.0544605	ZFC3H1	0.0194805	Candidate NLS	FALSE
312082	O60293	300	305	310	0.628933	0.000147771	ELKPLRQKLTL	0.0635255	0.0519762	0.0552181	0.0524489	0.049553	0.0693145	0.0579277	0.067819	0.0639526	0.0483277	0.0488696	ZFC3H1	0.0201268	Candidate NLS	FALSE
312093	O60293	311	316	321	0.615136	0.0014213	PGDKNRLKKVK	0.0580328	0.0436697	0.0547998	0.0584261	0.054077	0.0693145	0.0513511	0.067819	0.0530522	0.0515515	0.0530419	ZFC3H1	0.0198286	Candidate NLS	TRUE
312567	O60293	785	790	795	0.622156	0.000470934	IANREKQRLIK	0.0548643	0.053696	0.0405087	0.0671185	0.0462763	0.0649001	0.0579277	0.0704982	0.0639526	0.0493719	0.0530419	ZFC3H1	0.0190667	Candidate NLS	FALSE
312612	O60293	830	835	840	0.641522	1.34357e-05	ESKLKKHRILL	0.0635255	0.0507573	0.0552181	0.0496235	0.0664047	0.0649001	0.0560364	0.0704982	0.0651148	0.0505733	0.0488696	ZFC3H1	0.0256828	High confidence NLS	TRUE
312720	O60293	938	943	948	0.619654	0.000706014	FGPNKMMRLDS	0.0462931	0.0436697	0.0638754	0.0470618	0.0664047	0.0582848	0.052071	0.0704982	0.0639526	0.0571046	0.0504377	ZFC3H1	0.0212668	Candidate NLS	FALSE
312743	O60293	961	966	971	0.630897	0.000103813	LIAMEKRRLQK	0.0444106	0.0604087	0.0573613	0.0510924	0.0462763	0.0649001	0.0653548	0.0704982	0.0639526	0.0535997	0.0530419	ZFC3H1	0.0204326	Candidate NLS	FALSE
312820	O60293	1038	1043	1048	0.618011	0.000914853	GSSRERRRSFL	0.0601789	0.0507573	0.0453052	0.0671185	0.0462763	0.0693145	0.0653548	0.0704982	0.0424117	0.0519256	0.0488696	ZFC3H1	0.0208291	Candidate NLS	FALSE
313061	O60293	1279	1284	1289	0.607742	0.00409619	FTTYKDKRKWK	0.0462931	0.0538574	0.053134	0.0486004	0.0664047	0.0552642	0.051198	0.0704982	0.0530522	0.056398	0.0530419	ZFC3H1	0.0189802	Candidate NLS	FALSE
313697	O60293	1915	1920	1925	0.616748	0.00111244	EIVLKGQREVH	0.0635255	0.0604087	0.0503889	0.0496235	0.0664047	0.0486634	0.0579277	0.0704982	0.0429613	0.0515515	0.0547941	ZFC3H1	0.0191915	Candidate NLS	FALSE
313762	O60294	1	6	11	0.629745	0.000127815	MGPRSRERRAG	0.050852	0.0436697	0.0638754	0.0671185	0.0486885	0.0693145	0.0487971	0.0704982	0.057596	0.0548747	0.0544605	LCMT2	0.0213518	Candidate NLS	FALSE
313876	O60294	115	120	125	0.61714	0.00104719	FPDVARRKAER	0.0462931	0.0656125	0.0547998	0.0473148	0.0492105	0.0693145	0.0653548	0.067819	0.0452851	0.0578966	0.0482396	LCMT2	0.0197448	Candidate NLS	FALSE
313879	O60294	118	123	128	0.620472	0.000619281	VARRKAERIGE	0.0493836	0.053696	0.0540772	0.0671185	0.0664047	0.0448053	0.0487971	0.0704982	0.0651148	0.0480825	0.0524945	LCMT2	0.0189787	Candidate NLS	FALSE
314011	O60294	250	255	260	0.614593	0.00154168	DVEAQRRRFLQ	0.0444585	0.0538475	0.048733	0.0588709	0.0521415	0.0693145	0.0653548	0.0704982	0.0511792	0.0505733	0.0496217	LCMT2	0.0217947	Candidate NLS	FALSE
314040	O60294	279	284	289	0.630873	0.000104262	LPAEERRRVEN	0.0444106	0.0656125	0.0573613	0.0505006	0.0462763	0.0693145	0.0653548	0.0704982	0.0567592	0.0578966	0.0468884	LCMT2	0.0212993	Candidate NLS	FALSE
314487	O60296	50	55	60	0.624901	0.000297749	QLPQYRLKVDT	0.0553601	0.0519762	0.0638754	0.0484773	0.054448	0.0693145	0.0513511	0.067819	0.0567592	0.0571046	0.0484158	TRAK2	0.0202901	Candidate NLS	FALSE
314817	O60296	380	385	390	0.633421	6.52022e-05	GTMRKKLSLDE	0.0601789	0.0538574	0.048733	0.0671185	0.0664047	0.0649001	0.0513511	0.0473252	0.0639526	0.0571046	0.0524945	TRAK2	0.0209148	Candidate NLS	FALSE
315465	O60303	124	129	134	0.620101	0.000657377	TAPSKVQRRGW	0.0510601	0.053696	0.0638754	0.0527744	0.0664047	0.0518491	0.0579277	0.0704982	0.057596	0.0480825	0.0463363	KIAA0556	0.0207743	Candidate NLS	FALSE
315606	O60303	265	270	275	0.624652	0.000310588	NPASKSHKRER	0.0483335	0.0656125	0.0573613	0.0527744	0.0664047	0.0465781	0.0560364	0.067819	0.057596	0.0578966	0.0482396	KIAA0556	0.0191731	Candidate NLS	TRUE
315609	O60303	268	273	278	0.582761	0.0675235	SKSHKRERNLS	0.0519839	0.0378389	0.0453052	0.0495983	0.0664047	0.0693145	0.0487971	0.0704982	0.0420095	0.0505733	0.0504377	KIAA0556	0.0188989	Candidate NLS	TRUE
316099	O60303	758	763	768	0.603604	0.00707147	SPTGKDRKQGG	0.0519839	0.0656125	0.053134	0.0347903	0.0664047	0.0552642	0.0653548	0.067819	0.0406975	0.0480825	0.0544605	KIAA0556	0.0187393	Candidate NLS	FALSE
316183	O60303	842	847	852	0.611602	0.00238874	NQPPNRERPAS	0.0483335	0.0585417	0.0638754	0.0524489	0.054077	0.0693145	0.0487971	0.0704982	0.0404035	0.0548747	0.0504377	KIAA0556	0.0194546	Candidate NLS	FALSE
316223	O60303	882	887	892	0.616614	0.00113549	TPSRSRWRSEQ	0.0510601	0.0656125	0.0453052	0.0671185	0.0486885	0.0693145	0.0490867	0.0704982	0.0424117	0.0578966	0.0496217	KIAA0556	0.019211	Candidate NLS	FALSE
317080	O60304	131	136	141	0.61949	0.000724644	KPRKHRQRGSE	0.0433657	0.0656125	0.0540772	0.0584261	0.0548999	0.0693145	0.0579277	0.0704982	0.0453616	0.0475124	0.0524945	ZNF500	0.0223778	Candidate NLS	FALSE
318074	O60306	655	660	665	0.610466	0.00280827	IIMRRKPKENN	0.0548643	0.0604087	0.048733	0.0671185	0.0555421	0.0649001	0.0511649	0.067819	0.0429613	0.0500652	0.0468884	AQR	0.0190319	Candidate NLS	FALSE
318174	O60306	755	760	765	0.590309	0.0327507	SGKGKKRKDAD	0.0519839	0.0436697	0.0552181	0.0347903	0.0664047	0.0649001	0.0653548	0.067819	0.036231	0.0548747	0.0490627	AQR	0.0195157	Candidate NLS	TRUE
318897	O60307	3	8	13	0.609489	0.0032208	ESSLLRRRGLQ	0.0635255	0.0507573	0.0453052	0.0496235	0.049553	0.0693145	0.0653548	0.0704982	0.0453616	0.0505733	0.0496217	MAST3	0.0191337	Candidate NLS	FALSE
319041	O60307	147	152	157	0.610195	0.00291737	PRLRPRSRSLS	0.0580328	0.0581128	0.0424171	0.0671185	0.0549842	0.0693145	0.0462946	0.0704982	0.0424117	0.0505733	0.0504377	MAST3	0.0197196	Candidate NLS	FALSE
319948	O60307	1054	1059	1064	0.618214	0.000886256	GRMARRSKRSR	0.0601789	0.0581128	0.048733	0.0588709	0.0555421	0.0693145	0.0462946	0.067819	0.057596	0.0475124	0.0482396	MAST3	0.0194199	Candidate NLS	TRUE
319951	O60307	1057	1062	1067	0.620335	0.000633089	ARRSKRSRRRE	0.0573888	0.0581128	0.0540772	0.0527744	0.0664047	0.0693145	0.0462946	0.0704982	0.057596	0.0353795	0.0524945	MAST3	0.0232769	Candidate NLS	TRUE
319953	O60307	1059	1064	1069	0.616555	0.00114573	RSKRSRRRETQ	0.0486948	0.0507573	0.0552181	0.0671185	0.0486885	0.0693145	0.0653548	0.0704982	0.0429613	0.0483277	0.0496217	MAST3	0.0218802	Candidate NLS	TRUE
320064	O60307	1170	1175	1180	0.61675	0.00111199	PPRPKTGRRKS	0.0580328	0.0656125	0.0540772	0.0524489	0.0664047	0.0571534	0.0425402	0.0704982	0.057596	0.0419487	0.0504377	MAST3	0.0191143	Candidate NLS	FALSE
320106	O60307	1212	1217	1222	0.620029	0.000665001	PARSPRLRRGQ	0.0580328	0.053696	0.0540772	0.0527744	0.0549842	0.0693145	0.0513511	0.0704982	0.057596	0.0480825	0.0496217	MAST3	0.0204772	Candidate NLS	FALSE
320555	O60313	362	367	372	0.615894	0.00126729	EIELRMRKNVK	0.0635255	0.0604087	0.048733	0.0496235	0.0555421	0.0582848	0.0653548	0.067819	0.0420095	0.0515515	0.0530419	OPA1	0.0186476	Candidate NLS	FALSE
320899	O60313	706	711	716	0.591879	0.027807	EESIKRHKWND	0.0635255	0.0372763	0.0453052	0.0396496	0.0664047	0.0693145	0.0560364	0.067819	0.0474195	0.0500652	0.0490627	OPA1	0.0192688	Candidate NLS	TRUE
320962	O60313	769	774	779	0.622515	0.000443958	PDWKKRWLYWK	0.0580328	0.0404295	0.0625324	0.0584261	0.0664047	0.0693145	0.0490867	0.0499361	0.0589121	0.056398	0.0530419	OPA1	0.020623	Candidate NLS	FALSE
321112	O60313	919	924	929	0.607781	0.00407482	EDGEKKIKLLT	0.0635255	0.0404295	0.0429654	0.0505006	0.0664047	0.0649001	0.0482937	0.067819	0.0639526	0.0505733	0.0484158	OPA1	0.0196758	Candidate NLS	TRUE
321151	O60315	8	13	18	0.633005	7.04492e-05	DGPRCKRRKQA	0.0444585	0.0436697	0.0638754	0.0671185	0.0528671	0.0649001	0.0653548	0.0704982	0.0530522	0.0535997	0.053611	ZEB2	0.0244777	High confidence NLS	TRUE
321152	O60315	9	14	19	0.648339	3.20833e-06	GPRCKRRKQAN	0.0601789	0.0656125	0.0540772	0.0571164	0.0664047	0.0693145	0.0653548	0.067819	0.0406975	0.0548747	0.0468884	ZEB2	0.0292936	High confidence NLS	TRUE
321159	O60315	16	21	26	0.608468	0.00370928	KQANPRRKNVV	0.0433657	0.0585417	0.0573613	0.0470618	0.0549842	0.0693145	0.0653548	0.067819	0.0420095	0.0515515	0.0511041	ZEB2	0.0206818	Candidate NLS	FALSE
321288	O60315	145	150	155	0.624026	0.000345157	EEYFAKRKLEE	0.0635255	0.0372763	0.048733	0.0528635	0.0492105	0.0649001	0.0653548	0.067819	0.0639526	0.0578966	0.0524945	ZEB2	0.019547	Candidate NLS	FALSE
321289	O60315	146	151	156	0.60681	0.00464563	EYFAKRKLEER	0.0635255	0.0513858	0.047077	0.0588709	0.0664047	0.0693145	0.051198	0.0499361	0.0429613	0.0578966	0.0482396	ZEB2	0.0184781	Candidate NLS	FALSE
322090	O60315	947	952	957	0.61041	0.00283052	ADMQQRRKYQR	0.0573888	0.0404295	0.048733	0.0484773	0.0521415	0.0693145	0.0653548	0.067819	0.0589121	0.0535997	0.0482396	ZEB2	0.0194489	Candidate NLS	FALSE
322093	O60315	950	955	960	0.639214	2.13578e-05	QQRRKYQRKQG	0.0553601	0.0585417	0.0540772	0.0671185	0.0664047	0.0481732	0.0579277	0.0704982	0.0530522	0.0535997	0.0544605	ZEB2	0.0235499	Candidate NLS	FALSE
322128	O60315	985	990	995	0.617634	0.000970159	CLSRKKIKKTE	0.0519417	0.0519762	0.0453052	0.0671185	0.0664047	0.0649001	0.0482937	0.067819	0.0530522	0.0483277	0.0524945	ZEB2	0.0229106	Candidate NLS	TRUE
322804	O60318	457	462	467	0.617758	0.000951636	GKIAKVQRIFT	0.0601789	0.0378389	0.048733	0.0588709	0.0664047	0.0518491	0.0579277	0.0704982	0.0651148	0.0519256	0.0484158	MCM3AP	0.0205542	Candidate NLS	FALSE
322832	O60318	485	490	495	0.623288	0.000390535	ALARKKGKSLH	0.0573888	0.0519762	0.0573613	0.0671185	0.0664047	0.0649001	0.0425402	0.067819	0.0424117	0.0505733	0.0547941	MCM3AP	0.02316	Candidate NLS	TRUE
323290	O60318	943	948	953	0.598462	0.0133117	EGLSKTRKSVF	0.0635255	0.0436697	0.0424171	0.0527744	0.0664047	0.0571534	0.0653548	0.067819	0.0424117	0.0515515	0.04538	MCM3AP	0.0193711	Candidate NLS	FALSE
323597	O60318	1250	1255	1260	0.637868	2.7845e-05	VTARKKLRRQM	0.0493836	0.0538574	0.0573613	0.0671185	0.0664047	0.0649001	0.0513511	0.0704982	0.057596	0.0535997	0.0457978	MCM3AP	0.0264252	High confidence NLS	TRUE
323598	O60318	1251	1256	1261	0.608311	0.0037899	TARKKLRRQMR	0.0510601	0.053696	0.0540772	0.0584261	0.0664047	0.0450702	0.0653548	0.0704982	0.0406975	0.0547872	0.0482396	MCM3AP	0.0192805	Candidate NLS	TRUE
323658	O60318	1311	1316	1321	0.619093	0.000771788	RLRRLRNKTAH	0.0486948	0.0519762	0.0540772	0.0671185	0.049553	0.0693145	0.0475641	0.067819	0.0533067	0.0548747	0.0547941	MCM3AP	0.0194122	Candidate NLS	FALSE
323936	O60318	1589	1594	1599	0.625117	0.000287017	FHDRRERRLGG	0.0462931	0.0530239	0.0547998	0.0671185	0.0555421	0.0459912	0.0653548	0.0704982	0.0639526	0.0480825	0.0544605	MCM3AP	0.019171	Candidate NLS	FALSE
325102	O60331	256	261	266	0.59902	0.012459	GSTYKRRASKK	0.0601789	0.0507573	0.053134	0.0486004	0.0664047	0.0693145	0.0653548	0.0478731	0.0424117	0.0419487	0.0530419	PIP5K1C	0.0186043	Candidate NLS	FALSE
325107	O60331	261	266	271	0.600212	0.0107944	RRASKKEKEKS	0.0486948	0.0581128	0.0573613	0.0527744	0.0664047	0.0649001	0.0487971	0.067819	0.0429613	0.0419487	0.0504377	PIP5K1C	0.0198943	Candidate NLS	TRUE
325298	O60331	452	457	462	0.61079	0.00268238	SSPSKKGRGGA	0.0519839	0.0507573	0.0638754	0.0527744	0.0664047	0.0649001	0.0425402	0.0704982	0.0453616	0.0480825	0.053611	PIP5K1C	0.0210844	Candidate NLS	TRUE
325391	O60331	545	550	555	0.670021	1.79493e-08	EQPRYRRRTQS	0.0635255	0.0585417	0.0638754	0.0671185	0.054448	0.0693145	0.0653548	0.0704982	0.0533067	0.0535997	0.0504377	PIP5K1C	0.0299844	High confidence NLS	FALSE
325796	O60333	292	297	302	0.610574	0.00276539	TSKSKKKKKTD	0.0510601	0.0507573	0.0552181	0.0527744	0.0664047	0.0649001	0.051198	0.067819	0.0530522	0.0483277	0.0490627	KIF1B	0.0213095	Candidate NLS	TRUE
325797	O60333	293	298	303	0.599667	0.0115293	SKSKKKKKTDF	0.0519839	0.0378389	0.0453052	0.0584261	0.0664047	0.0649001	0.051198	0.067819	0.0533067	0.0571046	0.04538	KIF1B	0.0201531	Candidate NLS	TRUE
326190	O60333	686	691	696	0.617342	0.00101507	EILYKKEKEEA	0.0635255	0.0604087	0.0424171	0.0486004	0.0664047	0.0649001	0.0487971	0.067819	0.0429613	0.0578966	0.053611	KIF1B	0.0211457	Candidate NLS	TRUE
326345	O60333	841	846	851	0.623925	0.000351082	SLEKLKQRLDL	0.0519839	0.0519762	0.048733	0.0584261	0.049553	0.0649001	0.0579277	0.0704982	0.0639526	0.0571046	0.0488696	KIF1B	0.0196324	Candidate NLS	FALSE
326958	O60333	1454	1459	1464	0.61468	0.00152188	SPGMQRRRRKI	0.0519839	0.0656125	0.0429654	0.0510924	0.0521415	0.0693145	0.0653548	0.0704982	0.057596	0.0419487	0.0461718	KIF1B	0.0204959	Candidate NLS	FALSE
326959	O60333	1455	1460	1465	0.610916	0.00263463	PGMQRRRRKIL	0.0580328	0.0436697	0.048733	0.0484773	0.0555421	0.0693145	0.0653548	0.0704982	0.0530522	0.0493719	0.0488696	KIF1B	0.0211281	Candidate NLS	FALSE
326960	O60333	1456	1461	1466	0.646823	4.44727e-06	GMQRRRRKILD	0.0601789	0.0520178	0.0447268	0.0671185	0.0555421	0.0693145	0.0653548	0.067819	0.0651148	0.0505733	0.0490627	KIF1B	0.0263522	High confidence NLS	FALSE
328046	O60336	736	741	746	0.622613	0.000436835	MTISMRQRLAE	0.050852	0.0538574	0.048733	0.0527744	0.0473336	0.0693145	0.0579277	0.0704982	0.0639526	0.0548747	0.0524945	MAPKBP1	0.0195633	Candidate NLS	FALSE
328055	O60336	745	750	755	0.600569	0.0103357	AELRQRQRGGK	0.0573888	0.0372763	0.0424171	0.0671185	0.0521415	0.0693145	0.0579277	0.0704982	0.0453616	0.0480825	0.0530419	MAPKBP1	0.0195464	Candidate NLS	FALSE
328159	O60336	849	854	859	0.619184	0.000760719	PGPRRRGRWVQ	0.0580328	0.0436697	0.0638754	0.0671185	0.0555421	0.0693145	0.0425402	0.0704982	0.0474195	0.0515515	0.0496217	MAPKBP1	0.0209381	Candidate NLS	FALSE
328659	O60336	1349	1354	1359	0.614938	0.00146404	EGTTPKPRTEC	0.0635255	0.0436697	0.053134	0.0508469	0.0549842	0.0649001	0.0511649	0.0704982	0.0533067	0.0578966	0.0510116	MAPKBP1	0.0186022	Candidate NLS	FALSE
328872	O60341	58	63	68	0.598016	0.014029	RTPRKKEPPRA	0.0486948	0.0538574	0.0638754	0.0671185	0.0664047	0.0649001	0.0487971	0.054974	0.0404035	0.0353795	0.053611	KDM1A	0.0185717	Candidate NLS	FALSE
328921	O60341	107	112	117	0.639905	1.861e-05	GRRTSRRKRAK	0.0601789	0.0581128	0.0540772	0.0508469	0.0486885	0.0693145	0.0653548	0.067819	0.057596	0.0548747	0.0530419	KDM1A	0.0224585	Candidate NLS	TRUE
328924	O60341	110	115	120	0.640631	1.60867e-05	TSRRKRAKVEY	0.0510601	0.0507573	0.0540772	0.0671185	0.0664047	0.0693145	0.0491068	0.067819	0.0567592	0.0578966	0.0503176	KDM1A	0.0271132	High confidence NLS	TRUE
329078	O60341	264	269	274	0.584048	0.0601273	FGIYKRIKPLP	0.0462931	0.0436697	0.048733	0.0486004	0.0664047	0.0693145	0.0482937	0.067819	0.0404035	0.0505733	0.0539432	KDM1A	0.0186966	Candidate NLS	TRUE
329683	O60347	27	32	37	0.625758	0.000257262	GQDRKVIRATG	0.0601789	0.0585417	0.0547998	0.0671185	0.0664047	0.0518491	0.0482937	0.0704982	0.0452851	0.0483277	0.0544605	TBC1D12	0.021377	Candidate NLS	FALSE
329815	O60347	159	164	169	0.604488	0.00631003	GGRESRRRRPY	0.0601789	0.0436697	0.0540772	0.0505006	0.0486885	0.0693145	0.0653548	0.0704982	0.057596	0.0342925	0.0503176	TBC1D12	0.0184638	Candidate NLS	FALSE
329816	O60347	160	165	170	0.623853	0.000355327	GRESRRRRPYG	0.0601789	0.0581128	0.048733	0.0527744	0.0555421	0.0693145	0.0653548	0.0704982	0.0404035	0.0484807	0.0544605	TBC1D12	0.0233627	Candidate NLS	FALSE
329822	O60347	166	171	176	0.632442	7.82051e-05	RRPYGRLRLEG	0.0486948	0.0581128	0.0638754	0.0486004	0.0456853	0.0693145	0.0513511	0.0704982	0.0639526	0.0578966	0.0544605	TBC1D12	0.0194353	Candidate NLS	FALSE
329981	O60347	325	330	335	0.594694	0.0204975	NLFPKRTKELK	0.0483335	0.0519762	0.047077	0.0524489	0.0664047	0.0693145	0.0447432	0.067819	0.0429613	0.0505733	0.0530419	TBC1D12	0.0196414	Candidate NLS	TRUE
330034	O60347	378	383	388	0.618753	0.000814356	PPQSSRRKNFE	0.0580328	0.0656125	0.0447268	0.0527744	0.0486885	0.0693145	0.0653548	0.067819	0.0420095	0.0519256	0.0524945	TBC1D12	0.0199531	Candidate NLS	FALSE
330069	O60347	413	418	423	0.628958	0.000147104	EALRHRQEYDE	0.0635255	0.053696	0.0424171	0.0671185	0.0548999	0.0693145	0.0579277	0.051548	0.0589121	0.0571046	0.0524945	TBC1D12	0.0196532	Candidate NLS	FALSE
330081	O60347	425	430	435	0.618449	0.00085419	VAEAKKREIKE	0.0493836	0.053696	0.048733	0.0588709	0.0664047	0.0649001	0.0653548	0.051548	0.0651148	0.0419487	0.0524945	TBC1D12	0.0214029	Candidate NLS	FALSE
330082	O60347	426	431	436	0.608644	0.00362072	AEAKKREIKEA	0.0573888	0.0372763	0.0573613	0.0584261	0.0664047	0.0693145	0.0487971	0.0491152	0.0530522	0.0578966	0.053611	TBC1D12	0.018707	Candidate NLS	FALSE
330089	O60347	433	438	443	0.606047	0.00514357	IKEAHKRKRIM	0.0548643	0.0378389	0.048733	0.0588709	0.0548999	0.0649001	0.0653548	0.067819	0.057596	0.0493719	0.0457978	TBC1D12	0.0195207	Candidate NLS	TRUE
330090	O60347	434	439	444	0.617961	0.000921999	KEAHKRKRIMK	0.0433657	0.0372763	0.0573613	0.0495983	0.0664047	0.0693145	0.051198	0.0704982	0.0651148	0.0547872	0.0530419	TBC1D12	0.0239395	Candidate NLS	TRUE
330092	O60347	436	441	446	0.626915	0.000210684	AHKRKRIMKER	0.0573888	0.0530239	0.0552181	0.0671185	0.0664047	0.0693145	0.0482937	0.0509645	0.0530522	0.0578966	0.0482396	TBC1D12	0.0216839	Candidate NLS	TRUE
330125	O60347	469	474	479	0.619553	0.000717488	EVMRSTRRVRE	0.0635255	0.0538475	0.048733	0.0671185	0.0486885	0.0571534	0.0653548	0.0704982	0.0567592	0.0353795	0.0524945	TBC1D12	0.0186092	Candidate NLS	FALSE
330493	O60356	72	77	82	0.591824	0.0279669	NSERKKRGARR	0.0483335	0.0507573	0.048733	0.0671185	0.0664047	0.0649001	0.0653548	0.0513183	0.0452851	0.0353795	0.0482396	NUPR1	0.0188555	Candidate NLS	FALSE
330935	O60381	442	447	452	0.624528	0.000317174	MLFAKKYRVEY	0.050852	0.0519762	0.047077	0.0588709	0.0664047	0.0649001	0.0489756	0.0704982	0.0567592	0.0578966	0.0503176	HBP1	0.0236562	Candidate NLS	TRUE
330992	O60381	499	504	509	0.588321	0.0400314	PDCWKRKRTNS	0.0580328	0.0404295	0.0419479	0.0366856	0.0664047	0.0693145	0.051198	0.0704982	0.0533067	0.0500652	0.0504377	HBP1	0.0184319	Candidate NLS	TRUE
331392	O60422	395	400	405	0.6169	0.00108671	RLAACKRKEQE	0.0486948	0.0519762	0.0573613	0.0588709	0.0528671	0.0649001	0.0653548	0.067819	0.0429613	0.0535997	0.0524945	ONECUT3	0.0209924	Candidate NLS	FALSE
331393	O60422	396	401	406	0.599265	0.0120995	LAACKRKEQEQ	0.0444106	0.053696	0.0573613	0.0571164	0.0664047	0.0693145	0.051198	0.051548	0.0406975	0.0578966	0.0496217	ONECUT3	0.0184717	Candidate NLS	FALSE
331408	O60422	411	416	421	0.627156	0.000202047	ALQPKKQRLVF	0.0573888	0.0519762	0.0447268	0.0524489	0.0664047	0.0649001	0.0579277	0.0704982	0.0639526	0.0515515	0.04538	ONECUT3	0.0241927	Candidate NLS	TRUE
331484	O60437	3	8	13	0.606886	0.00459863	SLFRKRNKGKY	0.0519839	0.0519762	0.047077	0.0671185	0.0664047	0.0693145	0.0475641	0.067819	0.0453616	0.0419487	0.0503176	PPL	0.0225889	Candidate NLS	TRUE
331486	O60437	5	10	15	0.616446	0.00116501	FRKRNKGKYSP	0.0462931	0.0581128	0.0552181	0.0671185	0.054077	0.0649001	0.0425402	0.067819	0.0589121	0.0475124	0.0539432	PPL	0.0185331	Candidate NLS	TRUE
331674	O60437	193	198	203	0.636911	3.35512e-05	ELRAKYQKLLA	0.0635255	0.0519762	0.0540772	0.0588709	0.0664047	0.0481732	0.0579277	0.067819	0.0639526	0.0505733	0.053611	PPL	0.0216597	Candidate NLS	FALSE
331869	O60437	388	393	398	0.612393	0.00213115	VVPLKYRRETP	0.0493836	0.0538475	0.0638754	0.0496235	0.0664047	0.0481732	0.0653548	0.0704982	0.0429613	0.0483277	0.0539432	PPL	0.0202334	Candidate NLS	FALSE
331950	O60437	469	474	479	0.612046	0.00224104	QYRSVRQKAAG	0.0553601	0.0513858	0.0540772	0.0527744	0.0487666	0.0693145	0.0579277	0.067819	0.0452851	0.0548747	0.0544605	PPL	0.0184754	Candidate NLS	FALSE
332301	O60437	820	825	830	0.631485	9.32489e-05	SHVSKRARLQS	0.0519839	0.0530239	0.0503889	0.0527744	0.0664047	0.0693145	0.0491068	0.0704982	0.0639526	0.0535997	0.0504377	PPL	0.0250478	High confidence NLS	TRUE
332330	O60437	849	854	859	0.614038	0.00167432	VYAINRQRLQN	0.0493836	0.0513858	0.0573613	0.0396496	0.054077	0.0693145	0.0579277	0.0704982	0.0639526	0.0535997	0.0468884	PPL	0.0193847	Candidate NLS	FALSE
332625	O60437	1144	1149	1154	0.623782	0.000359588	ARASQREKTEL	0.0573888	0.0581128	0.0573613	0.0527744	0.0521415	0.0693145	0.0487971	0.067819	0.0533067	0.0578966	0.0488696	PPL	0.0192981	Candidate NLS	FALSE
332678	O60437	1197	1202	1207	0.624846	0.000300564	EQERKYRGAEE	0.0635255	0.0585417	0.048733	0.0671185	0.0664047	0.0481732	0.0653548	0.0513183	0.0452851	0.0578966	0.0524945	PPL	0.0186519	Candidate NLS	FALSE
332696	O60437	1215	1220	1225	0.607102	0.00446687	ELEALRRRGPQ	0.0635255	0.0519762	0.048733	0.0588709	0.049553	0.0693145	0.0653548	0.0704982	0.0453616	0.0342925	0.0496217	PPL	0.0196563	Candidate NLS	FALSE
332735	O60437	1254	1259	1264	0.630563	0.000110289	EIVDKTRLIER	0.0635255	0.0604087	0.0503889	0.04614	0.0664047	0.0571534	0.0653548	0.0499361	0.0651148	0.0578966	0.0482396	PPL	0.0190879	Candidate NLS	FALSE
332788	O60437	1307	1312	1317	0.627261	0.000198352	EVASLRAKLSE	0.0635255	0.0538475	0.0573613	0.0527744	0.049553	0.0693145	0.0491068	0.067819	0.0639526	0.0475124	0.0524945	PPL	0.0188551	Candidate NLS	FALSE
332870	O60437	1389	1394	1399	0.623606	0.000370362	LRRLQRRRTEL	0.0444106	0.0581128	0.0540772	0.0496235	0.0521415	0.0693145	0.0653548	0.0704982	0.0533067	0.0578966	0.0488696	PPL	0.0221741	Candidate NLS	FALSE
332960	O60437	1479	1484	1489	0.639561	1.9932e-05	ELETLRRKLAA	0.0635255	0.0519762	0.048733	0.0508469	0.049553	0.0693145	0.0653548	0.067819	0.0639526	0.0548747	0.053611	PPL	0.0224548	Candidate NLS	FALSE
334840	O60469	1613	1618	1623	0.619914	0.00067726	LLVVRRRRREQ	0.0444106	0.0519762	0.0503889	0.0473148	0.0555421	0.0693145	0.0653548	0.0704982	0.057596	0.0578966	0.0496217	DSCAM	0.0224642	Candidate NLS	FALSE
334841	O60469	1614	1619	1624	0.621276	0.00054382	LVVRRRRREQR	0.0444106	0.0538475	0.0503889	0.0671185	0.0555421	0.0693145	0.0653548	0.0704982	0.0429613	0.0535997	0.0482396	DSCAM	0.024464	High confidence NLS	FALSE
334849	O60469	1622	1627	1632	0.627484	0.000190792	EQRLKRLRDAK	0.0635255	0.0585417	0.0540772	0.0496235	0.0664047	0.0693145	0.0513511	0.0704982	0.036231	0.0548747	0.0530419	DSCAM	0.0248334	High confidence NLS	TRUE
335601	O60481	372	377	382	0.615838	0.00127812	SSDRKKHMHVH	0.0519839	0.0507573	0.0547998	0.0671185	0.0664047	0.0649001	0.0560364	0.0509645	0.0465274	0.0515515	0.0547941	ZIC3	0.020786	Candidate NLS	FALSE
335911	O60504	225	230	235	0.620968	0.00057164	QVLRRREKVDN	0.0553601	0.0538475	0.0424171	0.0671185	0.0555421	0.0693145	0.0487971	0.067819	0.0567592	0.0571046	0.0468884	SORBS3	0.0208317	Candidate NLS	FALSE
335938	O60504	252	257	262	0.620579	0.000608727	GQRPKKPLVDD	0.0601789	0.0585417	0.0540772	0.0524489	0.0664047	0.0649001	0.0511649	0.0499361	0.0567592	0.0571046	0.0490627	SORBS3	0.0185816	Candidate NLS	FALSE
336062	O60504	376	381	386	0.618919	0.000793242	RREEKKRKAAR	0.0486948	0.0581128	0.048733	0.0505006	0.0664047	0.0649001	0.0653548	0.067819	0.0452851	0.0548747	0.0482396	SORBS3	0.0241503	Candidate NLS	TRUE
336198	O60504	512	517	522	0.617049	0.00106196	VSREPRLRLCD	0.0493836	0.0507573	0.0540772	0.0505006	0.0549842	0.0693145	0.0513511	0.0704982	0.0639526	0.0531674	0.0490627	SORBS3	0.0200465	Candidate NLS	FALSE
336626	O60506	279	284	289	0.609354	0.00328169	PDDKKKNRGFC	0.0580328	0.0404295	0.0547998	0.0584261	0.0664047	0.0649001	0.0475641	0.0704982	0.0453616	0.0519256	0.0510116	SYNCRIP	0.0217447	Candidate NLS	TRUE
336645	O60506	298	303	308	0.63415	5.6865e-05	TAAQARRRLMS	0.0510601	0.053696	0.0573613	0.0484773	0.0492105	0.0693145	0.0653548	0.0704982	0.0639526	0.0547872	0.0504377	SYNCRIP	0.0223671	Candidate NLS	FALSE
336646	O60506	299	304	309	0.618396	0.000861383	AAQARRRLMSG	0.0573888	0.053696	0.0447268	0.0588709	0.0555421	0.0693145	0.0653548	0.0499361	0.0615928	0.0475124	0.0544605	SYNCRIP	0.0187674	Candidate NLS	FALSE
336755	O60506	408	413	418	0.618543	0.000841638	PPDQKRKERKA	0.0580328	0.0656125	0.0547998	0.0484773	0.0664047	0.0693145	0.051198	0.051548	0.057596	0.0419487	0.053611	SYNCRIP	0.0195598	Candidate NLS	FALSE
336757	O60506	410	415	420	0.618031	0.000911955	DQKRKERKAQR	0.0444585	0.0585417	0.0552181	0.0671185	0.0664047	0.0459912	0.0653548	0.067819	0.0452851	0.0535997	0.0482396	SYNCRIP	0.0210269	Candidate NLS	FALSE
336919	O60506	572	577	582	0.627182	0.000201117	QPDSKRRQTNN	0.0553601	0.0656125	0.0547998	0.0527744	0.0664047	0.0693145	0.0653548	0.0473009	0.0533067	0.0500652	0.0468884	SYNCRIP	0.0220642	Candidate NLS	FALSE
337133	O60508	173	178	183	0.585198	0.0540699	KKTEKRKKFKE	0.0433657	0.0378389	0.053134	0.0505006	0.0664047	0.0693145	0.051198	0.067819	0.0511792	0.0419487	0.0524945	CDC40	0.0194032	Candidate NLS	TRUE
337135	O60508	175	180	185	0.610323	0.00286544	TEKRKKFKEND	0.0510601	0.0372763	0.0552181	0.0671185	0.0664047	0.0649001	0.0584368	0.067819	0.0429613	0.0500652	0.0490627	CDC40	0.0237887	Candidate NLS	TRUE
337178	O60508	218	223	228	0.651582	1.5702e-06	EITAKRQKKGK	0.0635255	0.0604087	0.053134	0.0588709	0.0664047	0.0693145	0.0579277	0.067819	0.0530522	0.0480825	0.0530419	CDC40	0.0287794	High confidence NLS	TRUE
337448	O60508	488	493	498	0.615188	0.00141022	FGAQNRFRLNK	0.0462931	0.0436697	0.0573613	0.0484773	0.054077	0.0693145	0.0584368	0.0704982	0.0639526	0.0500652	0.0530419	CDC40	0.0207304	Candidate NLS	FALSE
337569	O60519	40	45	50	0.650518	1.98971e-06	CRARKKLRYQY	0.0519417	0.0581128	0.0573613	0.0671185	0.0664047	0.0649001	0.0513511	0.0704982	0.0589121	0.0535997	0.0503176	CREBL2	0.0280826	High confidence NLS	TRUE
338075	O60524	436	441	446	0.640736	1.5752e-05	EPPKGKKKKQK	0.0635255	0.0656125	0.0638754	0.0584261	0.0456853	0.0649001	0.051198	0.067819	0.0530522	0.0535997	0.0530419	NEMF	0.019327	Candidate NLS	TRUE
338078	O60524	439	444	449	0.591311	0.0295178	KGKKKKQKNKQ	0.0433657	0.0436697	0.0552181	0.0584261	0.0664047	0.0649001	0.0579277	0.067819	0.0420095	0.0419487	0.0496217	NEMF	0.0207411	Candidate NLS	TRUE
338121	O60524	482	487	492	0.622227	0.000465478	YAAKKTQKTVE	0.0460863	0.053696	0.0573613	0.0584261	0.0664047	0.0571534	0.0579277	0.067819	0.0533067	0.0515515	0.0524945	NEMF	0.0225975	Candidate NLS	FALSE
338460	O60524	821	826	831	0.605638	0.00542956	RREMKKKKLPS	0.0486948	0.0581128	0.048733	0.0510924	0.0664047	0.0649001	0.051198	0.067819	0.0639526	0.0342925	0.0504377	NEMF	0.0202851	Candidate NLS	TRUE
338462	O60524	823	828	833	0.616771	0.00110838	EMKKKKLPSDS	0.0635255	0.0520178	0.0552181	0.0584261	0.0664047	0.0649001	0.0513511	0.054974	0.0424117	0.0571046	0.0504377	NEMF	0.0199013	Candidate NLS	TRUE
338510	O60524	871	876	881	0.626456	0.000228146	GQKSKMKKMKE	0.0601789	0.0585417	0.0552181	0.0527744	0.0664047	0.0582848	0.051198	0.067819	0.0615928	0.0419487	0.0524945	NEMF	0.0213888	Candidate NLS	TRUE
338512	O60524	873	878	883	0.586856	0.0461953	KSKMKKMKEKY	0.0433657	0.0507573	0.0552181	0.0510924	0.0664047	0.0649001	0.052071	0.067819	0.0429613	0.0419487	0.0503176	NEMF	0.0186747	Candidate NLS	TRUE
338966	O60563	261	266	271	0.60077	0.0100846	CEAAKKTKADD	0.0519417	0.0372763	0.0573613	0.0588709	0.0664047	0.0649001	0.0447432	0.067819	0.0452851	0.0571046	0.0490627	CCNT1	0.0199232	Candidate NLS	TRUE
339274	O60563	569	574	579	0.60903	0.00343281	SSTRKRGPSEE	0.0519839	0.0507573	0.053134	0.0671185	0.0664047	0.0693145	0.0425402	0.054974	0.0424117	0.0578966	0.0524945	CCNT1	0.0198439	Candidate NLS	FALSE
339745	O60583	248	253	258	0.610904	0.00263905	PNRLKKIRNWR	0.0580328	0.0524269	0.0540772	0.0496235	0.0664047	0.0649001	0.0482937	0.0704982	0.0420095	0.056398	0.0482396	CCNT2	0.0211324	Candidate NLS	TRUE
339757	O60583	260	265	270	0.630858	0.00010455	NQAARKPKVDG	0.0483335	0.0585417	0.0573613	0.0588709	0.0555421	0.0649001	0.0511649	0.067819	0.0567592	0.0571046	0.0544605	CCNT2	0.0213728	Candidate NLS	FALSE
339934	O60583	437	442	447	0.612764	0.00201921	DKYREKRKLET	0.0444585	0.0378389	0.048733	0.0671185	0.0462763	0.0649001	0.0653548	0.067819	0.0639526	0.0578966	0.0484158	CCNT2	0.0187927	Candidate NLS	FALSE
340112	O60583	615	620	625	0.608092	0.00390558	SSSRKRLHVND	0.0519839	0.0507573	0.0453052	0.0671185	0.0664047	0.0693145	0.0513511	0.0499693	0.0567592	0.0500652	0.0490627	CCNT2	0.0194584	Candidate NLS	FALSE
341051	O60602	834	839	844	0.598131	0.0138407	QQILKKEKEKK	0.0553601	0.0585417	0.048733	0.0496235	0.0664047	0.0649001	0.0487971	0.067819	0.0429613	0.0419487	0.0530419	TLR5	0.0191112	Candidate NLS	TRUE
341690	O60603	625	630	635	0.622715	0.000429496	LQAKRKPRKAP	0.0444106	0.0585417	0.0573613	0.0584261	0.0555421	0.0649001	0.0511649	0.0704982	0.0530522	0.0548747	0.0539432	TLR2	0.0209759	Candidate NLS	FALSE
341812	O60603	747	752	757	0.629105	0.000143301	QRFCKLRKIMN	0.0553601	0.0581128	0.047077	0.0571164	0.0664047	0.0450702	0.0653548	0.067819	0.0651148	0.0547872	0.0468884	TLR2	0.0205626	Candidate NLS	FALSE
342028	O60635	189	194	199	0.621024	0.00056653	KQKAHDQKVEG	0.0433657	0.0585417	0.0552181	0.0588709	0.0548999	0.0552642	0.0579277	0.067819	0.0567592	0.0578966	0.0544605	TSPAN1	0.0186089	Candidate NLS	FALSE
342552	O60645	28	33	38	0.600115	0.0109228	KVEQYRRREAR	0.0433657	0.0538475	0.048733	0.0484773	0.054448	0.0693145	0.0653548	0.0704982	0.0429613	0.0548747	0.0482396	EXOC3	0.0198652	Candidate NLS	FALSE
342750	O60645	226	231	236	0.611676	0.00236341	ILDRKKQTGFV	0.0548643	0.0519762	0.0547998	0.0671185	0.0664047	0.0649001	0.0579277	0.0452936	0.0453616	0.0519256	0.0511041	EXOC3	0.0191772	Candidate NLS	FALSE
343027	O60645	503	508	513	0.62571	0.000259374	SIVSLKRKYLK	0.0519839	0.0604087	0.0503889	0.0527744	0.049553	0.0649001	0.0653548	0.067819	0.0589121	0.0505733	0.0530419	EXOC3	0.0200884	Candidate NLS	FALSE
343030	O60645	506	511	516	0.611055	0.00258308	SLKRKYLKNEV	0.0519839	0.0519762	0.0552181	0.0671185	0.0664047	0.0481732	0.0513511	0.067819	0.0420095	0.0578966	0.0511041	EXOC3	0.01871	Candidate NLS	FALSE
343111	O60645	587	592	597	0.60198	0.00868213	KKPYKKRMTAE	0.0433657	0.0378389	0.0638754	0.0486004	0.0664047	0.0649001	0.0653548	0.0509645	0.0533067	0.0548747	0.0524945	EXOC3	0.019108	Candidate NLS	FALSE
343149	O60645	625	630	635	0.605865	0.00526881	EGAEKMVREAE	0.0635255	0.0436697	0.0573613	0.0505006	0.0664047	0.0582848	0.0452898	0.0704982	0.0429613	0.0548747	0.0524945	EXOC3	0.0186529	Candidate NLS	FALSE
343477	O60662	218	223	228	0.614378	0.00159204	VFDCIRFRLMT	0.0493836	0.0384476	0.0547998	0.0571164	0.0492252	0.0693145	0.0584368	0.0704982	0.0639526	0.0547872	0.0484158	KLHL41	0.0196534	Candidate NLS	FALSE
343505	O60662	246	251	256	0.597149	0.0155199	PDLQKKIKVLK	0.0580328	0.0404295	0.0424171	0.0484773	0.0664047	0.0649001	0.0482937	0.067819	0.0567592	0.0505733	0.0530419	KLHL41	0.0185737	Candidate NLS	TRUE
344070	O60663	215	220	225	0.623575	0.00037226	DPRRPKRPRTI	0.0444585	0.0656125	0.0540772	0.0671185	0.0549842	0.0649001	0.0653548	0.054974	0.057596	0.0483277	0.0461718	LMX1B	0.0200539	Candidate NLS	TRUE
344071	O60663	216	221	226	0.631602	9.12778e-05	PRRPKRPRTIL	0.0580328	0.0581128	0.0540772	0.0524489	0.0664047	0.0693145	0.0511649	0.0704982	0.0533067	0.0493719	0.0488696	LMX1B	0.0252948	High confidence NLS	TRUE
344124	O60663	269	274	279	0.630597	0.000109621	NQRAKMKKLAR	0.0483335	0.0585417	0.0540772	0.0588709	0.0664047	0.0582848	0.051198	0.067819	0.0639526	0.0548747	0.0482396	LMX1B	0.0225355	Candidate NLS	FALSE
344429	O60667	182	187	192	0.60757	0.00419288	TQITHRPRVSR	0.0510601	0.0585417	0.048733	0.0508469	0.0548999	0.0693145	0.0511649	0.0704982	0.0567592	0.0475124	0.0482396	FCMR	0.0186752	Candidate NLS	FALSE
344528	O60667	281	286	291	0.627921	0.00017673	ALSRRARRLAV	0.0573888	0.0519762	0.0453052	0.0671185	0.0555421	0.0448053	0.0653548	0.0704982	0.0639526	0.0548747	0.0511041	FCMR	0.0186399	Candidate NLS	FALSE
344896	O60669	269	274	279	0.636234	3.82423e-05	APYAKDQGIDE	0.0573888	0.0656125	0.048733	0.0588709	0.0664047	0.0552642	0.0579277	0.0513183	0.0651148	0.0571046	0.0524945	SLC16A7	0.0198933	Candidate NLS	FALSE
345066	O60669	439	444	449	0.615683	0.00130851	ENARQKTRESE	0.0635255	0.0524269	0.0573613	0.0671185	0.0521415	0.0649001	0.0447432	0.0704982	0.0429613	0.0475124	0.0524945	SLC16A7	0.0185316	Candidate NLS	FALSE
345543	O60673	176	181	186	0.61531	0.00138443	NLAAVKFRKAR	0.0483335	0.0519762	0.0573613	0.0588709	0.0487666	0.0649001	0.0584368	0.0704982	0.0530522	0.0548747	0.0482396	REV3L	0.0188203	Candidate NLS	FALSE
345633	O60673	266	271	276	0.5927	0.0254774	EDEKQRRRNRN	0.0635255	0.0404295	0.048733	0.0584261	0.0521415	0.0693145	0.0653548	0.0704982	0.0420095	0.0353795	0.0468884	REV3L	0.0186037	Candidate NLS	FALSE
345635	O60673	268	273	278	0.60445	0.00634121	EKQRRRNRNET	0.0635255	0.0378389	0.0447268	0.0671185	0.0555421	0.0693145	0.0475641	0.0704982	0.0420095	0.0578966	0.0484158	REV3L	0.0193434	Candidate NLS	FALSE
345663	O60673	296	301	306	0.621648	0.000511854	ESEKKFQKRLQ	0.0635255	0.0507573	0.048733	0.0584261	0.0664047	0.0502631	0.0579277	0.067819	0.057596	0.0505733	0.0496217	REV3L	0.0200439	Candidate NLS	FALSE
345846	O60673	479	484	489	0.626713	0.000218211	EHCAKKRSLCR	0.0635255	0.0530239	0.0419479	0.0588709	0.0664047	0.0649001	0.0653548	0.0473252	0.0639526	0.0531674	0.0482396	REV3L	0.0209676	Candidate NLS	FALSE
346191	O60673	824	829	834	0.624506	0.000318385	GNKPSRLKLNK	0.0601789	0.0524269	0.0552181	0.0524489	0.0486885	0.0693145	0.0513511	0.067819	0.0639526	0.0500652	0.0530419	REV3L	0.0186196	Candidate NLS	FALSE
346196	O60673	829	834	839	0.630951	0.000102787	RLKLNKRKLAG	0.0486948	0.0519762	0.0552181	0.0496235	0.054077	0.0649001	0.0653548	0.067819	0.0639526	0.0548747	0.0544605	REV3L	0.0220709	Candidate NLS	FALSE
346284	O60673	917	922	927	0.613906	0.00170756	YTLRAKRKVNY	0.0460863	0.0538574	0.0424171	0.0671185	0.0492105	0.0649001	0.0653548	0.067819	0.0567592	0.0500652	0.0503176	REV3L	0.0196818	Candidate NLS	FALSE
346325	O60673	958	963	968	0.625601	0.00026427	TLKSRKRRKMS	0.0510601	0.0519762	0.0552181	0.0527744	0.0555421	0.0649001	0.0653548	0.0704982	0.0530522	0.0547872	0.0504377	REV3L	0.0225803	Candidate NLS	TRUE
346326	O60673	959	964	969	0.625713	0.00025924	LKSRKRRKMSK	0.0444106	0.0378389	0.0453052	0.0671185	0.0664047	0.0693145	0.0653548	0.067819	0.0615928	0.0475124	0.0530419	REV3L	0.0276548	High confidence NLS	TRUE
346329	O60673	962	967	972	0.604101	0.00663385	RKRRKMSKKLP	0.0486948	0.0378389	0.0540772	0.0671185	0.0664047	0.0582848	0.0462946	0.067819	0.0530522	0.0505733	0.0539432	REV3L	0.019716	Candidate NLS	TRUE
346407	O60673	1040	1045	1050	0.610069	0.00296948	LTPKKSHRRKS	0.0444106	0.0538574	0.0638754	0.0584261	0.0664047	0.0465781	0.0560364	0.0704982	0.057596	0.0419487	0.0504377	REV3L	0.0187381	Candidate NLS	FALSE
346409	O60673	1042	1047	1052	0.600407	0.0105416	PKKSHRRKSKH	0.0580328	0.0378389	0.0552181	0.0527744	0.0548999	0.0693145	0.0653548	0.067819	0.0424117	0.0419487	0.0547941	REV3L	0.019987	Candidate NLS	FALSE
346441	O60673	1074	1079	1084	0.600922	0.00989762	LSFRKKRSHAI	0.0444106	0.0507573	0.047077	0.0671185	0.0664047	0.0649001	0.0653548	0.0473252	0.0465274	0.0548747	0.0461718	REV3L	0.0192014	Candidate NLS	FALSE
346553	O60673	1186	1191	1196	0.628657	0.000155182	IVTKKRNKRNQ	0.0548643	0.0538475	0.053134	0.0584261	0.0664047	0.0693145	0.0475641	0.067819	0.057596	0.0500652	0.0496217	REV3L	0.0244437	High confidence NLS	TRUE
346573	O60673	1206	1211	1216	0.607922	0.00399689	KKPRAKQKTNE	0.0433657	0.0378389	0.0638754	0.0671185	0.0492105	0.0649001	0.0579277	0.067819	0.0533067	0.0500652	0.0524945	REV3L	0.0186373	Candidate NLS	TRUE
346935	O60673	1568	1573	1578	0.583935	0.0607504	NKANKRTRSVT	0.0483335	0.0378389	0.0573613	0.0470618	0.0664047	0.0693145	0.0447432	0.0704982	0.0424117	0.0515515	0.0484158	REV3L	0.0185115	Candidate NLS	TRUE
347590	O60673	2223	2228	2233	0.614681	0.00152146	STEPKTQKLSN	0.0519839	0.0538574	0.048733	0.0524489	0.0664047	0.0571534	0.0579277	0.067819	0.0639526	0.0475124	0.0468884	REV3L	0.0204232	Candidate NLS	FALSE
347670	O60673	2303	2308	2313	0.610953	0.00262085	ELHARTRRDLE	0.0635255	0.0519762	0.048733	0.0588709	0.0555421	0.0571534	0.0653548	0.0704982	0.036231	0.0505733	0.0524945	REV3L	0.0191994	Candidate NLS	FALSE
348697	O60674	210	215	220	0.6256	0.000264313	LPKCIRAKIQD	0.0444106	0.0656125	0.0552181	0.0571164	0.0492252	0.0693145	0.0491068	0.067819	0.0651148	0.0535997	0.0490627	JAK2	0.0191341	Candidate NLS	FALSE
348710	O60674	223	228	233	0.621276	0.000543823	ILTRKRIRYRF	0.0548643	0.0519762	0.053134	0.0671185	0.0664047	0.0693145	0.0482937	0.0704982	0.0589121	0.0353795	0.04538	JAK2	0.0247028	High confidence NLS	TRUE
348714	O60674	227	232	237	0.625721	0.00025891	KRIRYRFRRFI	0.0433657	0.0581128	0.048733	0.0671185	0.054448	0.0693145	0.0584368	0.0704982	0.057596	0.0519256	0.0461718	JAK2	0.0233775	Candidate NLS	TRUE
349427	O60674	940	945	950	0.617324	0.00101784	YLQKHKERIDH	0.0460863	0.0519762	0.0447268	0.0584261	0.0548999	0.0649001	0.0487971	0.0704982	0.0651148	0.0571046	0.0547941	JAK2	0.0193753	Candidate NLS	FALSE
349657	O60675	48	53	58	0.621896	0.000491486	EVTRLKQRRRT	0.0635255	0.0538475	0.053134	0.0671185	0.049553	0.0649001	0.0579277	0.0704982	0.057596	0.0353795	0.0484158	MAFK	0.0199359	Candidate NLS	FALSE
349659	O60675	50	55	60	0.624247	0.000332593	TRLKQRRRTLK	0.0510601	0.0581128	0.0424171	0.0584261	0.0521415	0.0693145	0.0653548	0.0704982	0.0533067	0.0505733	0.0530419	MAFK	0.0227466	Candidate NLS	FALSE
349712	O60675	103	108	113	0.632573	7.63302e-05	ELDALRSKYEA	0.0635255	0.0519762	0.0547998	0.0588709	0.049553	0.0693145	0.0462946	0.067819	0.0589121	0.0578966	0.053611	MAFK	0.0197415	Candidate NLS	FALSE
349778	O60682	23	28	33	0.620782	0.000589073	VPASKRPPLRG	0.0493836	0.0656125	0.0573613	0.0527744	0.0664047	0.0693145	0.0511649	0.054974	0.0639526	0.0353795	0.0544605	MSC	0.0211012	Candidate NLS	FALSE
349822	O60682	67	72	77	0.579049	0.0928048	AEGCKRKRPRV	0.0573888	0.0372763	0.0429654	0.0571164	0.0664047	0.0693145	0.051198	0.0704982	0.0404035	0.0353795	0.0511041	MSC	0.0192556	Candidate NLS	TRUE
349824	O60682	69	74	79	0.654795	7.57384e-07	GCKRKRPRVAG	0.0601789	0.0488028	0.0552181	0.0671185	0.0664047	0.0693145	0.0511649	0.0704982	0.0567592	0.0548747	0.0544605	MSC	0.0296973	High confidence NLS	TRUE
349867	O60682	112	117	122	0.617568	0.000980145	ANARERARMRV	0.0573888	0.0524269	0.0573613	0.0671185	0.0462763	0.0693145	0.0491068	0.0704982	0.0615928	0.0353795	0.0511041	MSC	0.0185457	Candidate NLS	FALSE
349869	O60682	114	119	124	0.630218	0.000117399	ARERARMRVLS	0.0573888	0.0581128	0.048733	0.0671185	0.0492105	0.0693145	0.052071	0.0704982	0.0567592	0.0505733	0.0504377	MSC	0.0212902	Candidate NLS	FALSE
350190	O60683	239	244	249	0.614597	0.00154075	FRQRQRARKEW	0.0462931	0.0581128	0.0447268	0.0671185	0.0521415	0.0693145	0.0491068	0.0704982	0.0530522	0.0578966	0.0463363	PEX10	0.0198765	Candidate NLS	FALSE
350194	O60683	243	248	253	0.636786	3.43765e-05	QRARKEWRLHR	0.0553601	0.0581128	0.0573613	0.0671185	0.0664047	0.0459912	0.0490867	0.0704982	0.0639526	0.0546603	0.0482396	PEX10	0.0211159	Candidate NLS	FALSE
350290	O60684	23	28	33	0.633668	6.22579e-05	NPEEMRRRREE	0.0483335	0.0656125	0.048733	0.0505006	0.0473336	0.0693145	0.0653548	0.0704982	0.057596	0.0578966	0.0524945	KPNA6	0.0218961	Candidate NLS	FALSE
350291	O60684	24	29	34	0.609196	0.00335447	PEEMRRRREEE	0.0580328	0.0372763	0.048733	0.0510924	0.0555421	0.0693145	0.0653548	0.0704982	0.0429613	0.0578966	0.0524945	KPNA6	0.021485	Candidate NLS	FALSE
350292	O60684	25	30	35	0.613731	0.00175225	EEMRRRREEEG	0.0635255	0.0372763	0.048733	0.0671185	0.0555421	0.0693145	0.0653548	0.051548	0.0429613	0.0578966	0.0544605	KPNA6	0.0195453	Candidate NLS	FALSE
350302	O60684	35	40	45	0.626241	0.000236749	GIQLRKQKREQ	0.0601789	0.0604087	0.0447268	0.0496235	0.0555421	0.0649001	0.0579277	0.067819	0.057596	0.0578966	0.0496217	KPNA6	0.0201847	Candidate NLS	FALSE
350312	O60684	45	50	55	0.615952	0.0012563	QQLFKRRNVEL	0.0553601	0.0585417	0.0424171	0.0528635	0.0664047	0.0693145	0.0653548	0.0421698	0.0567592	0.0578966	0.0488696	KPNA6	0.0194588	Candidate NLS	FALSE
350366	O60684	99	104	109	0.627663	0.00018491	ATTQKFRKLLS	0.0573888	0.0538574	0.053134	0.0484773	0.0664047	0.0502631	0.0653548	0.067819	0.0639526	0.0505733	0.0504377	KPNA6	0.0211781	Candidate NLS	FALSE
350993	O60701	200	205	210	0.631415	9.44528e-05	EHWVPREKILT	0.0635255	0.0530239	0.0625324	0.0473148	0.0549842	0.0693145	0.0487971	0.067819	0.0651148	0.0505733	0.0484158	UGDH	0.0204325	Candidate NLS	FALSE
351099	O60701	306	311	316	0.62048	0.000618551	MNDYQRRRFAS	0.050852	0.0524269	0.0547998	0.0486004	0.0521415	0.0693145	0.0653548	0.0704982	0.0511792	0.0548747	0.0504377	UGDH	0.0216717	Candidate NLS	FALSE
351220	O60701	427	432	437	0.60078	0.0100712	RIHKKMLKPAF	0.0486948	0.0604087	0.048733	0.0584261	0.0664047	0.0582848	0.0513511	0.067819	0.0404035	0.0548747	0.04538	UGDH	0.0188455	Candidate NLS	FALSE
351933	O60706	656	661	666	0.612698	0.00203887	EQSTRRLRPAE	0.0635255	0.0585417	0.0453052	0.0508469	0.0555421	0.0693145	0.0513511	0.0704982	0.0404035	0.0548747	0.0524945	ABCC9	0.0195646	Candidate NLS	FALSE
352019	O60706	742	747	752	0.631068	0.000100634	EATRSRNRYSV	0.0635255	0.053696	0.053134	0.0671185	0.0486885	0.0693145	0.0475641	0.0704982	0.0589121	0.0475124	0.0511041	ABCC9	0.0205559	Candidate NLS	FALSE
352050	O60706	773	778	783	0.62955	0.000132361	GSPFNKQRYKA	0.0601789	0.0507573	0.0638754	0.0528635	0.054077	0.0649001	0.0579277	0.0704982	0.0589121	0.0419487	0.053611	ABCC9	0.0215617	Candidate NLS	FALSE
352208	O60706	931	936	941	0.622564	0.000440375	TLERKTLRRAM	0.0510601	0.0519762	0.048733	0.0671185	0.0664047	0.0571534	0.0513511	0.0704982	0.057596	0.0548747	0.0457978	ABCC9	0.0223742	Candidate NLS	FALSE
354651	O60759	327	332	337	0.624165	0.000337206	TLPRKSRKGSV	0.0510601	0.0519762	0.0638754	0.0671185	0.0664047	0.0465781	0.0653548	0.067819	0.0453616	0.0475124	0.0511041	CYTIP	0.022107	Candidate NLS	FALSE
354720	O60763	47	52	57	0.613047	0.00193765	KSLSKKYRLEV	0.0433657	0.0507573	0.0424171	0.0527744	0.0664047	0.0649001	0.0489756	0.0704982	0.0639526	0.0578966	0.0511041	USO1	0.021717	Candidate NLS	TRUE
355833	O60765	208	213	218	0.610345	0.00285642	ITADKRYKCSL	0.0548643	0.0538574	0.0573613	0.04614	0.0664047	0.0693145	0.0489756	0.067819	0.0492264	0.0475124	0.0488696	ZNF354A	0.0214552	Candidate NLS	TRUE
356047	O60765	422	427	432	0.628529	0.000158738	ISRLNRHRIIH	0.0548643	0.0507573	0.0540772	0.0496235	0.054077	0.0693145	0.0560364	0.0704982	0.0651148	0.0493719	0.0547941	ZNF354A	0.0218796	Candidate NLS	FALSE
356282	O60806	62	67	72	0.626327	0.000233281	IVTKNGRRMFP	0.0548643	0.0538475	0.053134	0.0584261	0.054077	0.0486634	0.0653548	0.0704982	0.0615928	0.0519256	0.0539432	TBX19	0.0185627	Candidate NLS	FALSE
356315	O60806	95	100	105	0.617936	0.000925496	PTDSHRWKYVN	0.0580328	0.0538574	0.0547998	0.0527744	0.0548999	0.0693145	0.0490867	0.067819	0.0589121	0.0515515	0.0468884	TBX19	0.0192187	Candidate NLS	FALSE
356421	O60806	201	206	211	0.629426	0.000135343	EITALKIKYNP	0.0635255	0.0604087	0.053134	0.0588709	0.049553	0.0649001	0.0482937	0.067819	0.0589121	0.0500652	0.0539432	TBX19	0.0184394	Candidate NLS	FALSE
356667	O60814	9	14	19	0.622243	0.000464262	PAPKKGSKKAV	0.0580328	0.053696	0.0638754	0.0584261	0.0664047	0.0486634	0.0462946	0.067819	0.0530522	0.0548747	0.0511041	HIST1H2BK	0.0186262	Candidate NLS	FALSE
356682	O60814	24	29	34	0.588622	0.0388523	KKDGKKRKRSR	0.0433657	0.0378389	0.0547998	0.0347903	0.0664047	0.0649001	0.0653548	0.067819	0.057596	0.0475124	0.0482396	HIST1H2BK	0.0192078	Candidate NLS	TRUE
356683	O60814	25	30	35	0.573435	0.143364	KDGKKRKRSRK	0.0433657	0.0404295	0.0429654	0.0584261	0.0664047	0.0693145	0.051198	0.0704982	0.0424117	0.0353795	0.0530419	HIST1H2BK	0.0190409	Candidate NLS	TRUE
356685	O60814	27	32	37	0.634253	5.57736e-05	GKKRKRSRKES	0.0601789	0.0378389	0.0552181	0.0671185	0.0664047	0.0693145	0.0462946	0.0704982	0.0530522	0.0578966	0.0504377	HIST1H2BK	0.0263928	High confidence NLS	TRUE
357328	O60826	59	64	69	0.611699	0.00235574	LAMSARFRLAM	0.0444106	0.053696	0.048733	0.0527744	0.0492105	0.0693145	0.0584368	0.0704982	0.0639526	0.0548747	0.0457978	CCDC22	0.0187224	Candidate NLS	FALSE
357509	O60826	240	245	250	0.63174	8.8998e-05	DTRAQRQRLQK	0.0444585	0.0538574	0.0540772	0.0588709	0.0521415	0.0693145	0.0579277	0.0704982	0.0639526	0.0535997	0.0530419	CCDC22	0.0229666	Candidate NLS	FALSE
357732	O60826	463	468	473	0.613979	0.00168906	AAEEARRKEEV	0.0573888	0.053696	0.048733	0.0505006	0.0492105	0.0693145	0.0653548	0.067819	0.0429613	0.0578966	0.0511041	CCDC22	0.0194446	Candidate NLS	FALSE
357758	O60826	489	494	499	0.619595	0.000712703	SRLAYTQRILE	0.0519839	0.0581128	0.0424171	0.0588709	0.054448	0.0571534	0.0579277	0.0704982	0.0651148	0.0505733	0.0524945	CCDC22	0.0186078	Candidate NLS	FALSE
357810	O60826	541	546	551	0.616568	0.00114344	ELVFKDAKKDD	0.0635255	0.0519762	0.0503889	0.0528635	0.0664047	0.0552642	0.0491068	0.067819	0.0530522	0.0571046	0.0490627	CCDC22	0.0189826	Candidate NLS	FALSE
357972	O60828	86	91	96	0.583042	0.0658544	TKSAKKLRSSN	0.0510601	0.0378389	0.0453052	0.0588709	0.0664047	0.0649001	0.0513511	0.0704982	0.0424117	0.0475124	0.0468884	PQBP1	0.0188754	Candidate NLS	TRUE
358148	O60832	7	12	17	0.613342	0.00185548	IILPKKHKKKK	0.0548643	0.0604087	0.0424171	0.0524489	0.0664047	0.0649001	0.0560364	0.067819	0.0530522	0.0419487	0.0530419	DKC1	0.02203	Candidate NLS	TRUE
358150	O60832	9	14	19	0.621673	0.000509755	LPKKHKKKKER	0.0444106	0.0656125	0.0552181	0.0584261	0.0548999	0.0649001	0.051198	0.067819	0.0530522	0.0578966	0.0482396	DKC1	0.019801	Candidate NLS	TRUE
358153	O60832	12	17	22	0.610068	0.00296999	KHKKKKERKSL	0.0433657	0.0530239	0.0552181	0.0584261	0.0664047	0.0649001	0.0487971	0.0704982	0.0530522	0.0475124	0.0488696	DKC1	0.0220972	Candidate NLS	TRUE
358328	O60832	187	192	197	0.614206	0.00163309	IAAVKRQLRVR	0.0548643	0.053696	0.0573613	0.0473148	0.0664047	0.0693145	0.0579277	0.0499361	0.057596	0.0515515	0.0482396	DKC1	0.0195804	Candidate NLS	FALSE
358582	O60832	441	446	451	0.630365	0.000114324	AAKTAKRKRES	0.0573888	0.053696	0.0552181	0.0508469	0.0492105	0.0649001	0.0653548	0.067819	0.057596	0.0578966	0.0504377	DKC1	0.0203516	Candidate NLS	TRUE
358583	O60832	442	447	452	0.607616	0.00416683	AKTAKRKRESE	0.0573888	0.0378389	0.053134	0.0588709	0.0664047	0.0693145	0.051198	0.0704982	0.0429613	0.0475124	0.0524945	DKC1	0.0232586	Candidate NLS	TRUE
358608	O60832	467	472	477	0.596981	0.0158234	KKEKKKSKKDK	0.0433657	0.0378389	0.048733	0.0584261	0.0664047	0.0649001	0.0462946	0.067819	0.0530522	0.0571046	0.0530419	DKC1	0.0197092	Candidate NLS	TRUE
358635	O60832	494	499	504	0.594759	0.0203492	SDTTKKKKKKK	0.0519839	0.0404295	0.053134	0.0508469	0.0664047	0.0649001	0.051198	0.067819	0.0530522	0.0419487	0.0530419	DKC1	0.019304	Candidate NLS	TRUE
358636	O60832	495	500	505	0.608241	0.00382681	DTTKKKKKKKK	0.0444585	0.0538574	0.053134	0.0584261	0.0664047	0.0649001	0.051198	0.067819	0.0530522	0.0419487	0.0530419	DKC1	0.0217451	Candidate NLS	TRUE
358637	O60832	496	501	506	0.617495	0.000991194	TTKKKKKKKKA	0.0510601	0.0538574	0.0552181	0.0584261	0.0664047	0.0649001	0.051198	0.067819	0.0530522	0.0419487	0.053611	DKC1	0.0228101	Candidate NLS	TRUE
358638	O60832	497	502	507	0.613834	0.00172581	TKKKKKKKKAK	0.0510601	0.0378389	0.0552181	0.0584261	0.0664047	0.0649001	0.051198	0.067819	0.0530522	0.0548747	0.0530419	DKC1	0.0224705	Candidate NLS	TRUE
358639	O60832	498	503	508	0.584899	0.0555962	KKKKKKKKAKE	0.0433657	0.0378389	0.0552181	0.0584261	0.0664047	0.0649001	0.051198	0.067819	0.0452851	0.0419487	0.0524945	DKC1	0.0190808	Candidate NLS	TRUE
358641	O60832	500	505	510	0.590087	0.0335065	KKKKKKAKEVE	0.0433657	0.0378389	0.0552181	0.0584261	0.0664047	0.0649001	0.0491068	0.067819	0.0429613	0.0515515	0.0524945	DKC1	0.0194877	Candidate NLS	TRUE
359033	O60870	250	255	260	0.616334	0.00118524	QSKEKKKKKSA	0.0553601	0.0507573	0.0552181	0.0505006	0.0664047	0.0649001	0.051198	0.067819	0.0530522	0.0475124	0.053611	KIN	0.0219087	Candidate NLS	TRUE
359034	O60870	251	256	261	0.59346	0.023472	SKEKKKKKSAL	0.0519839	0.0378389	0.048733	0.0584261	0.0664047	0.0649001	0.051198	0.067819	0.0424117	0.0548747	0.0488696	KIN	0.0197289	Candidate NLS	TRUE
359156	O60870	373	378	383	0.628266	0.000166296	TGPLKGRRVEG	0.0510601	0.0436697	0.0638754	0.0496235	0.0664047	0.0486634	0.0653548	0.0704982	0.0567592	0.0578966	0.0544605	KIN	0.022233	Candidate NLS	FALSE
359631	O60879	465	470	475	0.623383	0.000384418	PDFKYRQRLDI	0.0580328	0.0404295	0.047077	0.0584261	0.054448	0.0693145	0.0579277	0.0704982	0.0639526	0.0571046	0.0461718	DIAPH2	0.021909	Candidate NLS	FALSE
359863	O60879	697	702	707	0.623539	0.000374496	GPTKKKVKELR	0.0601789	0.0656125	0.053134	0.0584261	0.0664047	0.0649001	0.0452898	0.067819	0.0429613	0.0505733	0.0482396	DIAPH2	0.0223131	Candidate NLS	TRUE
360172	O60879	1006	1011	1016	0.608364	0.00376254	VRENNKRREME	0.0493836	0.0581128	0.048733	0.0470618	0.054077	0.0649001	0.0653548	0.0704982	0.0429613	0.0547872	0.0524945	DIAPH2	0.0195645	Candidate NLS	FALSE
360173	O60879	1007	1012	1017	0.598147	0.0138145	RENNKRREMEE	0.0486948	0.0372763	0.0405087	0.0470618	0.0664047	0.0693145	0.0653548	0.051548	0.0615928	0.0578966	0.0524945	DIAPH2	0.0189706	Candidate NLS	FALSE
360180	O60879	1014	1019	1024	0.610291	0.00287813	EMEEKTRRAKL	0.0635255	0.0520178	0.048733	0.0505006	0.0664047	0.0571534	0.0653548	0.0704982	0.0452851	0.0419487	0.0488696	DIAPH2	0.0213559	Candidate NLS	FALSE
360182	O60879	1016	1021	1026	0.620518	0.000614718	EEKTRRAKLAK	0.0635255	0.0372763	0.0552181	0.0508469	0.0555421	0.0693145	0.0491068	0.067819	0.0639526	0.0548747	0.0530419	DIAPH2	0.0197434	Candidate NLS	FALSE
360202	O60879	1036	1041	1046	0.62844	0.000161252	RQKKKKQLIDI	0.0486948	0.0585417	0.0552181	0.0584261	0.0664047	0.0649001	0.0579277	0.0499361	0.0651148	0.0571046	0.0461718	DIAPH2	0.0211359	Candidate NLS	TRUE
360233	O60879	1067	1072	1077	0.630986	0.000102135	AAFRDRRKRIP	0.0573888	0.053696	0.047077	0.0671185	0.0423067	0.0693145	0.0653548	0.067819	0.057596	0.0493719	0.0539432	DIAPH2	0.0208046	Candidate NLS	FALSE
360236	O60879	1070	1075	1080	0.610911	0.00263641	RDRRKRIPRNP	0.0486948	0.0404295	0.0540772	0.0671185	0.0664047	0.0693145	0.0482937	0.054974	0.057596	0.0500652	0.0539432	DIAPH2	0.0209106	Candidate NLS	FALSE
360315	O60884	58	63	68	0.617495	0.000991179	SNPEKRELYDR	0.0519839	0.0524269	0.0638754	0.0505006	0.0664047	0.0693145	0.0487971	0.0499361	0.0589121	0.0571046	0.0482396	DNAJA2	0.0191743	Candidate NLS	FALSE
360938	O60885	279	284	289	0.620295	0.0006372	PQPVKTKKGVK	0.0580328	0.0585417	0.0638754	0.0473148	0.0664047	0.0571534	0.051198	0.067819	0.0453616	0.0515515	0.0530419	BRD4	0.0203696	Candidate NLS	FALSE
360969	O60885	310	315	320	0.622604	0.000437423	PPEPKTTKLGQ	0.0580328	0.0656125	0.048733	0.0524489	0.0664047	0.0571534	0.0447432	0.067819	0.0639526	0.0480825	0.0496217	BRD4	0.0194051	Candidate NLS	FALSE
361193	O60885	534	539	544	0.587616	0.0429062	NKPKKKEKDKK	0.0483335	0.0378389	0.0638754	0.0584261	0.0664047	0.0649001	0.0487971	0.067819	0.036231	0.0419487	0.0530419	BRD4	0.0192846	Candidate NLS	TRUE
361206	O60885	547	552	557	0.5933	0.0238834	KKEKHKRKEEV	0.0433657	0.0378389	0.048733	0.0584261	0.0548999	0.0649001	0.0653548	0.067819	0.0429613	0.0578966	0.0511041	BRD4	0.0186	Candidate NLS	TRUE
361226	O60885	567	572	577	0.639335	2.08486e-05	EPPPKKTKKNN	0.0635255	0.0656125	0.0638754	0.0524489	0.0664047	0.0649001	0.0447432	0.067819	0.0530522	0.0500652	0.0468884	BRD4	0.0236568	Candidate NLS	TRUE
361227	O60885	568	573	578	0.631034	0.000101247	PPPKKTKKNNS	0.0580328	0.0656125	0.0638754	0.0584261	0.0664047	0.0571534	0.051198	0.067819	0.0420095	0.0500652	0.0504377	BRD4	0.0225658	Candidate NLS	TRUE
361332	O60885	673	678	683	0.622415	0.000451292	SCLRKKRKPQA	0.0519839	0.0488028	0.0424171	0.0671185	0.0664047	0.0649001	0.0653548	0.067819	0.0404035	0.0535997	0.053611	BRD4	0.0261473	High confidence NLS	TRUE
361333	O60885	674	679	684	0.606379	0.00492132	CLRKKRKPQAE	0.0519417	0.0519762	0.0540772	0.0584261	0.0664047	0.0693145	0.051198	0.054974	0.0406975	0.0548747	0.0524945	BRD4	0.0200319	Candidate NLS	TRUE
361847	O60885	1188	1193	1198	0.620172	0.000649892	VAPKKDLKIKN	0.0493836	0.053696	0.0638754	0.0584261	0.0664047	0.0552642	0.0513511	0.067819	0.0651148	0.0419487	0.0468884	BRD4	0.0205775	Candidate NLS	FALSE
361934	O60885	1275	1280	1285	0.61224	0.00217894	AHEEARRRQEQ	0.0573888	0.0530239	0.048733	0.0505006	0.0492105	0.0693145	0.0653548	0.0704982	0.0406975	0.0578966	0.0496217	BRD4	0.0197446	Candidate NLS	FALSE
361989	O60885	1330	1335	1340	0.619236	0.000754454	KREQERRRREA	0.0433657	0.0581128	0.048733	0.0484773	0.0462763	0.0693145	0.0653548	0.0704982	0.057596	0.0578966	0.053611	BRD4	0.0198132	Candidate NLS	FALSE
361991	O60885	1332	1337	1342	0.633361	6.59296e-05	EQERRRREAMA	0.0635255	0.0585417	0.048733	0.0671185	0.0555421	0.0693145	0.0653548	0.051548	0.0452851	0.0547872	0.053611	BRD4	0.0217898	Candidate NLS	FALSE
362139	O60890	128	133	138	0.599052	0.0124113	KERKKKFEKDG	0.0433657	0.0372763	0.0540772	0.0584261	0.0664047	0.0649001	0.0584368	0.051548	0.0530522	0.0571046	0.0544605	OPHN1	0.0185948	Candidate NLS	FALSE
362258	O60890	247	252	257	0.609033	0.00343109	EELKKRMKEAP	0.0635255	0.0372763	0.0424171	0.0584261	0.0664047	0.0693145	0.052071	0.067819	0.0429613	0.0548747	0.0539432	OPHN1	0.0226789	Candidate NLS	TRUE
362329	O60890	318	323	328	0.600995	0.00980976	LKYCVRRKTES	0.0444106	0.0378389	0.048733	0.0571164	0.0487666	0.0693145	0.0653548	0.067819	0.0533067	0.0578966	0.0504377	OPHN1	0.0185176	Candidate NLS	FALSE
362338	O60890	327	332	337	0.60978	0.00309245	ESIDKRFCFDI	0.0635255	0.0507573	0.048733	0.04614	0.0664047	0.0693145	0.0584368	0.0520126	0.0511792	0.0571046	0.0461718	OPHN1	0.0190548	Candidate NLS	FALSE
362588	O60890	577	582	587	0.645462	5.9388e-06	PPPRVTARRHK	0.0580328	0.0656125	0.0638754	0.0671185	0.0487666	0.0571534	0.0491068	0.0704982	0.057596	0.0546603	0.0530419	OPHN1	0.0199932	Candidate NLS	FALSE
362591	O60890	580	585	590	0.60145	0.00927343	RVTARRHKPIT	0.0486948	0.0538475	0.053134	0.0588709	0.0555421	0.0693145	0.0560364	0.067819	0.0404035	0.0493719	0.0484158	OPHN1	0.0193681	Candidate NLS	FALSE
362600	O60890	589	594	599	0.610968	0.00261537	ITISKRLLRER	0.0548643	0.0538574	0.048733	0.0527744	0.0664047	0.0693145	0.0513511	0.0499361	0.057596	0.0578966	0.0482396	OPHN1	0.018531	Candidate NLS	FALSE
363658	O60911	150	155	160	0.621433	0.000530109	QMFRKTGKLVS	0.0553601	0.0520178	0.047077	0.0671185	0.0664047	0.0571534	0.0425402	0.067819	0.0639526	0.0515515	0.0504377	CTSV	0.0203736	Candidate NLS	FALSE
363973	O60927	29	34	39	0.621268	0.000544467	TIKLRKRKPEK	0.0510601	0.0604087	0.0552181	0.0496235	0.0555421	0.0649001	0.0653548	0.067819	0.0404035	0.0578966	0.0530419	PPP1R11	0.021448	Candidate NLS	FALSE
364036	O60927	92	97	102	0.620024	0.000665528	RGHRKGRRRAT	0.0486948	0.0436697	0.048733	0.0671185	0.0664047	0.0486634	0.0653548	0.0704982	0.057596	0.0548747	0.0484158	PPP1R11	0.0221819	Candidate NLS	FALSE
364037	O60927	93	98	103	0.619041	0.000778106	GHRKGRRRATL	0.0601789	0.0530239	0.0540772	0.0584261	0.0456853	0.0693145	0.0653548	0.0704982	0.0452851	0.0483277	0.0488696	PPP1R11	0.020156	Candidate NLS	FALSE
364520	O60934	460	465	470	0.632527	7.69808e-05	QPSTKKRERDE	0.0553601	0.0656125	0.0453052	0.0508469	0.0664047	0.0649001	0.0653548	0.051548	0.057596	0.0571046	0.0524945	NBN	0.0223138	Candidate NLS	TRUE
364521	O60934	461	466	471	0.621987	0.000484227	PSTKKRERDEE	0.0580328	0.0507573	0.053134	0.0584261	0.0664047	0.0693145	0.0487971	0.0704982	0.036231	0.0578966	0.0524945	NBN	0.0246922	High confidence NLS	TRUE
364605	O60934	545	550	555	0.610858	0.00265639	LRSNKKREMDD	0.0444106	0.0581128	0.0453052	0.0470618	0.0664047	0.0649001	0.0653548	0.051548	0.0615928	0.0571046	0.0490627	NBN	0.0193997	Candidate NLS	FALSE
364635	O60934	575	580	585	0.621138	0.000556129	EIDVKVQKQEE	0.0635255	0.0604087	0.0547998	0.0473148	0.0664047	0.0518491	0.0579277	0.067819	0.0406975	0.0578966	0.0524945	NBN	0.0198402	Candidate NLS	FALSE
364647	O60934	587	592	597	0.641569	1.33061e-05	VNVRKRPRMDI	0.0493836	0.0524269	0.0503889	0.0671185	0.0664047	0.0693145	0.0511649	0.0704982	0.0615928	0.0571046	0.0461718	NBN	0.0277863	High confidence NLS	TRUE
364679	O60934	619	624	629	0.61979	0.000690886	EIGKKRELKED	0.0635255	0.0604087	0.0429654	0.0584261	0.0664047	0.0693145	0.0487971	0.0499361	0.0530522	0.0578966	0.0490627	NBN	0.0194699	Candidate NLS	FALSE
364742	O60934	682	687	692	0.586202	0.0491837	LKNFKKFKKVT	0.0444106	0.0378389	0.0405087	0.0528635	0.0664047	0.0649001	0.0584368	0.067819	0.0530522	0.0515515	0.0484158	NBN	0.0192173	Candidate NLS	TRUE
364815	O60936	11	16	21	0.638673	2.37727e-05	TIDRERKRLVE	0.0510601	0.0604087	0.0547998	0.0671185	0.0462763	0.0693145	0.051198	0.0704982	0.0639526	0.0515515	0.0524945	NOL3	0.0216066	Candidate NLS	FALSE
364857	O60936	53	58	63	0.620646	0.000602221	DAERRVRRLLL	0.0444585	0.053696	0.048733	0.0671185	0.0555421	0.0518491	0.0653548	0.0704982	0.0639526	0.0505733	0.0488696	NOL3	0.0197549	Candidate NLS	FALSE
365218	O60942	216	221	226	0.586117	0.0495831	ASFGKRRKERL	0.0573888	0.0507573	0.047077	0.0347903	0.0664047	0.0693145	0.0653548	0.067819	0.0429613	0.0353795	0.0488696	RNGTT	0.019577	Candidate NLS	TRUE
365220	O60942	218	223	228	0.606808	0.00464704	FGKRRKERLKL	0.0462931	0.0436697	0.0552181	0.0671185	0.0555421	0.0649001	0.0487971	0.0704982	0.0639526	0.0419487	0.0488696	RNGTT	0.0190161	Candidate NLS	TRUE
365329	O60942	327	332	337	0.634742	5.08497e-05	FPFRKDLRMHL	0.0462931	0.0656125	0.047077	0.0671185	0.0664047	0.0552642	0.0513511	0.0704982	0.0615928	0.0546603	0.0488696	RNGTT	0.0234918	Candidate NLS	FALSE
365589	O60942	587	592	597	0.636744	3.46546e-05	PPPPKRPRPLT	0.0580328	0.0656125	0.0638754	0.0524489	0.0664047	0.0693145	0.0511649	0.0704982	0.0404035	0.0505733	0.0484158	RNGTT	0.0262591	High confidence NLS	TRUE
365607	O75031	18	23	28	0.605648	0.00542243	EEFVKVRKKDL	0.0635255	0.0372763	0.047077	0.0473148	0.0664047	0.0518491	0.0653548	0.067819	0.0530522	0.0571046	0.0488696	HSF2BP	0.0186406	Candidate NLS	FALSE
365681	O75031	92	97	102	0.628938	0.000147636	NIREKKEKLAL	0.0483335	0.0604087	0.0540772	0.0505006	0.0664047	0.0649001	0.0487971	0.067819	0.0639526	0.0548747	0.0488696	HSF2BP	0.0229116	Candidate NLS	TRUE
365963	O75052	50	55	60	0.627354	0.000195168	EIVAAMRRIRY	0.0635255	0.0604087	0.0503889	0.0588709	0.0492105	0.0582848	0.0653548	0.0704982	0.0651148	0.0353795	0.0503176	NOS1AP	0.0191034	Candidate NLS	FALSE
365965	O75052	52	57	62	0.61737	0.00101057	VAAMRRIRYEF	0.0493836	0.053696	0.0573613	0.0510924	0.0555421	0.0693145	0.0482937	0.0704982	0.0589121	0.0578966	0.04538	NOS1AP	0.0198499	Candidate NLS	FALSE
365995	O75052	82	87	92	0.598387	0.0134304	KVILKKKKKLL	0.0433657	0.0538475	0.048733	0.0496235	0.0664047	0.0649001	0.051198	0.067819	0.0530522	0.0505733	0.0488696	NOS1AP	0.0195365	Candidate NLS	TRUE
365996	O75052	83	88	93	0.624353	0.000326695	VILKKKKKLLL	0.0493836	0.0604087	0.0424171	0.0584261	0.0664047	0.0649001	0.051198	0.067819	0.0639526	0.0505733	0.0488696	NOS1AP	0.0230773	Candidate NLS	TRUE
365997	O75052	84	89	94	0.616319	0.00118788	ILKKKKKLLLL	0.0548643	0.0519762	0.0552181	0.0584261	0.0664047	0.0649001	0.051198	0.0499361	0.0639526	0.0505733	0.0488696	NOS1AP	0.0186474	Candidate NLS	TRUE
366670	O75054	261	266	271	0.614561	0.00154901	AMTRKRSEGAV	0.0573888	0.0520178	0.053134	0.0671185	0.0664047	0.0693145	0.0462946	0.051548	0.0453616	0.0548747	0.0511041	IGSF3	0.0201377	Candidate NLS	FALSE
366800	O75054	391	396	401	0.583833	0.0613198	DKESKRPKNIP	0.0444585	0.0378389	0.048733	0.0527744	0.0664047	0.0693145	0.0511649	0.067819	0.0420095	0.0493719	0.0539432	IGSF3	0.0195027	Candidate NLS	TRUE
368219	O75061	194	199	204	0.60426	0.00649941	LLYAKRPGIGL	0.0444106	0.0519762	0.048733	0.0588709	0.0664047	0.0693145	0.0511649	0.0513183	0.0651148	0.0480825	0.0488696	DNAJC6	0.0186392	Candidate NLS	FALSE
368266	O75061	241	246	251	0.608924	0.00348337	IPFFNKQRNGC	0.0548643	0.0656125	0.047077	0.0528635	0.054077	0.0649001	0.0579277	0.0704982	0.0420095	0.0480825	0.0510116	DNAJC6	0.0187832	Candidate NLS	FALSE
368888	O75061	863	868	873	0.627641	0.000185623	EQVKKVYRKAV	0.0635255	0.0585417	0.0503889	0.0584261	0.0664047	0.0518491	0.0489756	0.0704982	0.0530522	0.0548747	0.0511041	DNAJC6	0.0205603	Candidate NLS	FALSE
369416	O75064	89	94	99	0.625908	0.000250733	PVICYRRGRDK	0.0580328	0.0538475	0.048733	0.0571164	0.054448	0.0693145	0.0653548	0.0513183	0.057596	0.0571046	0.0530419	DENND4B	0.0196019	Candidate NLS	FALSE
369690	O75064	363	368	373	0.619571	0.000715399	FPSPQRPRILV	0.0462931	0.0656125	0.0453052	0.0524489	0.0521415	0.0693145	0.0511649	0.0704982	0.0651148	0.0505733	0.0511041	DENND4B	0.0194989	Candidate NLS	FALSE
369837	O75064	510	515	520	0.615495	0.00134627	PRTLPRRPYKV	0.0580328	0.0581128	0.053134	0.0496235	0.0549842	0.0693145	0.0653548	0.054974	0.0589121	0.0419487	0.0511041	DENND4B	0.0184801	Candidate NLS	FALSE
370062	O75064	735	740	745	0.619581	0.000714246	SSPAPRRTKQE	0.0519839	0.0507573	0.0638754	0.0588709	0.0549842	0.0693145	0.0653548	0.0452936	0.0530522	0.0535997	0.0524945	DENND4B	0.0184285	Candidate NLS	FALSE
370413	O75064	1086	1091	1096	0.641652	1.30846e-05	PPPARRSPMDS	0.0580328	0.0656125	0.0638754	0.0588709	0.0555421	0.0693145	0.0462946	0.054974	0.0615928	0.0571046	0.0504377	DENND4B	0.0201477	Candidate NLS	FALSE
370829	O75071	16	21	26	0.621778	0.000501039	DSRRKKPKKGP	0.0444585	0.0507573	0.0540772	0.0671185	0.0664047	0.0649001	0.0511649	0.067819	0.0530522	0.0480825	0.0539432	EFCAB14	0.0242828	High confidence NLS	TRUE
371147	O75071	334	339	344	0.620088	0.000658656	SATLKRQSLDQ	0.0519839	0.053696	0.053134	0.0496235	0.0664047	0.0693145	0.0579277	0.0473252	0.0639526	0.0571046	0.0496217	EFCAB14	0.0199534	Candidate NLS	FALSE
371706	O75081	408	413	418	0.598178	0.013765	DMVEKTRRSLT	0.0444585	0.0520178	0.0503889	0.0505006	0.0664047	0.0571534	0.0653548	0.0704982	0.0424117	0.0505733	0.0484158	CBFA2T3	0.0203876	Candidate NLS	FALSE
371747	O75081	449	454	459	0.619783	0.000691586	APAAARPRSSS	0.0573888	0.0656125	0.0573613	0.0588709	0.0492105	0.0693145	0.0511649	0.0704982	0.0424117	0.0475124	0.0504377	CBFA2T3	0.0194594	Candidate NLS	FALSE
371820	O75081	522	527	532	0.594739	0.020395	TERAKMERALA	0.0510601	0.0372763	0.0540772	0.0588709	0.0664047	0.0582848	0.0487971	0.0704982	0.0452851	0.0505733	0.053611	CBFA2T3	0.0187674	Candidate NLS	FALSE
373497	O75096	992	997	1002	0.597008	0.015774	IHVFHRRRPPV	0.0548643	0.0530239	0.0503889	0.0528635	0.0548999	0.0693145	0.0653548	0.0704982	0.0404035	0.0342925	0.0511041	LRP4	0.0198415	Candidate NLS	FALSE
374248	O75096	1743	1748	1753	0.608946	0.00347287	ALMLYRHKKSK	0.0573888	0.0519762	0.048733	0.0496235	0.054448	0.0693145	0.0560364	0.067819	0.0530522	0.0475124	0.0530419	LRP4	0.0188937	Candidate NLS	TRUE
374789	O75112	389	394	399	0.632105	8.3224e-05	AAPAPKPRVVT	0.0573888	0.053696	0.0638754	0.0588709	0.0549842	0.0649001	0.0511649	0.0704982	0.0567592	0.0515515	0.0484158	LDB3	0.0215973	Candidate NLS	FALSE
375109	O75112	709	714	719	0.61357	0.00179436	FYSKKDRPLCK	0.0462931	0.0513858	0.0453052	0.0584261	0.0664047	0.0552642	0.0653548	0.054974	0.0639526	0.0531674	0.0530419	LDB3	0.0191431	Candidate NLS	TRUE
375396	O75113	279	284	289	0.628136	0.00017014	ERICQKRRFSD	0.0635255	0.0581128	0.048733	0.0571164	0.0521415	0.0649001	0.0653548	0.0704982	0.0511792	0.0475124	0.0490627	N4BP1	0.0217163	Candidate NLS	FALSE
376138	O75123	135	140	145	0.615551	0.00133497	NSDLVRHRISH	0.0483335	0.0507573	0.0547998	0.0496235	0.0487666	0.0693145	0.0560364	0.0704982	0.0651148	0.0475124	0.0547941	ZNF623	0.0188341	Candidate NLS	FALSE
376759	O75129	230	235	240	0.618041	0.000910463	QRRWQKRRRIP	0.0553601	0.0581128	0.0540772	0.0366856	0.0521415	0.0649001	0.0653548	0.0704982	0.057596	0.0493719	0.0539432	ASTN2	0.0191159	Candidate NLS	TRUE
376760	O75129	231	236	241	0.638418	2.49946e-05	RRWQKRRRIPQ	0.0486948	0.0581128	0.0625324	0.0484773	0.0664047	0.0693145	0.0653548	0.0704982	0.0651148	0.0342925	0.0496217	ASTN2	0.0280891	High confidence NLS	TRUE
376906	O75129	377	382	387	0.609535	0.00320022	TSAGKRKRRSK	0.0510601	0.0507573	0.0573613	0.0347903	0.0664047	0.0693145	0.051198	0.0704982	0.057596	0.0475124	0.0530419	ASTN2	0.0214036	Candidate NLS	TRUE
376907	O75129	378	383	388	0.598165	0.0137864	SAGKRKRRSKS	0.0519839	0.053696	0.0429654	0.0584261	0.0555421	0.0649001	0.0653548	0.0704982	0.0424117	0.0419487	0.0504377	ASTN2	0.0194384	Candidate NLS	TRUE
376908	O75129	379	384	389	0.620598	0.000606824	AGKRKRRSKSR	0.0573888	0.0436697	0.0552181	0.0671185	0.0664047	0.0693145	0.0653548	0.0473252	0.0530522	0.0475124	0.0482396	ASTN2	0.022641	Candidate NLS	TRUE
376945	O75129	416	421	426	0.630595	0.000109647	EQYRSRRRSKG	0.0635255	0.0585417	0.048733	0.0671185	0.0486885	0.0693145	0.0653548	0.0704982	0.0424117	0.0419487	0.0544605	ASTN2	0.0232655	Candidate NLS	FALSE
378108	O75131	250	255	260	0.621355	0.000536868	INEKKRQKKKS	0.0548643	0.0524269	0.048733	0.0584261	0.0664047	0.0693145	0.0579277	0.067819	0.0530522	0.0419487	0.0504377	CPNE3	0.0250032	High confidence NLS	TRUE
378401	O75132	16	21	26	0.629254	0.00013956	VSDKIKFKIEE	0.0493836	0.0507573	0.0547998	0.0584261	0.0492252	0.0649001	0.0584368	0.067819	0.0651148	0.0578966	0.0524945	ZBED4	0.0200682	Candidate NLS	FALSE
378541	O75132	156	161	166	0.61626	0.00119868	CLMRHVRRAHP	0.0519417	0.0519762	0.048733	0.0671185	0.0548999	0.0518491	0.0653548	0.0704982	0.0452851	0.0546603	0.0539432	ZBED4	0.0193041	Candidate NLS	FALSE
378833	O75132	448	453	458	0.612192	0.00219423	QQNKKVMKRLK	0.0553601	0.0585417	0.0405087	0.0584261	0.0664047	0.0518491	0.052071	0.067819	0.057596	0.0505733	0.0530419	ZBED4	0.0185188	Candidate NLS	TRUE
378836	O75132	451	456	461	0.588988	0.0374551	KKVMKRLKSEV	0.0433657	0.0378389	0.0503889	0.0510924	0.0664047	0.0693145	0.0513511	0.067819	0.0424117	0.0578966	0.0511041	ZBED4	0.0199968	Candidate NLS	TRUE
378940	O75132	555	560	565	0.610453	0.00281341	VNSKKTSKLWN	0.0493836	0.0524269	0.0453052	0.0584261	0.0664047	0.0571534	0.0462946	0.067819	0.0639526	0.056398	0.0468884	ZBED4	0.0187623	Candidate NLS	FALSE
379451	O75132	1066	1071	1076	0.614591	0.00154222	SLVAKVKKKDP	0.0519839	0.0519762	0.0503889	0.0588709	0.0664047	0.0518491	0.051198	0.067819	0.0530522	0.0571046	0.0539432	ZBED4	0.0191884	Candidate NLS	FALSE
380221	O75145	168	173	178	0.621649	0.000511734	EKVRERLRMAL	0.0635255	0.0378389	0.0503889	0.0671185	0.0462763	0.0693145	0.0513511	0.0704982	0.0615928	0.0548747	0.0488696	PPFIA3	0.0191382	Candidate NLS	FALSE
[truncated: 20,315 more rows]

## Sheet: Description
Dataset EV2
[truncated: 1 more rows]
