# Supplementary material for: High‐throughput, microscope‐based sorting to dissect cellular heterogeneity
Source: Mol Syst Biol. 2020 Jun 5;16(6):e9442. doi: 10.15252/msb.20209442 (PMC7273721; doi:10.15252/msb.20209442)
Supplement: Supplementary file 10 — Dataset EV3 [file MSB-16-e9442-s010.xls]

## Sheet: MSB-20-9442_DatasetEV3
	id	gene_short_name	estimate	std_err	test_val	p_value	normalized_effect	q_value
46	ENSG00000188157	AGRN	0.0848919	0.0076354	11.1181	2.75e-28	0.120167	3.8e-24
58	ENSG00000176022	B3GALT6	0.0792611	0.0146658	5.4045	6.89e-08	0.106828	0.000852982
314	ENSG00000097021	ACOT7	-0.0904281	0.0057979	-15.5968	3.17e-53	-0.129443	4.49e-49
394	ENSG00000074800	ENO1	-0.119277	0.002545	-46.8679	0	-0.171987	0
418	ENSG00000049239	H6PD	0.105533	0.0182168	5.7932	7.46e-09	0.13405	9.38e-05
730	ENSG00000117118	SDHB	-0.0742514	0.0042843	-17.3311	7.51e-65	-0.106636	1.07e-60
778	ENSG00000053372	MRTO4	-0.098813	0.0074539	-13.2565	2.97e-39	-0.140678	4.17e-35
794	ENSG00000077549	CAPZB	-0.0710579	0.0033456	-21.2391	9.43e-95	-0.102229	1.36e-90
834	ENSG00000244038	DDOST	-0.0909353	0.0064117	-14.1826	1.53e-44	-0.129947	2.16e-40
870	ENSG00000142798	HSPG2	0.0785904	0.0157633	4.9856	6.45e-07	0.104243	0.00782385
958	ENSG00000117308	GALE	-0.0758298	0.0056788	-13.3531	8.63e-40	-0.10855	1.21e-35
1034	ENSG00000162430	SELENON	0.0749113	0.0102308	7.3222	2.96e-13	0.104457	3.88e-09
1054	ENSG00000117632	STMN1	-0.10158	0.0030512	-33.2922	8.8e-214	-0.146454	1.28e-209
1122	ENSG00000090273	NUDC	-0.121001	0.0038878	-31.1237	7.11e-190	-0.174047	1.03e-185
1190	ENSG00000126698	DNAJC8	-0.0898579	0.0041514	-21.6452	3.89e-98	-0.129104	5.61e-94
1270	ENSG00000162512	SDC3	0.106162	0.0185122	5.7347	1.05e-08	0.137489	0.000131723
1278	ENSG00000060688	SNRNP40	-0.0822596	0.0079172	-10.3899	5.88e-25	-0.116817	8.06e-21
1298	ENSG00000121753	ADGRB2	0.131042	0.0194937	6.7223	2.05e-11	0.166678	2.65e-07
1342	ENSG00000084623	EIF3I	-0.092317	0.0034047	-27.1148	2.59e-148	-0.132844	3.76e-144
1350	ENSG00000116478	HDAC1	-0.0725385	0.00848	-8.5541	1.69e-17	-0.102753	2.27e-13
1498	ENSG00000116863	ADPRHL2	-0.0721007	0.0069099	-10.4344	3.73e-25	-0.102738	5.12e-21
1566	ENSG00000134697	GNL2	-0.098009	0.0116393	-8.4205	5.22e-17	-0.137176	7.01e-13
1582	ENSG00000196449	YRDC	-0.0780692	0.0116356	-6.7095	2.24e-11	-0.10905	2.89e-07
1642	ENSG00000084072	PPIE	-0.0895408	0.0074858	-11.9615	2.11e-32	-0.127338	2.93e-28
1746	ENSG00000171960	PPIH	-0.091181	0.0081112	-11.2414	7.17e-29	-0.129534	9.9e-25
1794	ENSG00000117395	EBNA1BP2	-0.0850076	0.0042461	-20.0202	6.75e-85	-0.122194	9.7e-81
1810	ENSG00000117399	CDC20	-0.152718	0.0068982	-22.1388	2.56e-102	-0.217967	3.69e-98
1818	ENSG00000159479	MED8	-0.0861906	0.0071253	-12.0965	4.36e-33	-0.122716	6.07e-29
1886	ENSG00000178028	DMAP1	-0.0837972	0.0085424	-9.8096	1.87e-22	-0.118716	2.55e-18
1930	ENSG00000070785	EIF2B3	-0.0917823	0.0104536	-8.7799	2.42e-18	-0.12879	3.26e-14
1938	ENSG00000126088	UROD	-0.0760991	0.0041767	-18.22	3.28e-71	-0.109339	4.69e-67
1962	ENSG00000117450	PRDX1	-0.092974	0.0031045	-29.9483	2.57e-177	-0.133915	3.73e-173
1970	ENSG00000132780	NASP	-0.0710267	0.0085116	-8.3447	9.84e-17	-0.10045	1.32e-12
1990	ENSG00000117461	PIK3R3	0.0952833	0.018269	5.2156	1.93e-07	0.122817	0.00236657
2114	ENSG00000117862	TXNDC12	-0.0840742	0.0066398	-12.6621	4.98e-36	-0.120025	6.96e-32
2118	ENSG00000198841	KTI12	-0.0813909	0.0114161	-7.1295	1.2e-12	-0.113592	1.57e-08
2170	ENSG00000162385	MAGOH	-0.0927491	0.0065365	-14.1894	1.4e-44	-0.132451	1.97e-40
2202	ENSG00000116209	TMEM59	-0.0738963	0.0043291	-17.0699	4.94e-63	-0.106127	7.03e-59
2322	ENSG00000088035	ALG6	-0.140951	0.0267574	-5.2677	1.46e-07	-0.174043	0.00179522
2502	ENSG00000162613	FUBP1	-0.0748945	0.0095827	-7.8156	7.01e-15	-0.105738	9.3e-11
2546	ENSG00000117133	RPF1	-0.088051	0.0092276	-9.5422	2.41e-21	-0.124439	3.28e-17
2602	ENSG00000142871	CYR61	-0.0834072	0.0044041	-18.9384	1.51e-76	-0.120146	2.16e-72
2642	ENSG00000137947	GTF2B	-0.123588	0.0123924	-9.9729	3.82e-23	-0.172105	5.22e-19
2754	ENSG00000067334	DNTTIP2	-0.0948143	0.0094403	-10.0436	1.9e-23	-0.133874	2.6e-19
2986	ENSG00000143106	PSMA5	-0.0857115	0.0039113	-21.914	2.1e-100	-0.123178	3.03e-96
3090	ENSG00000116455	WDR77	-0.0831172	0.0081511	-10.1971	4.13e-24	-0.117958	5.65e-20
3206	ENSG00000116752	BCAS2	-0.0717889	0.0071103	-10.0964	1.13e-23	-0.1022	1.55e-19
3242	ENSG00000116815	CD58	-0.0814501	0.0097823	-8.3262	1.15e-16	-0.115026	1.54e-12
3290	ENSG00000092621	PHGDH	-0.141051	0.00809	-17.4353	1.39e-65	-0.2009	1.98e-61
3378	ENSG00000265241	RBM8A	-0.0753056	0.0037877	-19.8818	8.3e-84	-0.108287	1.19e-79
3498	ENSG00000159164	SV2A	0.0811708	0.0106413	7.6279	2.99e-14	0.112786	3.95e-10
3502	ENSG00000143368	SF3B4	-0.0944094	0.0058962	-16.0118	6.53e-56	-0.13508	9.27e-52
3554	ENSG00000143369	ECM1	-0.0949774	0.0093482	-10.16	5.99e-24	-0.134371	8.2e-20
3646	ENSG00000163159	VPS72	-0.0713258	0.0086935	-8.2045	3.12e-16	-0.100936	4.17e-12
3654	ENSG00000159352	PSMD4	-0.0955397	0.0044576	-21.4329	2.32e-96	-0.137152	3.34e-92
3774	ENSG00000143621	ILF2	-0.129421	0.0047443	-27.2791	6.08e-150	-0.185865	8.82e-146
3830	ENSG00000143549	TPM3	-0.083834	0.0033949	-24.6938	4.29e-125	-0.120665	6.21e-121
3942	ENSG00000173171	MTX1	-0.0950546	0.0061078	-15.5629	5.21e-53	-0.135882	7.39e-49
4038	ENSG00000160789	LMNA	-0.0935405	0.002803	-33.3715	1.13e-214	-0.134819	1.64e-210
4178	ENSG00000158710	TAGLN2	-0.0734305	0.0023332	-31.4724	1.18e-193	-0.105832	1.72e-189
4278	ENSG00000158864	NDUFS2	-0.113829	0.0076996	-14.7838	3.82e-48	-0.161958	5.4e-44
4334	ENSG00000117143	UAP1	-0.0762157	0.0065183	-11.6925	4.64e-31	-0.10882	6.44e-27
4442	ENSG00000143156	NME7	-0.0788492	0.0087154	-9.0471	2.28e-19	-0.111626	3.08e-15
4526	ENSG00000120334	CENPL	0.100888	0.0180652	5.5847	2.5e-08	0.128703	0.00031205
4550	ENSG00000116161	CACYBP	-0.111703	0.0042805	-26.0956	2.36e-138	-0.16052	3.42e-134
4642	ENSG00000143324	XPR1	0.08913	0.0158467	5.6245	1.99e-08	0.117889	0.00024871
4786	ENSG00000116750	UCHL5	-0.0711585	0.0097726	-7.2814	3.99e-13	-0.100056	5.23e-09
5010	ENSG00000133059	DSTYK	0.0789477	0.013688	5.7677	8.67e-09	0.107149	0.000108904
5098	ENSG00000196352	CD55	-0.0718365	0.0072415	-9.9202	6.4e-23	-0.102342	8.74e-19
5130	ENSG00000123689	G0S2	-0.103555	0.0070914	-14.6029	4.79e-47	-0.149247	6.77e-43
5206	ENSG00000065600	TMEM206	-0.0943626	0.0175153	-5.3874	7.58e-08	-0.126624	0.000937419
5266	ENSG00000082482	KCNK2	0.107895	0.0214798	5.0231	5.32e-07	0.13167	0.0064638
5314	ENSG00000136628	EPRS	-0.0727601	0.008263	-8.8055	1.93e-18	-0.103076	2.6e-14
5398	ENSG00000143753	DEGS1	-0.0855056	0.0076728	-11.144	2.08e-28	-0.121597	2.87e-24
5438	ENSG00000143819	EPHX1	-0.0802356	0.0112465	-7.1343	1.16e-12	-0.11244	1.51e-08
5450	ENSG00000143811	PYCR2	-0.0769593	0.007971	-9.6549	8.27e-22	-0.10927	1.13e-17
5514	ENSG00000143761	ARF1	-0.0708154	0.0032519	-21.7765	3.05e-99	-0.101933	4.4e-95
5590	ENSG00000173409	ARV1	-0.0977743	0.0113848	-8.5881	1.27e-17	-0.136673	1.71e-13
5770	ENSG00000091483	FH	-0.120965	0.0095463	-12.6714	4.44e-36	-0.170946	6.21e-32
5830	ENSG00000185420	SMYD3	-0.0720756	0.0119335	-6.0398	1.69e-09	-0.100329	2.14e-05
5834	ENSG00000162851	TFB2M	-0.111408	0.0151582	-7.3497	2.41e-13	-0.152041	3.16e-09
5842	ENSG00000143653	SCCPDH	-0.0859093	0.0069471	-12.3662	1.78e-34	-0.122435	2.48e-30
5990	ENSG00000134308	YWHAQ	-0.0721132	0.0024621	-29.2895	2.08e-170	-0.103898	3.02e-166
5998	ENSG00000115750	TAF1B	-0.0738845	0.0149384	-4.9459	7.9e-07	-0.100641	0.00956137
6058	ENSG00000143870	PDIA6	-0.0879448	0.0036359	-24.1881	1.93e-120	-0.126497	2.79e-116
6130	ENSG00000183891	TTC32	-0.0728489	0.0137039	-5.3159	1.12e-07	-0.100252	0.00138029
6146	ENSG00000068697	LAPTM4A	-0.116575	0.0041094	-28.3681	6.55e-161	-0.16758	9.51e-157
6366	ENSG00000115211	EIF2B4	-0.106473	0.0119456	-8.9131	7.51e-19	-0.148479	1.01e-14
6382	ENSG00000115216	NRBP1	-0.0853659	0.0071114	-12.0041	1.29e-32	-0.121563	1.79e-28
6414	ENSG00000198522	GPN1	-0.0858818	0.0089924	-9.5505	2.22e-21	-0.121388	3.02e-17
6470	ENSG00000163811	WDR43	-0.0898755	0.0105164	-8.5463	1.81e-17	-0.126302	2.43e-13
6566	ENSG00000171055	FEZ2	-0.076784	0.0065739	-11.6802	5.34e-31	-0.109633	7.41e-27
6638	ENSG00000115875	SRSF7	-0.0726374	0.0038537	-18.8488	7.16e-76	-0.104494	1.03e-71
6710	ENSG00000138036	DYNC2LI1	-0.0813375	0.0147615	-5.5101	3.82e-08	-0.110747	0.000475323
6806	ENSG00000143933	CALM2	-0.0728193	0.0020151	-36.1371	1.85e-246	-0.105014	2.7e-242
6922	ENSG00000028116	VRK2	-0.0953079	0.0163603	-5.8255	6.16e-09	-0.129755	7.75e-05
6982	ENSG00000115484	CCT4	-0.0940582	0.0047935	-19.6221	8.83e-82	-0.135007	1.27e-77
7018	ENSG00000014641	MDH1	-0.111077	0.0043155	-25.7389	6.26e-135	-0.159644	9.07e-131
7094	ENSG00000197223	C1D	-0.0735822	0.0067246	-10.9422	1.83e-27	-0.104907	2.52e-23
7102	ENSG00000115946	PNO1	-0.0931715	0.0099628	-9.352	1.42e-20	-0.131228	1.93e-16
7222	ENSG00000124357	NAGK	-0.0842035	0.0080296	-10.4867	2.18e-25	-0.119575	2.99e-21
7234	ENSG00000124383	MPHOSPH10	-0.0774009	0.0132723	-5.8318	5.94e-09	-0.107013	7.48e-05
7278	ENSG00000135624	CCT7	-0.112796	0.0048615	-23.2017	1.44e-111	-0.161914	2.08e-107
7342	ENSG00000114993	RTKN	-0.076345	0.0133646	-5.7125	1.2e-08	-0.105261	0.000150432
7438	ENSG00000115364	MRPL19	-0.0780546	0.0068175	-11.4491	7.2e-30	-0.111245	9.96e-26
7450	ENSG00000163541	SUCLG1	-0.0744658	0.0060495	-12.3094	3.52e-34	-0.106397	4.91e-30
7642	ENSG00000144021	CIAO1	-0.0785536	0.0079728	-9.8527	1.23e-22	-0.111575	1.68e-18
7738	ENSG00000115446	UNC50	-0.114001	0.0082243	-13.8614	1.13e-42	-0.161752	1.59e-38
7778	ENSG00000115514	TXNDC9	-0.0888055	0.0061066	-14.5426	1.11e-46	-0.126878	1.57e-42
7802	ENSG00000115539	PDCL3	-0.126141	0.0090396	-13.9542	3.3e-43	-0.178564	4.64e-39
7846	ENSG00000135972	MRPS9	-0.124293	0.0101129	-12.2905	4.41e-34	-0.174775	6.15e-30
7930	ENSG00000169679	BUB1	-0.0942404	0.0137123	-6.8727	7.32e-12	-0.124758	9.49e-08
8090	ENSG00000144120	TMEM177	-0.0863095	0.0138277	-6.2418	4.8e-10	-0.118534	6.11e-06
8102	ENSG00000226479	TMEM185B	-0.0871789	0.0129875	-6.7125	2.19e-11	-0.120634	2.83e-07
8126	ENSG00000155438	NIFK	-0.0777655	0.0067552	-11.5119	3.57e-30	-0.110926	4.94e-26
8270	ENSG00000152127	MGAT5	0.093422	0.0163219	5.7237	1.12e-08	0.123448	0.00014047
8346	ENSG00000115947	ORC4	-0.0843445	0.0127548	-6.6128	4.29e-11	-0.116992	5.53e-07
8362	ENSG00000168288	MMADHC	-0.071943	0.0044462	-16.1809	5.05e-57	-0.103265	7.17e-53
8502	ENSG00000115233	PSMD14	-0.12176	0.0051927	-23.4484	9.23e-114	-0.174586	1.33e-109
8606	ENSG00000138385	SSB	-0.0909636	0.0047877	-18.9993	5.25e-77	-0.130531	7.52e-73
8654	ENSG00000128708	HAT1	-0.0821104	0.0107008	-7.6733	2.11e-14	-0.115125	2.79e-10
8798	ENSG00000079150	FKBP7	-0.0837478	0.0127416	-6.5728	5.6e-11	-0.116168	7.21e-07
8890	ENSG00000138448	ITGAV	0.0711546	0.0078444	9.0707	1.84e-19	0.100664	2.49e-15
8978	ENSG00000115419	GLS	0.0765577	0.0093681	8.1722	4.07e-16	0.107289	5.44e-12
9054	ENSG00000144381	HSPD1	-0.0921821	0.0039801	-23.1608	3.32e-111	-0.132602	4.79e-107
9062	ENSG00000115540	MOB4	-0.0896939	0.0084169	-10.6564	3.76e-26	-0.127155	5.17e-22
9090	ENSG00000162972	MAIP1	-0.082182	0.0104771	-7.8439	5.61e-15	-0.115289	7.45e-11
9122	ENSG00000196290	NIF3L1	-0.0861229	0.0145563	-5.9165	3.57e-09	-0.117922	4.51e-05
9194	ENSG00000055044	NOP58	-0.0983336	0.0091234	-10.7782	1.05e-26	-0.139104	1.45e-22
9278	ENSG00000118246	FASTKD2	-0.079451	0.015991	-4.9685	7.04e-07	-0.107863	0.00852896
9378	ENSG00000138363	ATIC	-0.0882754	0.0080671	-10.9426	1.82e-27	-0.125229	2.51e-23
9402	ENSG00000079246	XRCC5	-0.0907966	0.0044786	-20.2733	6.63e-87	-0.130384	9.53e-83
9406	ENSG00000260804	LINC01963	0.117808	0.0203435	5.7909	7.56e-09	0.147926	9.51e-05
9442	ENSG00000127837	AAMP	-0.0873971	0.0055198	-15.8334	9.49e-55	-0.125133	1.35e-50
9486	ENSG00000074582	BCS1L	-0.0816592	0.0108939	-7.4959	8.13e-14	-0.114327	1.07e-09
9490	ENSG00000163481	RNF25	-0.0759406	0.0128882	-5.8922	4.14e-09	-0.105175	5.23e-05
9538	ENSG00000127824	TUBA4A	-0.0863576	0.0092691	-9.3167	1.97e-20	-0.121995	2.67e-16
9606	ENSG00000116120	FARSB	-0.108309	0.0090149	-12.0145	1.14e-32	-0.153295	1.59e-28
9730	ENSG00000115053	NCL	-0.087773	0.0047858	-18.3404	4.29e-72	-0.126044	6.13e-68
9782	ENSG00000123485	HJURP	0.105263	0.0111454	9.4445	6.01e-21	0.135279	8.16e-17
9922	ENSG00000115685	PPP1R7	-0.0886878	0.0047332	-18.7373	4.91e-75	-0.12725	7.03e-71
9958	ENSG00000168393	DTYMK	-0.0741125	0.003906	-18.9742	8.13e-77	-0.106629	1.16e-72
10058	ENSG00000134072	CAMK1	-0.0756069	0.0072599	-10.4144	4.58e-25	-0.107649	6.28e-21
10106	ENSG00000125037	EMC3	-0.104906	0.0065365	-16.0494	3.71e-56	-0.149728	5.27e-52
10146	ENSG00000157020	SEC13	-0.0814798	0.0046972	-17.3466	5.85e-65	-0.116884	8.33e-61
10286	ENSG00000131373	HACL1	-0.0992022	0.0170249	-5.8269	6.11e-09	-0.133409	7.69e-05
10454	ENSG00000144635	DYNC1LI1	-0.0824902	0.0107235	-7.6925	1.82e-14	-0.115629	2.41e-10
10534	ENSG00000144677	CTDSPL	0.0848576	0.0118467	7.163	9.41e-13	0.116635	1.23e-08
10746	ENSG00000075914	EXOSC7	-0.105584	0.0074972	-14.0831	5.86e-44	-0.150323	8.25e-40
10750	ENSG00000249992	TMEM158	0.0719211	0.0074674	9.6314	1.03e-21	0.102343	1.4e-17
10898	ENSG00000010256	UQCRC1	-0.109392	0.003589	-30.4796	5.9e-183	-0.157383	8.58e-179
11178	ENSG00000114767	RRP9	-0.129592	0.009999	-12.9605	1.24e-37	-0.182703	1.74e-33
11218	ENSG00000023330	ALAS1	-0.0746714	0.011702	-6.3811	1.97e-10	-0.104145	2.52e-06
11222	ENSG00000247596	TWF2	-0.0977591	0.0063055	-15.5038	1.24e-52	-0.139593	1.76e-48
11274	ENSG00000163938	GNL3	-0.0840759	0.0070136	-11.9875	1.56e-32	-0.119863	2.17e-28
11298	ENSG00000163933	RFT1	-0.0845314	0.0125192	-6.7522	1.68e-11	-0.117209	2.17e-07
11422	ENSG00000168291	PDHB	-0.092136	0.005582	-16.5059	3.46e-59	-0.131902	4.92e-55
11462	ENSG00000163636	PSMD6	-0.135803	0.0071382	-19.0247	3.38e-77	-0.193604	4.84e-73
11466	ENSG00000163637	PRICKLE2	0.104495	0.0208238	5.0181	5.46e-07	0.129806	0.00663062
11678	ENSG00000114021	NIT2	-0.0823275	0.0058691	-14.0273	1.24e-43	-0.117729	1.75e-39
11702	ENSG00000174173	TRMT10C	-0.088293	0.0103173	-8.5578	1.64e-17	-0.124081	2.21e-13
11758	ENSG00000196776	CD47	-0.0880036	0.0055143	-15.9591	1.44e-55	-0.126028	2.04e-51
11958	ENSG00000144840	RABL3	-0.0753115	0.0141253	-5.3317	1.03e-07	-0.103433	0.00126989
12046	ENSG00000175455	CCDC14	0.0726689	0.0094114	7.7214	1.46e-14	0.102016	1.93e-10
12054	ENSG00000114491	UMPS	-0.0928418	0.0125631	-7.39	1.79e-13	-0.128834	2.35e-09
12062	ENSG00000173706	HEG1	0.0908279	0.0089709	10.1248	8.5e-24	0.127474	1.16e-19
12074	ENSG00000114520	SNX4	-0.074543	0.0147779	-5.0442	4.76e-07	-0.101653	0.00578816
12134	ENSG00000175792	RUVBL1	-0.130011	0.0077757	-16.7203	1.23e-60	-0.184929	1.75e-56
12246	ENSG00000114686	MRPL3	-0.0904779	0.0052682	-17.1743	9.34e-64	-0.129646	1.33e-59
12278	ENSG00000144867	SRPRB	-0.0827531	0.0094062	-8.7977	2.07e-18	-0.116688	2.79e-14
12306	ENSG00000114054	PCCB	-0.0981142	0.0131099	-7.484	8.89e-14	-0.135686	1.17e-09
12370	ENSG00000175110	MRPS22	-0.0915109	0.0085471	-10.7067	2.22e-26	-0.129589	3.05e-22
12374	ENSG00000184432	COPB2	-0.0722601	0.0079578	-9.0804	1.69e-19	-0.102594	2.29e-15
12390	ENSG00000158258	CLSTN2	0.106827	0.0153381	6.9648	3.85e-12	0.141036	5e-08
12414	ENSG00000069849	ATP1B3	-0.0759666	0.0043113	-17.6202	6.86e-67	-0.10911	9.78e-63
12510	ENSG00000169908	TM4SF1	-0.0807161	0.0035312	-22.8581	1.53e-108	-0.116269	2.21e-104
12634	ENSG00000163661	PTX3	-0.104724	0.0096035	-10.9047	2.73e-27	-0.149547	3.76e-23
12846	ENSG00000172667	ZMAT3	0.0840626	0.0061507	13.6672	1.47e-41	0.119839	2.07e-37
12870	ENSG00000136518	ACTL6A	-0.114069	0.010174	-11.2118	9.91e-29	-0.160389	1.37e-24
12874	ENSG00000136522	MRPL47	-0.0775317	0.0048173	-16.0944	1.88e-56	-0.111205	2.67e-52
12958	ENSG00000161204	ABCF3	-0.0883519	0.0135596	-6.5158	8.16e-11	-0.121956	1.05e-06
12962	ENSG00000214160	ALG3	-0.0844655	0.0061807	-13.6659	1.49e-41	-0.120637	2.09e-37
12974	ENSG00000175166	PSMD2	-0.0960594	0.0034562	-27.7933	4.37e-155	-0.138284	6.34e-151
12994	ENSG00000177383	MAGEF1	-0.0804867	0.0081509	-9.8746	9.97e-23	-0.114288	1.36e-18
13042	ENSG00000090520	DNAJB11	-0.0758094	0.0087257	-8.688	5.37e-18	-0.107299	7.23e-14
13482	ENSG00000163956	LRPAP1	-0.0911367	0.0044839	-20.3252	2.55e-87	-0.130864	3.66e-83
13526	ENSG00000251580	LINC02482	0.0776035	0.012084	6.422	1.51e-10	0.106612	1.93e-06
13558	ENSG00000109519	GRPEL1	-0.119196	0.0074344	-16.0331	4.74e-56	-0.169804	6.73e-52
13638	ENSG00000002549	LAP3	-0.0800799	0.0116977	-6.8458	8.82e-12	-0.111698	1.14e-07
13798	ENSG00000109814	UGDH	-0.075167	0.0072887	-10.3129	1.29e-24	-0.107009	1.77e-20
14214	ENSG00000169288	MRPL1	-0.082385	0.0093569	-8.8047	1.95e-18	-0.116265	2.63e-14
14274	ENSG00000152795	HNRNPDL	-0.0804915	0.0037727	-21.3351	1.51e-95	-0.115805	2.17e-91
14306	ENSG00000138663	COPS4	-0.102277	0.0084107	-12.1604	2.06e-33	-0.145016	2.87e-29
14310	ENSG00000173085	COQ2	-0.106852	0.0126628	-8.4383	4.5e-17	-0.148481	6.04e-13
14378	ENSG00000118785	SPP1	-0.0823349	0.0066323	-12.4143	1e-34	-0.117911	1.4e-30
14462	ENSG00000151247	EIF4E	-0.0824052	0.0056895	-14.4838	2.49e-46	-0.117958	3.52e-42
14474	ENSG00000197894	ADH5	-0.107004	0.0054786	-19.5315	4.45e-81	-0.153317	6.39e-77
14574	ENSG00000138777	PPA2	-0.0880965	0.0048451	-18.1828	6.12e-71	-0.126346	8.75e-67
14590	ENSG00000164022	AIMP1	-0.0762034	0.0065562	-11.6231	1.02e-30	-0.108782	1.41e-26
14598	ENSG00000138801	PAPSS1	-0.0828944	0.0099002	-8.373	7.77e-17	-0.116673	1.04e-12
14642	ENSG00000138794	CASP6	-0.092937	0.0114308	-8.1304	5.71e-16	-0.129842	7.63e-12
14754	ENSG00000164109	MAD2L1	-0.096957	0.0078825	-12.3003	3.92e-34	-0.137135	5.47e-30
14766	ENSG00000164111	ANXA5	-0.102633	0.0029006	-35.3826	1.17e-237	-0.147833	1.7e-233
14770	ENSG00000123737	EXOSC9	-0.0763934	0.0123188	-6.2014	6.19e-10	-0.106137	7.88e-06
15118	ENSG00000171566	PLRG1	-0.0798767	0.0096971	-8.2372	2.39e-16	-0.112616	3.2e-12
15162	ENSG00000171497	PPID	-0.0823222	0.0118863	-6.9258	5.06e-12	-0.114807	6.57e-08
15166	ENSG00000052795	FNIP2	0.080425	0.0109168	7.3671	2.12e-13	0.111647	2.78e-09
15174	ENSG00000145414	NAF1	-0.0828475	0.0159523	-5.1935	2.17e-07	-0.112523	0.00265955
15250	ENSG00000056050	HPF1	-0.0899165	0.0075446	-11.918	3.49e-32	-0.127977	4.85e-28
15414	ENSG00000151729	SLC25A4	-0.0750682	0.0042401	-17.7042	1.73e-67	-0.107845	2.47e-63
15470	ENSG00000109536	FRG1	-0.0842134	0.0096379	-8.7378	3.49e-18	-0.11874	4.7e-14
15482	ENSG00000073578	SDHA	-0.112012	0.0080646	-13.8893	7.83e-43	-0.159181	1.1e-38
15518	ENSG00000071539	TRIP13	-0.0765895	0.0118011	-6.49	9.68e-11	-0.105586	1.24e-06
15590	ENSG00000150753	CCT5	-0.134738	0.0053749	-25.068	1.39e-128	-0.193277	2.01e-124
15650	ENSG00000173545	ZNF622	-0.0856592	0.0092551	-9.2553	3.46e-20	-0.121099	4.69e-16
15762	ENSG00000113460	BRIX1	-0.109648	0.0089173	-12.2962	4.12e-34	-0.155268	5.75e-30
15894	ENSG00000112972	HMGCS1	0.110598	0.0123968	8.9214	6.98e-19	0.154981	9.42e-15
15922	ENSG00000112996	MRPS30	-0.0929222	0.0096151	-9.6642	7.57e-22	-0.130859	1.03e-17
16002	ENSG00000067113	PLPP1	-0.0831172	0.0153886	-5.4012	7.02e-08	-0.113392	0.000868865
16078	ENSG00000086189	DIMT1	-0.0821734	0.0089106	-9.222	4.69e-20	-0.116109	6.35e-16
16170	ENSG00000134057	CCNB1	-0.184423	0.0089948	-20.5033	9.52e-89	-0.260813	1.37e-84
16174	ENSG00000153044	CENPH	-0.0737586	0.009434	-7.8184	6.86e-15	-0.104123	9.1e-11
16182	ENSG00000134058	CDK7	-0.0758157	0.011313	-6.7016	2.36e-11	-0.105793	3.05e-07
16282	ENSG00000157111	TMEM171	-0.0810204	0.0150527	-5.3824	7.79e-08	-0.111557	0.000963078
16314	ENSG00000049860	HEXB	-0.115746	0.005145	-22.4967	2.14e-105	-0.166024	3.09e-101
16394	ENSG00000145685	LHFPL2	0.0976788	0.0146864	6.651	3.32e-11	0.131153	4.29e-07
16510	ENSG00000134480	CCNH	-0.0808772	0.0058668	-13.7855	3.1e-42	-0.115649	4.36e-38
16642	ENSG00000058729	RIOK2	-0.110067	0.0144985	-7.5916	3.94e-14	-0.150794	5.2e-10
16770	ENSG00000129625	REEP5	-0.0709628	0.0040105	-17.6944	2.03e-67	-0.101967	2.9e-63
16834	ENSG00000145781	COMMD10	-0.0812899	0.0103108	-7.884	4.1e-15	-0.114253	5.45e-11
16870	ENSG00000205302	SNX2	-0.0899661	0.0084109	-10.6964	2.47e-26	-0.127432	3.4e-22
16898	ENSG00000164904	ALDH7A1	-0.0879451	0.0104816	-8.3904	6.72e-17	-0.123635	9.01e-13
16970	ENSG00000072682	P4HA2	-0.0817848	0.0111139	-7.3588	2.26e-13	-0.114355	2.97e-09
17002	ENSG00000131437	KIF3A	-0.0868967	0.0155113	-5.6022	2.27e-08	-0.118364	0.0002835
17050	ENSG00000113558	SKP1	-0.0930166	0.002363	-39.3631	4.6e-285	-0.134062	6.71e-281
17102	ENSG00000113621	TXNDC15	-0.071822	0.0098281	-7.3078	3.29e-13	-0.10106	4.31e-09
17178	ENSG00000112984	KIF20A	-0.131998	0.0132486	-9.9631	4.2e-23	-0.180424	5.74e-19
17218	ENSG00000120725	SIL1	-0.110285	0.0097941	-11.2604	5.82e-29	-0.155494	8.04e-25
17314	ENSG00000113141	IK	-0.0788931	0.0065566	-12.0325	9.22e-33	-0.112607	1.28e-28
17326	ENSG00000170445	HARS	-0.0935024	0.007055	-13.2533	3.09e-39	-0.133247	4.34e-35
17790	ENSG00000164611	PTTG1	-0.110914	0.0049687	-22.3226	6.8e-104	-0.159808	9.81e-100
17814	ENSG00000113643	RARS	-0.0843901	0.0064667	-13.05	4.05e-38	-0.120467	5.68e-34
17918	ENSG00000051596	THOC3	-0.0802689	0.0108971	-7.3661	2.14e-13	-0.112555	2.81e-09
17934	ENSG00000048162	NOP16	-0.0824267	0.005867	-14.0493	9.23e-44	-0.117971	1.3e-39
17978	ENSG00000213347	MXD3	0.119747	0.011501	10.4118	4.7e-25	0.16015	6.45e-21
17986	ENSG00000169223	LMAN2	-0.0737102	0.0035699	-20.6475	6.54e-90	-0.106	9.41e-86
18010	ENSG00000113758	DBN1	-0.0765571	0.0065518	-11.6848	5.07e-31	-0.10927	7.03e-27
18030	ENSG00000184840	TMED9	-0.0722707	0.0032184	-22.4554	4.87e-105	-0.104028	7.03e-101
18194	ENSG00000112699	GMDS	-0.0826101	0.0126703	-6.52	7.94e-11	-0.114629	1.02e-06
18238	ENSG00000137267	TUBB2A	-0.109874	0.0096606	-11.3735	1.67e-29	-0.155122	2.31e-25
18274	ENSG00000198721	ECI2	-0.0881796	0.0033051	-26.6802	4.92e-144	-0.126944	7.13e-140
18282	ENSG00000124787	RPP40	-0.138165	0.0144579	-9.5563	2.1e-21	-0.19021	2.85e-17
18370	ENSG00000111845	PAK1IP1	-0.140702	0.0113975	-12.3451	2.3e-34	-0.197155	3.21e-30
18434	ENSG00000225921	NOL7	-0.0894843	0.0043753	-20.452	2.46e-88	-0.128499	3.54e-84
18462	ENSG00000047579	DTNBP1	-0.081031	0.0102192	-7.9293	2.86e-15	-0.113896	3.8e-11
18614	ENSG00000197061	HIST1H4C	0.10678	0.0058375	18.292	9.73e-72	0.153482	1.39e-67
18814	ENSG00000206503	HLA-A	-0.104744	0.0038073	-27.511	2.96e-152	-0.150805	4.29e-148
18958	ENSG00000204525	HLA-C	-0.077598	0.0031365	-24.7406	1.58e-125	-0.111764	2.29e-121
18962	ENSG00000234745	HLA-B	-0.0936321	0.0046184	-20.2735	6.6e-87	-0.134694	9.48e-83
19026	ENSG00000213719	CLIC1	-0.0721837	0.002106	-34.2752	6.49e-225	-0.104064	9.45e-221
19198	ENSG00000227057	WDR46	-0.0885302	0.0080915	-10.9411	1.85e-27	-0.125638	2.55e-23
19478	ENSG00000112578	BYSL	-0.100585	0.0119661	-8.4058	5.91e-17	-0.140183	7.93e-13
19506	ENSG00000124659	TBCC	-0.0804681	0.0090824	-8.8598	1.2e-18	-0.113674	1.62e-14
19606	ENSG00000171453	POLR1C	-0.096623	0.008801	-10.9787	1.24e-27	-0.136808	1.71e-23
19630	ENSG00000124688	MAD2L1BP	-0.0899256	0.0116036	-7.7498	1.17e-14	-0.12546	1.55e-10
19662	ENSG00000096384	HSP90AB1	-0.0920781	0.0035548	-25.9027	1.69e-136	-0.132573	2.45e-132
20118	ENSG00000123545	NDUFAF4	-0.0802039	0.007384	-10.8618	4.32e-27	-0.11412	5.95e-23
20134	ENSG00000132423	COQ3	-0.115896	0.0155159	-7.4695	9.91e-14	-0.158188	1.3e-09
20318	ENSG00000197498	RPF2	-0.107	0.0080353	-13.3162	1.38e-39	-0.151984	1.94e-35
20562	ENSG00000118523	CTGF	-0.0784597	0.0065391	-11.9985	1.37e-32	-0.112865	1.91e-28
20606	ENSG00000118515	SGK1	-0.0784619	0.0122325	-6.4142	1.59e-10	-0.109864	2.04e-06
20762	ENSG00000001036	FUCA2	-0.0897756	0.0055668	-16.127	1.15e-56	-0.128581	1.63e-52
20770	ENSG00000135521	LTV1	-0.110425	0.0114219	-9.6678	7.31e-22	-0.15452	9.95e-18
20866	ENSG00000120265	PCMT1	-0.120429	0.0051562	-23.3561	6.14e-113	-0.172652	8.87e-109
20894	ENSG00000131015	ULBP2	-0.0814847	0.015395	-5.2929	1.27e-07	-0.110959	0.00156362
20942	ENSG00000112029	FBXO5	0.0807591	0.0130225	6.2015	6.18e-10	0.106599	7.86e-06
21062	ENSG00000120437	ACAT2	-0.108444	0.006589	-16.4583	7.2e-59	-0.155355	1.02e-54
21066	ENSG00000120438	TCP1	-0.0976598	0.0052661	-18.5449	1.33e-73	-0.13998	1.9e-69
21170	ENSG00000008018	PSMB1	-0.0879784	0.0025253	-34.8385	2.27e-231	-0.126755	3.31e-227
21286	ENSG00000106266	SNX8	-0.0771706	0.0088212	-8.7483	3.18e-18	-0.109124	4.29e-14
21306	ENSG00000136295	TTYH3	0.0726368	0.0086658	8.382	7.21e-17	0.102161	9.67e-13
21310	ENSG00000146535	GNA12	0.0788145	0.012993	6.0659	1.44e-09	0.108068	1.83e-05
21366	ENSG00000075624	ACTB	-0.0990792	0.0016191	-61.1929	0	-0.14292	0
21386	ENSG00000106305	AIMP2	-0.130177	0.0083725	-15.5481	6.48e-53	-0.18478	9.18e-49
21542	ENSG00000105855	ITGB8	0.072789	0.0109291	6.6601	3.12e-11	0.100909	4.03e-07
21562	ENSG00000105889	STEAP1B	-0.0820787	0.0120879	-6.7901	1.29e-11	-0.114383	1.67e-07
21650	ENSG00000122566	HNRNPA2B1	-0.0795654	0.0031178	-25.5199	7.61e-133	-0.114626	1.1e-128
21778	ENSG00000122545	2020-09-07	-0.100894	0.0046014	-21.9267	1.64e-100	-0.14489	2.37e-96
21806	ENSG00000241127	YAE1D1	-0.0727717	0.0140245	-5.1889	2.22e-07	-0.100052	0.0027195
21854	ENSG00000106588	PSMA2	-0.0734335	0.0062054	-11.8338	9.22e-32	-0.104884	1.28e-27
21862	ENSG00000164543	STK17A	-0.0798546	0.0067821	-11.7743	1.82e-31	-0.113994	2.53e-27
21870	ENSG00000106605	BLVRA	-0.110227	0.0072996	-15.1004	4.28e-50	-0.157077	6.05e-46
21914	ENSG00000136271	DDX56	-0.10833	0.0077676	-13.9464	3.66e-43	-0.154035	5.15e-39
21958	ENSG00000136270	TBRG4	-0.0754692	0.0080823	-9.3376	1.62e-20	-0.107122	2.2e-16
22034	ENSG00000146731	CCT6A	-0.084994	0.0040845	-20.8091	3.19e-91	-0.12217	4.59e-87
22090	ENSG00000169919	GUSB	-0.0951276	0.0110019	-8.6465	7.68e-18	-0.133391	1.03e-13
22194	ENSG00000071462	BUD23	-0.0825374	0.005892	-14.0085	1.6e-43	-0.118084	2.25e-39
22230	ENSG00000049541	RFC2	-0.0733126	0.0089829	-8.1614	4.44e-16	-0.103018	5.93e-12
22278	ENSG00000127948	POR	-0.0925428	0.0120805	-7.6605	2.33e-14	-0.128818	3.08e-10
22290	ENSG00000146701	MDH2	-0.0740356	0.0032839	-22.5451	8.15e-106	-0.106532	1.18e-101
22358	ENSG00000153956	CACNA2D1	0.0761764	0.0107301	7.0993	1.49e-12	0.106107	1.94e-08
22410	ENSG00000075142	SRI	-0.0966016	0.0033943	-28.4596	7.61e-162	-0.138999	1.1e-157
22414	ENSG00000164647	STEAP1	-0.112117	0.0120434	-9.3094	2.1e-20	-0.156412	2.85e-16
22502	ENSG00000105825	TFPI2	-0.115566	0.0096926	-11.9231	3.29e-32	-0.163589	4.57e-28
22526	ENSG00000127990	SGCE	-0.0872915	0.0092129	-9.4749	4.52e-21	-0.123325	6.14e-17
22558	ENSG00000070669	ASNS	-0.107118	0.0214802	-4.9868	6.41e-07	-0.141061	0.00777597
22674	ENSG00000168090	COPS6	-0.109256	0.0036803	-29.687	1.45e-174	-0.157166	2.11e-170
22678	ENSG00000166508	MCM7	-0.0974909	0.0085941	-11.3439	2.32e-29	-0.138101	3.21e-25
22726	ENSG00000121716	PILRB	0.0793449	0.0143931	5.5127	3.77e-08	0.107212	0.000469252
22890	ENSG00000161036	LRWD1	-0.100149	0.013948	-7.1802	8.32e-13	-0.13796	1.09e-08
22950	ENSG00000161057	PSMC2	-0.132327	0.0063966	-20.687	3.13e-90	-0.189112	4.5e-86
23002	ENSG00000008282	SYPL1	-0.074023	0.0061258	-12.0839	5.06e-33	-0.105804	7.05e-29
23162	ENSG00000198898	CAPZA2	-0.0735481	0.0046304	-15.8837	4.47e-55	-0.105507	6.34e-51
23346	ENSG00000091732	ZC3HC1	-0.102354	0.013624	-7.5128	7.16e-14	-0.141193	9.44e-10
23358	ENSG00000128510	CPA4	0.0950262	0.0070423	13.4937	1.41e-40	0.134958	1.98e-36
24082	ENSG00000181544	FANCB	0.105372	0.0179936	5.8561	5.14e-09	0.122358	6.48e-05
24094	ENSG00000087842	PIR	-0.0846764	0.0167548	-5.0539	4.53e-07	-0.114138	0.0055112
24118	ENSG00000169895	SYAP1	-0.0726188	0.0060535	-11.9961	1.41e-32	-0.103752	1.96e-28
24126	ENSG00000102054	RBBP7	-0.077571	0.0057532	-13.4831	1.61e-40	-0.111043	2.26e-36
24158	ENSG00000131828	PDHA1	-0.108475	0.007978	-13.5968	3.69e-41	-0.154077	5.19e-37
24194	ENSG00000102172	SMS	-0.0733262	0.0037127	-19.7504	8.86e-83	-0.105551	1.27e-78
24202	ENSG00000123131	PRDX4	-0.106788	0.0043437	-24.5848	4.38e-124	-0.15342	6.33e-120
24206	ENSG00000123130	ACOT9	-0.110341	0.009292	-11.8748	5.76e-32	-0.155769	8e-28
24414	ENSG00000102265	TIMP1	-0.0791341	0.0035887	-22.0512	1.43e-101	-0.113902	2.06e-97
24450	ENSG00000147155	EBP	-0.0934224	0.005406	-17.2812	1.68e-64	-0.133979	2.39e-60
24518	ENSG00000068394	GPKOW	-0.077656	0.01321	-5.8786	4.49e-09	-0.107317	5.67e-05
24618	ENSG00000158526	TSR2	-0.0759466	0.0084252	-9.0142	3.06e-19	-0.107611	4.13e-15
24630	ENSG00000102316	MAGED2	-0.0837138	0.0065583	-12.7645	1.42e-36	-0.119506	1.99e-32
24702	ENSG00000001497	LAS1L	-0.0889421	0.0139296	-6.3851	1.92e-10	-0.122273	2.46e-06
24782	ENSG00000147162	OGT	0.0735438	0.0117971	6.234	5.04e-10	0.101205	6.42e-06
24798	ENSG00000186871	ERCC6L	0.12517	0.0225308	5.5555	2.96e-08	0.113582	0.000368934
24854	ENSG00000102390	PBDC1	-0.0923	0.0081975	-11.2595	5.87e-29	-0.130931	8.11e-25
24874	ENSG00000102144	PGK1	-0.112518	0.0041686	-26.9915	4.29e-147	-0.161693	6.22e-143
24938	ENSG00000101811	CSTF2	-0.0820098	0.0150185	-5.4606	5.05e-08	-0.112207	0.000626907
25246	ENSG00000005022	SLC25A5	-0.0731437	0.002711	-26.9802	5.55e-147	-0.105408	8.05e-143
25306	ENSG00000171155	C1GALT1C1	-0.1211	0.0096034	-12.6102	9.37e-36	-0.170961	1.31e-31
25402	ENSG00000165704	HPRT1	-0.0886109	0.0072243	-12.2658	5.92e-34	-0.126223	8.25e-30
25538	ENSG00000029993	HMGB3	-0.0874596	0.0064188	-13.6256	2.53e-41	-0.125064	3.56e-37
25550	ENSG00000147383	NSDHL	-0.132298	0.0119229	-11.0961	3.49e-28	-0.184718	4.82e-24
25578	ENSG00000130821	SLC6A8	0.0782032	0.0094971	8.2344	2.45e-16	0.109291	3.28e-12
25582	ENSG00000185825	BCAP31	-0.0749014	0.003412	-21.9524	9.9e-101	-0.107755	1.43e-96
25590	ENSG00000067829	IDH3G	-0.088755	0.0065377	-13.5759	4.84e-41	-0.126671	6.8e-37
25690	ENSG00000130826	DKC1	-0.094715	0.0090889	-10.4209	4.28e-25	-0.134034	5.87e-21
25694	ENSG00000130830	MPP1	-0.0737787	0.0113034	-6.5271	7.58e-11	-0.103067	9.75e-07
25722	ENSG00000155959	VBP1	-0.0835326	0.0063986	-13.0549	3.81e-38	-0.119259	5.34e-34
25834	ENSG00000173273	TNKS	0.0806402	0.0159989	5.0403	4.86e-07	0.107677	0.0059083
25842	ENSG00000254093	PINX1	-0.089843	0.013619	-6.5969	4.77e-11	-0.123593	6.15e-07
25878	ENSG00000079459	FDFT1	-0.0906382	0.006339	-14.2985	3.16e-45	-0.129905	4.46e-41
26138	ENSG00000120885	CLU	-0.141772	0.0136332	-10.3991	5.35e-25	-0.195709	7.34e-21
26154	ENSG00000168078	PBK	-0.123598	0.0079275	-15.5911	3.44e-53	-0.175069	4.88e-49
26266	ENSG00000198042	MAK16	-0.0834469	0.0166272	-5.0187	5.44e-07	-0.112494	0.00660742
26426	ENSG00000078668	VDAC3	-0.0989026	0.0044292	-22.3295	5.92e-104	-0.142035	8.54e-100
26558	ENSG00000137575	SDCBP	-0.0712637	0.0050592	-14.0858	5.65e-44	-0.102194	7.96e-40
26602	ENSG00000137563	GGH	-0.125187	0.0060617	-20.6522	5.99e-90	-0.179185	8.62e-86
26650	ENSG00000179041	RRS1	-0.0716435	0.0067592	-10.5994	6.81e-26	-0.102219	9.35e-22
26662	ENSG00000185697	MYBL1	0.0910982	0.0178454	5.1049	3.47e-07	0.115246	0.00423444
26682	ENSG00000121022	COPS5	-0.0887264	0.0067499	-13.1448	1.23e-38	-0.126516	1.72e-34
26738	ENSG00000121039	RDH10	0.0828308	0.0144842	5.7187	1.16e-08	0.111686	0.000145464
26998	ENSG00000164938	TP53INP1	0.105504	0.0144949	7.2787	4.07e-13	0.139749	5.33e-09
27026	ENSG00000156469	MTERF3	-0.120314	0.0168024	-7.1605	9.58e-13	-0.162232	1.25e-08
27178	ENSG00000164934	DCAF13	-0.115615	0.0087982	-13.1407	1.29e-38	-0.163759	1.81e-34
27210	ENSG00000104412	EMC2	-0.101492	0.0112476	-9.0234	2.82e-19	-0.141906	3.81e-15
27214	ENSG00000120526	NUDCD1	-0.0805857	0.0161138	-5.001	5.96e-07	-0.109163	0.00723246
27290	ENSG00000172172	MRPL13	-0.0739864	0.0042702	-17.3261	8.14e-65	-0.106261	1.16e-60
27326	ENSG00000136986	DERL1	-0.0745761	0.0094335	-7.9055	3.46e-15	-0.105232	4.6e-11
27462	ENSG00000165071	TMEM71	-0.15159	0.0239253	-6.336	2.63e-10	-0.188773	3.36e-06
27630	ENSG00000179950	PUF60	-0.118214	0.0061611	-19.1872	1.96e-78	-0.169016	2.81e-74
27682	ENSG00000261236	BOP1	-0.092948	0.0098362	-9.4496	5.73e-21	-0.131073	7.78e-17
27842	ENSG00000080608	PUM3	-0.0883016	0.0121356	-7.2762	4.14e-13	-0.122931	5.42e-09
27854	ENSG00000106688	SLC1A1	0.0961227	0.017273	5.5649	2.8e-08	0.125379	0.0003493
27878	ENSG00000120158	RCL1	-0.130653	0.0196583	-6.6462	3.43e-11	-0.173235	4.43e-07
27994	ENSG00000155876	RRAGA	-0.104079	0.0059843	-17.3922	2.8e-65	-0.148835	3.99e-61
28002	ENSG00000147872	PLIN2	-0.070722	0.0085285	-8.2924	1.52e-16	-0.100169	2.04e-12
28106	ENSG00000086061	DNAJA1	-0.103665	0.0053786	-19.2734	4.31e-79	-0.148663	6.18e-75
28262	ENSG00000198467	TPM2	-0.0739501	0.0029761	-24.8483	1.57e-126	-0.106609	2.27e-122
28550	ENSG00000135046	ANXA1	-0.117963	0.0033922	-34.7747	1.23e-230	-0.169887	1.79e-226
28594	ENSG00000135069	PSAT1	-0.0829692	0.0117473	-7.0628	1.93e-12	-0.116301	2.51e-08
28874	ENSG00000095380	NANS	-0.0956827	0.003734	-25.6244	7.72e-134	-0.137638	1.12e-129
28906	ENSG00000119523	ALG2	-0.0738837	0.0117298	-6.2988	3.34e-10	-0.102878	4.26e-06
28922	ENSG00000023318	ERP44	-0.102004	0.0127633	-7.992	1.74e-15	-0.141416	2.32e-11
29018	ENSG00000106771	TMEM245	0.0730069	0.0098101	7.442	1.22e-13	0.10204	1.6e-09
29062	ENSG00000106853	PTGR1	-0.100606	0.0074001	-13.5951	3.77e-41	-0.143281	5.3e-37
29190	ENSG00000182752	PAPPA	0.104893	0.0129906	8.0745	8.98e-16	0.142193	1.2e-11
29322	ENSG00000136930	PSMB7	-0.0739343	0.002668	-27.7118	2.88e-154	-0.106497	4.18e-150
29362	ENSG00000044574	HSPA5	-0.0810702	0.0050443	-16.0716	2.65e-56	-0.116559	3.76e-52
29438	ENSG00000136807	CDK9	-0.0861401	0.0123928	-6.9508	4.25e-12	-0.119711	5.52e-08
29466	ENSG00000167106	FAM102A	0.0841752	0.0116982	7.1956	7.44e-13	0.116145	9.72e-09
29514	ENSG00000167112	TRUB2	-0.0861158	0.0080035	-10.7597	1.27e-26	-0.122239	1.75e-22
29554	ENSG00000119333	WDR34	-0.0738703	0.0051286	-14.4037	7.5e-46	-0.105907	1.06e-41
29582	ENSG00000107021	TBC1D13	0.077173	0.0147059	5.2477	1.62e-07	0.103822	0.00198968
29602	ENSG00000175283	DOLK	-0.0983634	0.0125148	-7.8598	4.96e-15	-0.136366	6.59e-11
29654	ENSG00000136827	TOR1A	-0.0849956	0.0071562	-11.8772	5.59e-32	-0.121054	7.77e-28
29686	ENSG00000130713	EXOSC2	-0.0831341	0.0142802	-5.8216	6.3e-09	-0.114097	7.93e-05
29742	ENSG00000160563	MED27	-0.0842851	0.0107344	-7.8518	5.28e-15	-0.118412	7.01e-11
29854	ENSG00000186350	RXRA	0.117781	0.0128946	9.1341	1.04e-19	0.160252	1.41e-15
29914	ENSG00000165688	PMPCA	-0.105071	0.00857	-12.2603	6.31e-34	-0.148918	8.8e-30
29998	ENSG00000107331	ABCA2	0.0953203	0.0175384	5.4349	5.82e-08	0.12455	0.000721505
30062	ENSG00000188229	TUBB4B	-0.147725	0.0040342	-36.6182	4.06e-252	-0.212631	5.92e-248
30138	ENSG00000185627	PSMD13	-0.126355	0.0066731	-18.9349	1.61e-76	-0.180423	2.31e-72
30174	ENSG00000023191	RNH1	-0.0717324	0.0036771	-19.5081	6.76e-81	-0.103142	9.7e-77
30222	ENSG00000177156	TALDO1	-0.101884	0.0032663	-31.1921	1.29e-190	-0.14671	1.88e-186
30470	ENSG00000166333	ILK	-0.0845728	0.0045789	-18.4699	4.77e-73	-0.121384	6.82e-69
30658	ENSG00000129083	COPB1	-0.0784915	0.0089164	-8.8031	1.98e-18	-0.11105	2.67e-14
30662	ENSG00000129084	PSMA1	-0.0714359	0.0034673	-20.603	1.5e-89	-0.102764	2.16e-85
30694	ENSG00000070081	NUCB2	-0.0981547	0.0055191	-17.7845	4.62e-68	-0.140605	6.59e-64
30714	ENSG00000166788	SAAL1	-0.0903784	0.0155836	-5.7996	7.18e-09	-0.122703	9.03e-05
30726	ENSG00000134333	LDHA	-0.100806	0.0025544	-39.4632	2.76e-286	-0.14529	4.02e-282
30730	ENSG00000074319	TSG101	-0.0914214	0.0069207	-13.2099	5.37e-39	-0.130288	7.53e-35
31114	ENSG00000165916	PSMC3	-0.140857	0.0043232	-32.5815	7.6e-206	-0.202418	1.11e-201
31122	ENSG00000213619	NDUFS3	-0.0714512	0.0049672	-14.3847	9.74e-46	-0.10243	1.37e-41
31134	ENSG00000109919	MTCH2	-0.0832552	0.0038642	-21.5454	2.67e-97	-0.119679	3.85e-93
31190	ENSG00000213593	TMX2	-0.0735226	0.0066511	-11.0542	5.49e-28	-0.104895	7.57e-24
31226	ENSG00000166801	FAM111A	0.0817411	0.0101265	8.072	9.16e-16	0.114232	1.22e-11
31254	ENSG00000110104	CCDC86	-0.0871983	0.009301	-9.3751	1.15e-20	-0.123108	1.56e-16
31266	ENSG00000110108	TMEM109	-0.0780545	0.0081084	-9.6263	1.08e-21	-0.110743	1.47e-17
31446	ENSG00000168002	POLR2G	-0.0701839	0.004411	-15.9112	2.96e-55	-0.100763	4.2e-51
31482	ENSG00000133316	WDR74	-0.0849841	0.0081745	-10.3962	5.51e-25	-0.120599	7.56e-21
31486	ENSG00000168003	SLC3A2	-0.117766	0.0060363	-19.5094	6.6e-81	-0.168752	9.47e-77
31530	ENSG00000167770	OTUB1	-0.0738617	0.0058602	-12.6041	1.01e-35	-0.105683	1.41e-31
31542	ENSG00000168439	STIP1	-0.0783719	0.0069921	-11.2087	1.03e-28	-0.11171	1.42e-24
31658	ENSG00000146670	CDCA5	0.0868674	0.0116647	7.447	1.17e-13	0.115107	1.54e-09
31726	ENSG00000245532	NEAT1	0.0782739	0.003312	23.6331	2.05e-115	0.112822	2.96e-111
31910	ENSG00000254986	DPP3	-0.0751598	0.0097604	-7.7005	1.71e-14	-0.105792	2.26e-10
31962	ENSG00000173653	RCE1	-0.0881818	0.0133576	-6.6016	4.62e-11	-0.121701	5.96e-07
32014	ENSG00000172531	PPP1CA	-0.087282	0.0031721	-27.5154	2.68e-152	-0.125614	3.89e-148
32306	ENSG00000118363	SPCS2	-0.0855188	0.0045763	-18.6875	1.16e-74	-0.122769	1.66e-70
32422	ENSG00000159063	ALG8	-0.108322	0.0118333	-9.154	8.7e-20	-0.151401	1.18e-15
32554	ENSG00000123892	RAB38	-0.0822002	0.0143586	-5.7248	1.11e-08	-0.11273	0.000139227
32558	ENSG00000109861	CTSC	-0.0930355	0.004925	-18.8906	3.47e-76	-0.133884	4.97e-72
32694	ENSG00000137692	DCUN1D5	-0.0746657	0.0057552	-12.9736	1.06e-37	-0.106798	1.48e-33
32706	ENSG00000137752	CASP1	-0.0809426	0.011416	-7.0903	1.59e-12	-0.112822	2.07e-08
32718	ENSG00000149313	AASDHPPT	-0.0819329	0.0100575	-8.1465	5.02e-16	-0.115165	6.71e-12
32742	ENSG00000075239	ACAT1	-0.0855598	0.0062946	-13.5925	3.9e-41	-0.122227	5.48e-37
32806	ENSG00000109846	CRYAB	0.119751	0.021543	5.5587	2.9e-08	0.147223	0.000361601
32886	ENSG00000109917	ZPR1	-0.0720294	0.0081396	-8.8492	1.32e-18	-0.102228	1.78e-14
33010	ENSG00000196655	TRAPPC4	-0.0896952	0.0047102	-19.0429	2.46e-77	-0.128733	3.53e-73
33034	ENSG00000256269	HMBS	-0.102305	0.0079175	-12.9214	2.03e-37	-0.145305	2.84e-33
33158	ENSG00000064199	SPA17	-0.0737477	0.0095645	-7.7106	1.58e-14	-0.103848	2.09e-10
33242	ENSG00000197798	FAM118B	-0.0908891	0.0136885	-6.6398	3.58e-11	-0.125338	4.62e-07
33262	ENSG00000110063	DCPS	-0.11967	0.0112619	-10.6262	5.15e-26	-0.167623	7.08e-22
33390	ENSG00000107937	GTPBP4	-0.10259	0.0076238	-13.4565	2.28e-40	-0.146017	3.2e-36
33478	ENSG00000151657	KIN	-0.0734724	0.0148024	-4.9636	7.22e-07	-0.100366	0.00874486
33482	ENSG00000165629	ATP5F1C	-0.0862971	0.0032397	-26.6375	1.29e-143	-0.124181	1.87e-139
33518	ENSG00000165609	NUDT5	-0.085081	0.0054796	-15.5268	8.86e-53	-0.121865	1.26e-48
33522	ENSG00000151465	CDC123	-0.138732	0.0053902	-25.7378	6.41e-135	-0.198782	9.28e-131
33574	ENSG00000187522	HSPA14	-0.112405	0.0142624	-7.8812	4.19e-15	-0.15453	5.57e-11
33618	ENSG00000148484	RSU1	-0.0707476	0.0054436	-12.9964	7.94e-38	-0.101307	1.11e-33
33882	ENSG00000283930	AL117339.5	0.0988994	0.0192572	5.1357	2.95e-07	0.125227	0.00360254
33954	ENSG00000265354	TIMM23	-0.08336	0.0064134	-12.9979	7.8e-38	-0.119038	1.09e-33
34042	ENSG00000107984	DKK1	-0.0956852	0.0061324	-15.6032	2.88e-53	-0.137417	4.08e-49
34086	ENSG00000170312	CDK1	0.102381	0.0084573	12.1056	3.92e-33	0.139888	5.46e-29
34158	ENSG00000096746	HNRNPH3	-0.0897664	0.0049552	-18.1155	1.89e-70	-0.128859	2.7e-66
34234	ENSG00000042286	AIFM2	-0.101557	0.0087661	-11.5852	1.56e-30	-0.143858	2.16e-26
34294	ENSG00000122863	CHST3	0.0868403	0.0132801	6.5391	7e-11	0.118363	9.01e-07
34366	ENSG00000138279	ANXA7	-0.0925556	0.0050812	-18.2154	3.53e-71	-0.132719	5.05e-67
34438	ENSG00000156110	ADK	-0.0830689	0.0049398	-16.8163	2.73e-61	-0.119113	3.88e-57
34498	ENSG00000165424	ZCCHC24	0.0824333	0.014604	5.6446	1.78e-08	0.110539	0.000222607
34550	ENSG00000165678	GHITM	-0.081494	0.0030857	-26.41	2.13e-141	-0.117303	3.09e-137
34718	ENSG00000138160	KIF11	0.0813495	0.011817	6.8841	6.76e-12	0.106074	8.77e-08
34758	ENSG00000173145	NOC3L	-0.0715569	0.0103211	-6.9331	4.81e-12	-0.100563	6.25e-08
34766	ENSG00000119969	HELLS	0.0910558	0.0084968	10.7165	2e-26	0.127055	2.75e-22
34886	ENSG00000120053	GOT1	-0.10548	0.0073319	-14.3865	9.5e-46	-0.150353	1.34e-41
34910	ENSG00000119929	CUTC	-0.0793471	0.0116138	-6.8322	9.68e-12	-0.110802	1.25e-07
34942	ENSG00000099194	SCD	0.093486	0.007898	11.8367	8.93e-32	0.133171	1.24e-27
34950	ENSG00000075826	SEC31B	0.139148	0.0255662	5.4427	5.58e-08	0.155171	0.000692199
35050	ENSG00000166197	NOLC1	-0.0797277	0.0074639	-10.6818	2.88e-26	-0.113566	3.96e-22
35098	ENSG00000138175	ARL3	-0.0717933	0.0033561	-21.3922	5.06e-96	-0.103299	7.29e-92
35154	ENSG00000107957	SH3PXD2A	0.0827227	0.0159686	5.1803	2.33e-07	0.109897	0.00285239
35178	ENSG00000148834	GSTO1	-0.0803717	0.0022354	-35.9537	2.6e-244	-0.115873	3.79e-240
35366	ENSG00000165672	PRDX3	-0.0802927	0.0037507	-21.4075	3.78e-96	-0.115468	5.45e-92
35466	ENSG00000065154	OAT	-0.0706702	0.0053347	-13.2472	3.34e-39	-0.101248	4.69e-35
35510	ENSG00000107949	BCCIP	-0.112163	0.0070622	-15.8822	4.57e-55	-0.159876	6.48e-51
35550	ENSG00000108010	GLRX3	-0.104573	0.0037113	-28.1771	5.76e-159	-0.150381	8.36e-155
35598	ENSG00000127884	ECHS1	-0.0740469	0.0031247	-23.6976	5.4e-116	-0.106564	7.8e-112
35698	ENSG00000078237	TIGAR	-0.0778897	0.0108773	-7.1608	9.57e-13	-0.108914	1.25e-08
35718	ENSG00000139180	NDUFA9	-0.124668	0.0063517	-19.6274	8.04e-82	-0.178178	1.15e-77
35722	ENSG00000010278	CD9	-0.130949	0.0050329	-26.0186	1.3e-137	-0.188006	1.88e-133
35826	ENSG00000111669	TPI1	-0.0748161	0.0017288	-43.2757	0	-0.107894	0
35862	ENSG00000126749	EMG1	-0.082708	0.0060981	-13.5629	5.73e-41	-0.118264	8.05e-37
36038	ENSG00000178878	APOLD1	0.0896223	0.0134507	6.663	3.06e-11	0.122211	3.95e-07
36098	ENSG00000023697	DERA	-0.0729692	0.0074481	-9.797	2.12e-22	-0.10376	2.89e-18
36258	ENSG00000061794	MRPS35	-0.0708546	0.0078524	-9.0233	2.82e-19	-0.100574	3.81e-15
36362	ENSG00000139131	YARS2	-0.0755373	0.011921	-6.3365	2.62e-10	-0.104828	3.35e-06
36406	ENSG00000134283	PPHLN1	-0.0738348	0.0070786	-10.4307	3.88e-25	-0.105132	5.32e-21
36430	ENSG00000177119	ANO6	0.0756064	0.0133821	5.6498	1.72e-08	0.103114	0.000215172
36606	ENSG00000123416	TUBA1B	-0.118731	0.0031833	-37.2978	3.59e-260	-0.171243	5.23e-256
36610	ENSG00000167552	TUBA1A	-0.116558	0.0036087	-32.2995	1.01e-202	-0.16788	1.47e-198
36614	ENSG00000167553	TUBA1C	-0.0699761	0.0039083	-17.9045	6.36e-69	-0.100669	9.08e-65
36650	ENSG00000139644	TMBIM6	-0.081534	0.0029291	-27.8355	1.64e-155	-0.117434	2.38e-151
36706	ENSG00000123268	ATF1	-0.0759721	0.0126645	-5.9988	2.17e-09	-0.105263	2.75e-05
36794	ENSG00000111057	KRT18	-0.104585	0.0043182	-24.2194	1e-120	-0.150567	1.45e-116
36850	ENSG00000094914	AAAS	-0.110571	0.0121171	-9.1252	1.13e-19	-0.154344	1.53e-15
36866	ENSG00000139625	MAP3K12	0.11094	0.0218063	5.0875	3.8e-07	0.135687	0.0046322
36938	ENSG00000135404	CD63	-0.089258	0.002195	-40.6638	4.96e-301	-0.128739	7.23e-297
36954	ENSG00000123353	ORMDL2	-0.0762812	0.0054163	-14.0837	5.81e-44	-0.109275	8.18e-40
37002	ENSG00000170515	PA2G4	-0.0810388	0.0046563	-17.4041	2.31e-65	-0.116359	3.29e-61
37102	ENSG00000110955	ATP5F1B	-0.114253	0.0032622	-35.0238	1.66e-233	-0.164475	2.42e-229
37230	ENSG00000037897	METTL1	-0.105057	0.0125054	-8.401	6.15e-17	-0.146025	8.25e-13
37238	ENSG00000123297	TSFM	-0.109056	0.0092899	-11.7391	2.73e-31	-0.154163	3.79e-27
37358	ENSG00000155957	TMBIM4	-0.0797311	0.005628	-14.1668	1.89e-44	-0.114103	2.66e-40
37414	ENSG00000166226	CCT2	-0.115395	0.0052759	-21.8719	4.76e-100	-0.165474	6.86e-96
37446	ENSG00000173451	THAP2	-0.0868048	0.0168576	-5.1493	2.75e-07	-0.117069	0.00336133
37530	ENSG00000165891	E2F7	0.0976956	0.0179547	5.4412	5.62e-08	0.127868	0.000696992
37750	ENSG00000257167	TMPO-AS1	0.114712	0.0164135	6.9889	3.25e-12	0.141566	4.23e-08
37774	ENSG00000075089	ACTR6	-0.0887132	0.0160961	-5.5115	3.79e-08	-0.120258	0.000471703
37794	ENSG00000120805	ARL1	-0.0859791	0.007101	-12.1081	3.81e-33	-0.122472	5.31e-29
37818	ENSG00000075188	NUP37	-0.155021	0.0107999	-14.3539	1.48e-45	-0.217802	2.09e-41
37878	ENSG00000151131	C12orf45	-0.0753677	0.0094845	-7.9464	2.5e-15	-0.106382	3.33e-11
37946	ENSG00000136045	PWP1	-0.103942	0.007345	-14.1514	2.33e-44	-0.147986	3.28e-40
38058	ENSG00000111231	GPN3	-0.118507	0.010215	-11.6013	1.3e-30	-0.166835	1.8e-26
38062	ENSG00000204856	FAM216A	-0.082943	0.0074103	-11.193	1.22e-28	-0.11815	1.68e-24
38330	ENSG00000110871	COQ5	-0.102934	0.010919	-9.4271	7.07e-21	-0.144172	9.6e-17
38534	ENSG00000111361	EIF2B1	-0.108587	0.0085428	-12.711	2.73e-36	-0.153944	3.82e-32
38610	ENSG00000132341	RAN	-0.077515	0.002251	-34.4363	9.36e-227	-0.11175	1.36e-222
38638	ENSG00000184967	NOC4L	-0.129156	0.0121082	-10.6668	3.37e-26	-0.180227	4.63e-22
38774	ENSG00000165487	MICU2	-0.0777259	0.0102759	-7.5639	4.87e-14	-0.109131	6.42e-10
38906	ENSG00000189403	HMGB1	-0.0713939	0.0025719	-27.7593	9.61e-155	-0.102932	1.39e-150
38994	ENSG00000120699	EXOSC8	-0.110154	0.0071251	-15.46	2.36e-52	-0.156793	3.34e-48
39030	ENSG00000102738	MRPS31	-0.106622	0.0150446	-7.087	1.62e-12	-0.146112	2.11e-08
39114	ENSG00000083635	NUFIP1	-0.0850047	0.0165958	-5.1221	3.17e-07	-0.114863	0.0038693
39154	ENSG00000139684	ESD	-0.0752803	0.0041806	-18.0071	1.15e-69	-0.108141	1.64e-65
39158	ENSG00000136143	SUCLA2	-0.0728791	0.010583	-6.8864	6.65e-12	-0.102201	8.63e-08
39174	ENSG00000136156	ITM2B	-0.0843159	0.0048594	-17.351	5.44e-65	-0.121015	7.75e-61
39370	ENSG00000178695	KCTD12	0.0736699	0.0132375	5.5652	2.8e-08	0.100282	0.0003493
39570	ENSG00000204442	FAM155A	0.104974	0.014594	7.193	7.58e-13	0.139996	9.91e-09
39650	ENSG00000126226	PCID2	-0.0804884	0.0100176	-8.0347	1.24e-15	-0.113216	1.65e-11
39774	ENSG00000165804	ZNF219	0.0947466	0.0191017	4.9601	7.35e-07	0.120187	0.00890085
39850	ENSG00000100462	PRMT5	-0.0976933	0.0091742	-10.6487	4.07e-26	-0.138089	5.59e-22
39906	ENSG00000129460	NGDN	-0.105139	0.0097689	-10.7627	1.23e-26	-0.148097	1.69e-22
39922	ENSG00000258727	AL135999.1	0.138933	0.0277809	5.001	5.96e-07	0.149424	0.00723246
39966	ENSG00000100911	PSME2	-0.0905385	0.0035839	-25.2628	2.06e-130	-0.130271	2.98e-126
40034	ENSG00000100968	NFATC4	0.0828316	0.0155749	5.3183	1.11e-07	0.109936	0.00136808
40142	ENSG00000198604	BAZ1A	-0.0732484	0.0073264	-9.9979	2.99e-23	-0.104263	4.08e-19
40166	ENSG00000100902	PSMA6	-0.0854223	0.0129228	-6.6102	4.37e-11	-0.118091	5.63e-07
40306	ENSG00000165506	DNAAF2	-0.0799284	0.0123201	-6.4876	9.83e-11	-0.111279	1.26e-06
40434	ENSG00000100519	PSMC6	-0.110073	0.0065841	-16.718	1.27e-60	-0.157174	1.81e-56
40462	ENSG00000100526	CDKN3	-0.120211	0.0053613	-22.422	9.46e-105	-0.172792	1.37e-100
40502	ENSG00000126787	DLGAP5	-0.0912738	0.0099671	-9.1575	8.42e-20	-0.12754	1.14e-15
40554	ENSG00000131966	ACTR10	-0.0803196	0.0081927	-9.8038	1.98e-22	-0.113881	2.7e-18
40558	ENSG00000100567	PSMA3	-0.0957106	0.0044127	-21.69	1.63e-98	-0.137456	2.35e-94
40606	ENSG00000100612	DHRS7	-0.100292	0.0086348	-11.6149	1.12e-30	-0.142032	1.55e-26
40658	ENSG00000023608	SNAPC1	-0.103505	0.0104439	-9.9106	7.03e-23	-0.145525	9.6e-19
40766	ENSG00000134001	EIF2S1	-0.0936771	0.0066722	-14.0399	1.05e-43	-0.133738	1.48e-39
40970	ENSG00000119723	COQ6	-0.102294	0.0134469	-7.6073	3.5e-14	-0.141438	4.62e-10
41034	ENSG00000119718	EIF2B2	-0.106542	0.0083144	-12.8141	7.68e-37	-0.15122	1.07e-32
41074	ENSG00000119685	TTLL5	0.077318	0.0134686	5.7406	1.02e-08	0.10514	0.00012802
41142	ENSG00000100591	AHSA1	-0.0977854	0.0064428	-15.1774	1.42e-50	-0.139616	2.01e-46
41230	ENSG00000100764	PSMC1	-0.119572	0.0050431	-23.7099	4.19e-116	-0.171542	6.06e-112
41386	ENSG00000100749	VRK1	-0.0754117	0.0118988	-6.3378	2.6e-10	-0.104196	3.32e-06
41414	ENSG00000196405	EVL	0.112932	0.0149201	7.5691	4.68e-14	0.150612	6.18e-10
41470	ENSG00000080824	HSP90AA1	-0.0762058	0.0027797	-27.4151	2.69e-151	-0.109819	3.9e-147
41638	ENSG00000184887	BTBD6	0.0847932	0.0148545	5.7082	1.23e-08	0.113962	0.000154156
41746	ENSG00000285077	ARHGAP11B	0.152896	0.0211292	7.2363	5.54e-13	0.179358	7.25e-09
41786	ENSG00000198826	ARHGAP11A	0.0951021	0.0112327	8.4665	3.55e-17	0.128776	4.77e-13
41814	ENSG00000134153	EMC7	-0.100648	0.0051094	-19.6985	2.25e-82	-0.144295	3.23e-78
42022	ENSG00000137806	NDUFAF1	-0.0839104	0.0163135	-5.1436	2.83e-07	-0.113321	0.00345826
42142	ENSG00000167004	PDIA3	-0.0779724	0.0050335	-15.4906	1.51e-52	-0.111825	2.14e-48
42154	ENSG00000140259	MFAP1	-0.088805	0.0131014	-6.7783	1.4e-11	-0.123123	1.81e-07
42346	ENSG00000166477	LEO1	-0.0896279	0.0156346	-5.7327	1.06e-08	-0.122269	0.000132966
42482	ENSG00000157456	CCNB2	-0.14733	0.0081514	-18.0741	3.78e-70	-0.208903	5.4e-66
42510	ENSG00000182718	ANXA2	-0.108154	0.0020258	-53.389	0	-0.155987	0
42614	ENSG00000103671	TRIP4	-0.0994925	0.0170511	-5.835	5.82e-09	-0.133525	7.33e-05
42630	ENSG00000140451	PIF1	0.214491	0.0176141	12.1772	1.69e-33	0.198956	2.36e-29
42782	ENSG00000140350	ANP32A	-0.0851029	0.0072597	-11.7227	3.29e-31	-0.121165	4.56e-27
42846	ENSG00000067225	PKM	-0.100427	0.0021122	-47.5463	0	-0.144825	0
43070	ENSG00000166411	IDH3A	-0.0865942	0.0108546	-7.9777	1.95e-15	-0.12134	2.6e-11
43074	ENSG00000140395	WDR61	-0.110141	0.0063894	-17.2382	3.35e-64	-0.157264	4.77e-60
43086	ENSG00000041357	PSMA4	-0.0993934	0.0037472	-26.5248	1.62e-142	-0.142966	2.35e-138
43138	ENSG00000103876	FAH	-0.0733917	0.0047755	-15.3684	8.95e-52	-0.105253	1.27e-47
43146	ENSG00000172379	ARNT2	0.0804951	0.0133989	6.0076	2.06e-09	0.109388	2.61e-05
43154	ENSG00000103888	CEMIP	0.102183	0.0190118	5.3747	8.12e-08	0.130869	0.00100355
43202	ENSG00000250988	SNHG21	-0.0807395	0.009067	-8.9048	8.09e-19	-0.114338	1.09e-14
43286	ENSG00000259494	MRPL46	-0.0867686	0.0069364	-12.5091	3.2e-35	-0.123682	4.47e-31
43534	ENSG00000131876	SNRPA1	-0.106756	0.0056019	-19.057	1.92e-77	-0.153042	2.75e-73
43586	ENSG00000129925	TMEM8A	0.101276	0.0125049	8.0989	7.37e-16	0.13849	9.84e-12
43690	ENSG00000127586	CHTF18	-0.0842683	0.0162645	-5.1811	2.32e-07	-0.113024	0.00284038
43802	ENSG00000183751	TBL3	-0.0893427	0.0139058	-6.4248	1.48e-10	-0.123181	1.9e-06
43842	ENSG00000008710	PKD1	0.0954892	0.0147318	6.4819	1.02e-10	0.128471	1.31e-06
43894	ENSG00000162063	CCNF	0.15931	0.0189566	8.4039	6e-17	0.185443	8.05e-13
44070	ENSG00000103351	CLUAP1	-0.0753899	0.0136492	-5.5234	3.55e-08	-0.10364	0.000441975
44086	ENSG00000126602	TRAP1	-0.0915289	0.0085833	-10.6636	3.48e-26	-0.129768	4.78e-22
44134	ENSG00000103415	HMOX2	-0.0938473	0.0066411	-14.1314	3.06e-44	-0.133824	4.31e-40
44190	ENSG00000033011	ALG1	-0.0937929	0.0120295	-7.7969	8.11e-15	-0.130518	1.08e-10
44206	ENSG00000184857	TMEM186	-0.0995556	0.0152177	-6.5421	6.86e-11	-0.136052	8.83e-07
44246	ENSG00000103274	NUBP1	-0.0949812	0.0080951	-11.7331	2.92e-31	-0.134853	4.05e-27
44414	ENSG00000170540	ARL6IP1	-0.0847284	0.0052917	-16.0117	6.54e-56	-0.12157	9.28e-52
44510	ENSG00000140740	UQCRC2	-0.0786014	0.0061436	-12.7941	9.82e-37	-0.112325	1.37e-32
44574	ENSG00000166851	PLK1	-0.100137	0.0079231	-12.6387	6.62e-36	-0.140586	9.25e-32
45218	ENSG00000261997	AC007336.1	0.115231	0.0187234	6.1544	8.31e-10	0.14696	1.06e-05
45286	ENSG00000102900	NUP93	-0.0833359	0.0144489	-5.7676	8.67e-09	-0.114434	0.000108904
45290	ENSG00000051108	HERPUD1	-0.103702	0.0077718	-13.3435	9.76e-40	-0.148237	1.37e-35
45318	ENSG00000005194	CIAPIN1	-0.087289	0.0077933	-11.2004	1.12e-28	-0.124013	1.55e-24
45326	ENSG00000102978	POLR2C	-0.0928885	0.0074505	-12.4674	5.3e-35	-0.132226	7.4e-31
45446	ENSG00000159593	NAE1	-0.0975568	0.0078521	-12.4243	8.9e-35	-0.13866	1.24e-30
45538	ENSG00000159720	ATP6V0D1	-0.0869325	0.006127	-14.1884	1.41e-44	-0.124163	1.99e-40
45562	ENSG00000102977	ACD	-0.0742463	0.0090751	-8.1813	3.78e-16	-0.104849	5.05e-12
45626	ENSG00000182810	DDX28	-0.119797	0.0165747	-7.2277	5.9e-13	-0.162242	7.72e-09
45666	ENSG00000141076	UTP4	-0.0877478	0.0119697	-7.3309	2.77e-13	-0.122284	3.63e-09
45686	ENSG00000132603	NIP7	-0.096276	0.0090532	-10.6344	4.73e-26	-0.136163	6.5e-22
45702	ENSG00000181019	NQO1	-0.100934	0.0032198	-31.3482	2.63e-192	-0.145455	3.82e-188
45734	ENSG00000157349	DDX19B	-0.0861263	0.0143834	-5.9879	2.32e-09	-0.117807	2.93e-05
45906	ENSG00000166848	TERF2IP	-0.0740146	0.0074638	-9.9165	6.63e-23	-0.105252	9.05e-19
46018	ENSG00000140961	OSGIN1	-0.115065	0.0182156	-6.3168	2.97e-10	-0.154536	3.79e-06
46334	ENSG00000167699	GLOD4	-0.0807419	0.0076314	-10.5803	8.3e-26	-0.114808	1.14e-21
46338	ENSG00000171861	MRM3	-0.0978088	0.0130786	-7.4785	9.26e-14	-0.135259	1.22e-09
46430	ENSG00000167720	SRR	-0.0816172	0.0123758	-6.5949	4.83e-11	-0.113289	6.22e-07
46434	ENSG00000167721	TSR1	-0.0752411	0.0104897	-7.1729	8.77e-13	-0.105663	1.15e-08
46574	ENSG00000142507	PSMB6	-0.0791863	0.0026761	-29.5904	1.5e-173	-0.114075	2.18e-169
46662	ENSG00000108561	C1QBP	-0.0742145	0.0030477	-24.3507	6.28e-122	-0.106856	9.08e-118
46670	ENSG00000072849	DERL2	-0.0914512	0.0056661	-16.14	9.4e-57	-0.130865	1.34e-52
46786	ENSG00000169992	NLGN2	0.0789686	0.0148875	5.3044	1.19e-07	0.106004	0.00146584
46818	ENSG00000161960	EIF4A1	-0.127453	0.0038646	-32.9796	2.8e-210	-0.183394	4.07e-206
46854	ENSG00000141499	WRAP53	-0.102997	0.0162778	-6.3274	2.78e-10	-0.139239	3.55e-06
46918	ENSG00000178999	AURKB	0.0741561	0.0086177	8.6051	1.09e-17	0.10251	1.47e-13
46990	ENSG00000006744	ELAC2	-0.0713882	0.0088905	-8.0297	1.29e-15	-0.100825	1.72e-11
47070	ENSG00000170315	UBB	-0.106199	0.0023396	-45.3922	0	-0.153103	0
47214	ENSG00000141127	PRPSAP2	-0.0777777	0.0129408	-6.0103	2.02e-09	-0.107661	2.56e-05
47294	ENSG00000256618	MTRNR2L1	0.0910724	0.0170564	5.3395	9.86e-08	0.118918	0.00121594
47426	ENSG00000132591	ERAL1	-0.0820474	0.0087915	-9.3326	1.7e-20	-0.116144	2.31e-16
47526	ENSG00000172171	TEFM	-0.0861663	0.0140477	-6.1338	9.44e-10	-0.118162	1.2e-05
47594	ENSG00000108666	C17orf75	-0.0758945	0.0124464	-6.0977	1.18e-09	-0.105405	1.5e-05
47618	ENSG00000108671	PSMD11	-0.102814	0.0064124	-16.0338	4.69e-56	-0.146848	6.66e-52
47630	ENSG00000198783	ZNF830	-0.086691	0.0150267	-5.7691	8.6e-09	-0.118611	0.000108033
47726	ENSG00000275700	AATF	-0.104027	0.0085456	-12.1732	1.77e-33	-0.147477	2.47e-29
47794	ENSG00000277791	PSMB3	-0.0854318	0.0030444	-28.0622	8.43e-158	-0.123028	1.22e-153
47878	ENSG00000108344	PSMD3	-0.0847786	0.0064091	-13.2278	4.28e-39	-0.121084	6e-35
47922	ENSG00000131747	TOP2A	0.108039	0.0071308	15.151	2.07e-50	0.151073	2.93e-46
47962	ENSG00000212724	KRTAP2-3	-0.119043	0.0152146	-7.8243	6.55e-15	-0.170584	8.69e-11
48102	ENSG00000131462	TUBG1	-0.101156	0.0055652	-18.1768	6.77e-71	-0.144868	9.68e-67
48210	ENSG00000175832	ETV4	-0.0881991	0.0156192	-5.6468	1.75e-08	-0.120165	0.00021889
48318	ENSG00000186185	KIF18B	0.151135	0.0192559	7.8488	5.4e-15	0.147623	7.17e-11
48502	ENSG00000108465	CDK5RAP3	-0.079185	0.0086858	-9.1166	1.22e-19	-0.112165	1.65e-15
48638	ENSG00000276851	AC002401.4	0.0825324	0.0150661	5.478	4.58e-08	0.109477	0.000569111
48730	ENSG00000011260	UTP18	-0.0758413	0.009556	-7.9365	2.71e-15	-0.10693	3.6e-11
48806	ENSG00000181610	MRPS23	-0.0727909	0.0043907	-16.5783	1.12e-59	-0.104506	1.59e-55
48902	ENSG00000141378	PTRH2	-0.077563	0.0099815	-7.7707	9.95e-15	-0.109104	1.32e-10
49110	ENSG00000197170	PSMD12	-0.100455	0.0078467	-12.8022	8.89e-37	-0.142821	1.24e-32
49118	ENSG00000130935	NOL11	-0.0923464	0.0158427	-5.829	6.04e-09	-0.125936	7.61e-05
49130	ENSG00000182481	KPNA2	-0.122779	0.0061009	-20.1248	1e-85	-0.175635	1.44e-81
49290	ENSG00000189159	JPT1	-0.0700849	0.0040143	-17.4589	9.5e-66	-0.100834	1.35e-61
49326	ENSG00000177728	TMEM94	0.0928073	0.0178813	5.1902	2.21e-07	0.120499	0.00270747
49426	ENSG00000185262	UBALD2	0.0741192	0.0122579	6.0466	1.62e-09	0.101622	2.05e-05
49466	ENSG00000182534	MXRA7	0.0748231	0.0073111	10.2342	2.84e-24	0.106048	3.89e-20
49474	ENSG00000070495	JMJD6	-0.0736974	0.0118739	-6.2067	5.99e-10	-0.102795	7.62e-06
49518	ENSG00000167900	TK1	-0.111802	0.0053335	-20.9624	1.79e-92	-0.160461	2.58e-88
49526	ENSG00000089685	BIRC5	-0.091509	0.0054352	-16.8365	1.99e-61	-0.131365	2.83e-57
49554	ENSG00000035862	TIMP2	0.0822885	0.0047352	17.3779	3.53e-65	0.117947	5.03e-61
49558	ENSG00000108679	LGALS3BP	-0.0808627	0.0131999	-6.126	9.92e-10	-0.112018	1.26e-05
49598	ENSG00000141543	EIF4A3	-0.11667	0.007543	-15.4673	2.12e-52	-0.166163	3e-48
49798	ENSG00000169733	RFNG	0.10482	0.0171847	6.0996	1.17e-09	0.137217	1.49e-05
49802	ENSG00000169727	GPS1	-0.0717811	0.0062042	-11.5697	1.86e-30	-0.10249	2.58e-26
49822	ENSG00000141526	SLC16A3	-0.107902	0.0035763	-30.1714	1.12e-179	-0.155283	1.63e-175
49914	ENSG00000176890	TYMS	-0.0724371	0.0051578	-14.0441	9.91e-44	-0.10389	1.4e-39
49954	ENSG00000101608	MYL12A	-0.0741504	0.0023816	-31.1353	5.32e-190	-0.106889	7.74e-186
49962	ENSG00000118680	MYL12B	-0.0720593	0.0024333	-29.6143	8.41e-174	-0.103847	1.22e-169
50094	ENSG00000176014	TUBB6	-0.0898845	0.0039675	-22.6553	9.01e-107	-0.129276	1.3e-102
50558	ENSG00000091164	TXNL1	-0.108019	0.0055268	-19.5445	3.53e-81	-0.15468	5.07e-77
50694	ENSG00000166401	SERPINB8	-0.0813383	0.0102933	-7.902	3.55e-15	-0.114378	4.72e-11
50866	ENSG00000125898	FAM110A	0.086722	0.0165897	5.2275	1.81e-07	0.112799	0.00222178
50870	ENSG00000125818	PSMF1	-0.0730217	0.0066014	-11.0615	5.08e-28	-0.104155	7.01e-24
50898	ENSG00000088833	NSFL1C	-0.0947248	0.0056293	-16.8272	2.3e-61	-0.13561	3.27e-57
50934	ENSG00000101365	IDH3B	-0.0992433	0.0058507	-16.9625	2.72e-62	-0.141971	3.87e-58
50966	ENSG00000198171	DDRGK1	-0.0797283	0.0064277	-12.4039	1.14e-34	-0.113818	1.59e-30
51066	ENSG00000089195	TRMT6	-0.0914615	0.0122793	-7.4484	1.16e-13	-0.127178	1.53e-09
51142	ENSG00000101247	NDUFAF5	-0.0812598	0.0138508	-5.8668	4.82e-09	-0.111568	6.08e-05
51154	ENSG00000125870	SNRPB2	-0.0887109	0.0049363	-17.9711	2.1e-69	-0.127261	3e-65
51226	ENSG00000173418	NAA20	-0.0768823	0.0042462	-18.1063	2.2e-70	-0.110421	3.14e-66
51290	ENSG00000101003	GINS1	0.0986666	0.0184272	5.3544	9.09e-08	0.120328	0.00112152
51314	ENSG00000101294	HM13	-0.0851388	0.0060885	-13.9836	2.23e-43	-0.121739	3.14e-39
51382	ENSG00000101391	CDK5RAP1	-0.108086	0.0177787	-6.0795	1.32e-09	-0.145178	1.67e-05
51450	ENSG00000101464	PIGU	-0.109193	0.0179253	-6.0916	1.23e-09	-0.146603	1.56e-05
51470	ENSG00000100983	GSS	-0.0944587	0.007648	-12.3508	2.15e-34	-0.134302	3e-30
51498	ENSG00000242372	EIF6	-0.0861237	0.0033251	-25.9013	1.75e-136	-0.123984	2.53e-132
51518	ENSG00000214078	CPNE1	-0.0873677	0.0064465	-13.5527	6.54e-41	-0.124804	9.19e-37
51634	ENSG00000132792	CTNNBL1	-0.161226	0.0138293	-11.6583	6.85e-31	-0.223032	9.5e-27
51722	ENSG00000132823	OSER1	-0.073907	0.0085374	-8.6569	7.02e-18	-0.104668	9.45e-14
51794	ENSG00000101457	DNTTIP1	-0.10144	0.0066209	-15.3213	1.77e-51	-0.1448	2.51e-47
51798	ENSG00000175063	UBE2C	0.0913511	0.0048896	18.6827	1.25e-74	0.130198	1.79e-70
51862	ENSG00000172315	TP53RK	-0.0730832	0.0083932	-8.7074	4.54e-18	-0.103563	6.12e-14
51998	ENSG00000000419	DPM1	-0.109516	0.0067081	-16.326	5.52e-58	-0.156326	7.84e-54
52010	ENSG00000054793	ATP9A	0.0905638	0.0158606	5.71	1.22e-08	0.119528	0.000152927
52046	ENSG00000101146	RAE1	-0.104379	0.0101955	-10.2378	2.74e-24	-0.147002	3.75e-20
52094	ENSG00000101158	NELFCD	-0.0746057	0.0088079	-8.4703	3.44e-17	-0.105536	4.62e-13
52126	ENSG00000101182	PSMA7	-0.0749234	0.0022448	-33.3767	9.88e-215	-0.108005	1.44e-210
52142	ENSG00000130706	ADRM1	-0.090926	0.0036648	-24.8107	3.52e-126	-0.130786	5.09e-122
52290	ENSG00000141934	PLPP2	-0.0734309	0.0066328	-11.0708	4.59e-28	-0.104806	6.33e-24
52370	ENSG00000065268	WDR18	-0.110295	0.0062902	-17.5344	2.78e-66	-0.157651	3.96e-62
52702	ENSG00000167657	DAPK3	-0.0954995	0.0079515	-12.0103	1.2e-32	-0.135632	1.67e-28
52806	ENSG00000105355	PLIN3	-0.0984304	0.0051539	-19.0982	9.35e-78	-0.141176	1.34e-73
52922	ENSG00000125648	SLC25A23	0.0716848	0.008481	8.4524	4e-17	0.100812	5.37e-13
52934	ENSG00000125734	GPR108	-0.0724422	0.0091158	-7.9469	2.49e-15	-0.102279	3.31e-11
53022	ENSG00000066044	ELAVL1	-0.0915149	0.0062557	-14.6291	3.32e-47	-0.130782	4.69e-43
53062	ENSG00000099783	HNRNPM	-0.103271	0.0050111	-20.6084	1.35e-89	-0.148237	1.94e-85
53146	ENSG00000130810	PPAN	-0.115702	0.0103391	-11.1907	1.25e-28	-0.162817	1.73e-24
53166	ENSG00000105364	MRPL4	-0.0707526	0.0045906	-15.4124	4.72e-52	-0.101523	6.69e-48
53214	ENSG00000129355	CDKN2D	0.0925774	0.0084691	10.9312	2.06e-27	0.130859	2.84e-23
53262	ENSG00000130164	LDLR	0.118061	0.0128768	9.1685	7.63e-20	0.161796	1.03e-15
53442	ENSG00000095059	DHPS	-0.0892851	0.0074753	-11.944	2.59e-32	-0.127164	3.6e-28
53462	ENSG00000198356	ASNA1	-0.0731616	0.0037216	-19.6585	4.6e-82	-0.105194	6.6e-78
53474	ENSG00000167815	PRDX2	-0.0709667	0.002737	-25.9289	9.48e-137	-0.102233	1.37e-132
53506	ENSG00000179115	FARSA	-0.13874	0.0071929	-19.2884	3.31e-79	-0.197868	4.75e-75
53610	ENSG00000141858	SAMD1	0.0815369	0.0154248	5.2861	1.32e-07	0.109013	0.00162466
53634	ENSG00000123136	DDX39A	-0.149489	0.0072779	-20.5402	4.81e-89	-0.213429	6.92e-85
53654	ENSG00000099797	TECR	-0.108633	0.0046835	-23.1951	1.65e-111	-0.155942	2.38e-107
53674	ENSG00000105135	ILVBL	-0.101348	0.0083109	-12.1946	1.38e-33	-0.143712	1.92e-29
53894	ENSG00000130522	JUND	0.100371	0.00837	11.9918	1.48e-32	0.141638	2.06e-28
53986	ENSG00000105676	ARMC6	-0.0762445	0.0110942	-6.8725	7.33e-12	-0.106614	9.51e-08
54010	ENSG00000105705	SUGP1	-0.0860955	0.0136996	-6.2845	3.66e-10	-0.118745	4.67e-06
54154	ENSG00000169021	UQCRFS1	-0.0759772	0.0030633	-24.8025	4.2e-126	-0.109372	6.08e-122
54238	ENSG00000124299	PEPD	-0.095486	0.0076009	-12.5625	1.67e-35	-0.135717	2.33e-31
54254	ENSG00000126249	PDCD2L	-0.114759	0.0153156	-7.493	8.31e-14	-0.156644	1.09e-09
54350	ENSG00000126254	RBM42	-0.103254	0.0056655	-18.225	3.01e-71	-0.147836	4.3e-67
54354	ENSG00000105672	ETV2	0.0928966	0.0169101	5.4936	4.19e-08	0.121594	0.000520901
54422	ENSG00000105270	CLIP3	0.119687	0.0160857	7.4406	1.23e-13	0.153746	1.62e-09
54586	ENSG00000099341	PSMD8	-0.0996081	0.0029942	-33.2671	1.68e-213	-0.14342	2.45e-209
54634	ENSG00000104825	NFKBIB	-0.0753735	0.0134983	-5.5839	2.51e-08	-0.103816	0.000313248
54722	ENSG00000013275	PSMC4	-0.144372	0.0058429	-24.7089	3.11e-125	-0.206659	4.5e-121
54778	ENSG00000160410	SHKBP1	-0.0771765	0.0068068	-11.3381	2.47e-29	-0.110068	3.42e-25
54802	ENSG00000077312	SNRPA	-0.0870399	0.0061153	-14.2332	7.7e-45	-0.124468	1.09e-40
54898	ENSG00000079432	CIC	0.0759766	0.011493	6.6107	4.35e-11	0.105041	5.61e-07
54910	ENSG00000105429	MEGF8	0.0882391	0.0157837	5.5905	2.42e-08	0.117309	0.000302137
54970	ENSG00000073050	XRCC1	-0.0824055	0.0118948	-6.9279	4.99e-12	-0.115032	6.48e-08
54978	ENSG00000167378	IRGQ	0.0770869	0.0141145	5.4615	5.02e-08	0.10434	0.000623233
54994	ENSG00000011422	PLAUR	-0.104535	0.0041484	-25.1991	8.19e-130	-0.1504	1.19e-125
55122	ENSG00000130202	NECTIN2	-0.0703647	0.0066099	-10.6453	4.22e-26	-0.10041	5.8e-22
55126	ENSG00000130204	TOMM40	-0.0924689	0.0052409	-17.6437	4.67e-67	-0.132605	6.66e-63
55134	ENSG00000104853	CLPTM1	-0.0791059	0.0078318	-10.1006	1.08e-23	-0.112392	1.48e-19
55178	ENSG00000117877	CD3EAP	-0.0890498	0.0114657	-7.7666	1.03e-14	-0.124677	1.37e-10
55230	ENSG00000104936	DMPK	0.0776125	0.0142546	5.4447	5.51e-08	0.10431	0.000683626
55346	ENSG00000105402	NAPA	-0.0948628	0.0056728	-16.7223	1.19e-60	-0.135712	1.69e-56
55402	ENSG00000142227	EMP3	-0.0719165	0.0024833	-28.9602	5.44e-167	-0.103653	7.9e-163
55414	ENSG00000105447	GRWD1	-0.0748957	0.0102242	-7.3253	2.89e-13	-0.105306	3.79e-09
55502	ENSG00000183207	RUVBL2	-0.117405	0.005251	-22.3587	3.32e-104	-0.168371	4.79e-100
55570	ENSG00000142546	NOSIP	-0.0857542	0.0048037	-17.8515	1.53e-68	-0.123047	2.18e-64
55598	ENSG00000126457	PRMT1	-0.147093	0.0049935	-29.4567	3.75e-172	-0.211129	5.45e-168
55770	ENSG00000105568	PPP2R1A	-0.0771277	0.004656	-16.565	1.38e-59	-0.110673	1.96e-55
55878	ENSG00000105618	PRPF31	-0.0902122	0.0056543	-15.9547	1.54e-55	-0.129134	2.19e-51
55930	ENSG00000125503	PPP1R12C	0.0838432	0.0130249	6.4371	1.37e-10	0.114483	1.76e-06
55982	ENSG00000108106	UBE2S	-0.0762658	0.0044072	-17.3048	1.15e-64	-0.109836	1.64e-60
56382	ENSG00000243156	MICAL3	0.0848536	0.016844	5.0376	4.93e-07	0.111674	0.00599242
56446	ENSG00000070010	UFD1	-0.100147	0.0047166	-21.233	1.06e-94	-0.143708	1.53e-90
56478	ENSG00000128191	DGCR8	0.0794062	0.015322	5.1825	2.3e-07	0.106309	0.00281635
56486	ENSG00000099901	RANBP1	-0.0731587	0.0030551	-23.9468	3.04e-118	-0.105386	4.39e-114
56638	ENSG00000099956	SMARCB1	-0.112951	0.0061368	-18.4054	1.43e-72	-0.161501	2.05e-68
56682	ENSG00000100014	SPECC1L	0.0937003	0.0160111	5.8522	5.26e-09	0.124299	6.63e-05
56786	ENSG00000100219	XBP1	-0.0739193	0.0075137	-9.838	1.42e-22	-0.105349	1.94e-18
56958	ENSG00000185721	DRG1	-0.0932942	0.0072736	-12.8265	6.59e-37	-0.132855	9.22e-33
56986	ENSG00000100220	RTCB	-0.108783	0.007491	-14.5217	1.48e-46	-0.154855	2.09e-42
57166	ENSG00000100196	KDELR3	-0.0870461	0.0116182	-7.4922	8.35e-14	-0.121242	1.1e-09
57278	ENSG00000239900	ADSL	-0.0939694	0.0140914	-6.6686	2.95e-11	-0.129265	3.81e-07
57358	ENSG00000196419	XRCC6	-0.108452	0.0045603	-23.7818	9.42e-117	-0.155781	1.36e-112
57374	ENSG00000100147	CCDC134	-0.154003	0.0307162	-5.0138	5.58e-07	-0.177206	0.00677468
57390	ENSG00000100162	CENPM	-0.0806325	0.0056282	-14.3265	2.16e-45	-0.115599	3.05e-41
57486	ENSG00000100347	SAMM50	-0.100044	0.0076728	-13.0387	4.67e-38	-0.142198	6.55e-34
57594	ENSG00000260708	AL118516.1	-0.0972002	0.015208	-6.3914	1.84e-10	-0.133796	2.35e-06
57798	ENSG00000154719	MRPL39	-0.148454	0.0131063	-11.3269	2.8e-29	-0.206285	3.87e-25
57862	ENSG00000156261	CCT8	-0.0863009	0.0051241	-16.8423	1.81e-61	-0.123752	2.57e-57
57918	ENSG00000159079	CFAP298	-0.0897837	0.0068846	-13.0412	4.53e-38	-0.127943	6.35e-34
57966	ENSG00000159131	GART	-0.0857911	0.0126175	-6.7993	1.21e-11	-0.119027	1.57e-07
58030	ENSG00000159228	CBR1	-0.0758844	0.0037091	-20.4591	2.16e-88	-0.10914	3.11e-84
58034	ENSG00000159231	CBR3	-0.0739352	0.0076451	-9.6709	7.1e-22	-0.10534	9.67e-18
58098	ENSG00000157540	DYRK1A	0.0782492	0.0150079	5.2139	1.95e-07	0.104896	0.0023909
58110	ENSG00000183527	PSMG1	-0.106438	0.0065646	-16.2138	3.06e-57	-0.151966	4.35e-53
58218	ENSG00000160214	RRP1	-0.10518	0.0093398	-11.2615	5.74e-29	-0.148568	7.93e-25
58330	ENSG00000160298	C21orf58	0.0993482	0.0169755	5.8524	5.25e-09	0.12611	6.62e-05

## Sheet: Description
Dataset EV3
Differentially expressed genes that are significantly associated with the lobulation score metric in unseparated, paclitaxel-treated cells. Lobulation scores were derived by batch-correcting unseparated, paclitaxel-treated cells with paclitaxel-treated cells sorted according to their degree of nuclear lobulation (see Methods). Estimate, the estimated beta coefficient for the lobulation score in a…
