# Supplementary material for: High‐throughput, microscope‐based sorting to dissect cellular heterogeneity
Source: Mol Syst Biol. 2020 Jun 5;16(6):e9442. doi: 10.15252/msb.20209442 (PMC7273721; doi:10.15252/msb.20209442)
Supplement: Supplementary file 11 — Dataset EV4 [file MSB-16-e9442-s011.xls]

## Sheet: MSB-20-9442_DatasetEV4
	p-value	Adjusted p-value	Significant (in gene set)	Non-significant (in gene set)	Significant (not in gene set)	Non-significant (not in gene set)	sig_genes_in_geneset	prop_genes
REACTOME_FOLDING_OF_ACTIN_BY_CCT_TRIC	5.79894e-10	1.24052e-08	8	2	637	13949	CCT4, CCT7, CCT5, TCP1, ACTB, CCT6A, CCT2, CCT8	0.8
REACTOME_FORMATION_OF_TUBULIN_FOLDING_INTERMEDIATES_BY_CCT_TRIC	2.45292e-16	7.64239e-15	14	4	631	13947	CCT4, CCT7, TUBA4A, CCT5, TUBB2A, TCP1, CCT6A, TUBB4B, TUBA1B, TUBA1A, TUBA1C, CCT2, TUBB6, CCT8	0.777778
REACTOME_TRANSPORT_OF_CONNEXONS_TO_THE_PLASMA_MEMBRANE	3.40483e-08	6.29605e-07	7	3	638	13948	TUBA4A, TUBB2A, TUBB4B, TUBA1B, TUBA1A, TUBA1C, TUBB6	0.7
REACTOME_TELOMERE_EXTENSION_BY_TELOMERASE	5.27807e-05	0.00069378	4	2	641	13949	RUVBL1, DKC1, WRAP53, RUVBL2	0.666667
KEGG_PROTEASOME	3.07394e-27	2.23578e-24	27	14	618	13937	PSMA5, PSMD4, PSMD14, PSMD6, PSMD2, PSMB1, PSMA2, PSMC2, PSMB7, PSMD13, PSMA1, PSMC3, PSME2, PSMA6, PSMC6, PSMA3, PSMC1, PSMA4, PSMB6, PSMD11, PSMB3, PSMD3, PSMD12, PSMF1, PSMA7, PSMD8, PSMC4	0.658537
REACTOME_COOPERATION_OF_PREFOLDIN_AND_TRIC_CCT_IN_ACTIN_AND_TUBULIN_FOLDING	2.48675e-16	7.64239e-15	16	9	629	13942	CCT4, CCT7, TUBA4A, CCT5, TUBB2A, TCP1, ACTB, CCT6A, VBP1, TUBB4B, TUBA1B, TUBA1A, TUBA1C, CCT2, TUBB6, CCT8	0.64
REACTOME_GAP_JUNCTION_ASSEMBLY	9.00561e-08	1.59758e-06	7	4	638	13947	TUBA4A, TUBB2A, TUBB4B, TUBA1B, TUBA1A, TUBA1C, TUBB6	0.636364
REACTOME_PREFOLDIN_MEDIATED_TRANSFER_OF_SUBSTRATE_TO_CCT_TRIC	3.68695e-15	9.93202e-14	15	9	630	13942	CCT4, CCT7, TUBA4A, CCT5, TUBB2A, TCP1, ACTB, CCT6A, VBP1, TUBB4B, TUBA1A, TUBA1C, CCT2, TUBB6, CCT8	0.625
REACTOME_RECYCLING_OF_EIF2:GDP	8.31575e-06	0.000123435	5	3	640	13948	EIF2B3, EIF2B4, EIF2B1, EIF2S1, EIF2B2	0.625
REACTOME_CROSS_PRESENTATION_OF_SOLUBLE_EXOGENOUS_ANTIGENS_ENDOSOMES	5.28182e-26	2.30499e-23	27	17	618	13934	PSMA5, PSMD4, PSMD14, PSMD6, PSMD2, PSMB1, PSMA2, PSMC2, PSMB7, PSMD13, PSMA1, PSMC3, PSME2, PSMA6, PSMC6, PSMA3, PSMC1, PSMA4, PSMB6, PSMD11, PSMB3, PSMD3, PSMD12, PSMF1, PSMA7, PSMD8, PSMC4	0.613636
REACTOME_THE_ROLE_OF_GTSE1_IN_G2_M_PROGRESSION_AFTER_G2_CHECKPOINT	2.67712e-37	2.92074e-34	40	27	605	13924	PSMA5, PSMD4, PSMD14, TUBA4A, PSMD6, PSMD2, CCNB1, TUBB2A, HSP90AB1, PSMB1, PSMA2, PSMC2, PSMB7, TUBB4B, PSMD13, PSMA1, PSMC3, TUBA1B, TUBA1A, TUBA1C, PSME2, PSMA6, PSMC6, PSMA3, PSMC1, HSP90AA1, CCNB2, PSMA4, PLK1, PSMB6, UBB, PSMD11, PSMB3, PSMD3, PSMD12, TUBB6, PSMF1, PSMA7, PSMD8, PSMC4	0.597015
REACTOME_REGULATION_OF_APOPTOSIS	5.00096e-25	9.09341e-23	28	23	617	13928	PSMA5, PSMD4, PSMD14, PSMD6, PSMD2, PSMB1, PSMA2, PSMC2, PSMB7, PSMD13, PSMA1, PSMC3, PSME2, PSMA6, PSMC6, PSMA3, PSMC1, PSMA4, PSMB6, UBB, PSMD11, PSMB3, PSMD3, PSMD12, PSMF1, PSMA7, PSMD8, PSMC4	0.54902
REACTOME_VIF_MEDIATED_DEGRADATION_OF_APOBEC3G	5.00096e-25	9.09341e-23	28	23	617	13928	PSMA5, PSMD4, PSMD14, PSMD6, PSMD2, PSMB1, PSMA2, PSMC2, PSMB7, PSMD13, PSMA1, PSMC3, PSME2, PSMA6, PSMC6, PSMA3, PSMC1, PSMA4, PSMB6, UBB, PSMD11, PSMB3, PSMD3, PSMD12, PSMF1, PSMA7, PSMD8, PSMC4	0.54902
REACTOME_FBXL7_DOWN_REGULATES_AURKA_DURING_MITOTIC_ENTRY_AND_IN_EARLY_MITOSIS	8.04662e-26	2.92629e-23	29	24	616	13927	PSMA5, PSMD4, PSMD14, PSMD6, PSMD2, SKP1, PSMB1, PSMA2, PSMC2, PSMB7, PSMD13, PSMA1, PSMC3, PSME2, PSMA6, PSMC6, PSMA3, PSMC1, PSMA4, PSMB6, UBB, PSMD11, PSMB3, PSMD3, PSMD12, PSMF1, PSMA7, PSMD8, PSMC4	0.54717
REACTOME_NEGATIVE_REGULATION_OF_NOTCH4_SIGNALING	1.66699e-25	3.63738e-23	29	25	616	13926	PSMA5, PSMD4, PSMD14, PSMD6, PSMD2, SKP1, PSMB1, PSMA2, PSMC2, PSMB7, PSMD13, PSMA1, PSMC3, PSME2, PSMA6, PSMC6, PSMA3, PSMC1, PSMA4, PSMB6, UBB, PSMD11, PSMB3, PSMD3, PSMD12, PSMF1, PSMA7, PSMD8, PSMC4	0.537037
REACTOME_POST_CHAPERONIN_TUBULIN_FOLDING_PATHWAY	6.80579e-08	1.22729e-06	8	7	637	13944	TUBA4A, TUBB2A, TBCC, TUBB4B, TUBA1B, TUBA1A, TUBA1C, TUBB6	0.533333
REACTOME_AUF1_HNRNP_D0_BINDS_AND_DESTABILIZES_MRNA	2.11302e-24	2.30531e-22	28	25	617	13926	PSMA5, PSMD4, PSMD14, PSMD6, PSMD2, PSMB1, PSMA2, PSMC2, PSMB7, PSMD13, PSMA1, PSMC3, PSME2, PSMA6, PSMC6, PSMA3, PSMC1, PSMA4, PSMB6, UBB, PSMD11, PSMB3, PSMD3, PSMD12, PSMF1, PSMA7, PSMD8, PSMC4	0.528302
REACTOME_DEGRADATION_OF_AXIN	2.11302e-24	2.30531e-22	28	25	617	13926	PSMA5, PSMD4, PSMD14, PSMD6, PSMD2, PSMB1, PSMA2, PSMC2, PSMB7, PSMD13, PSMA1, PSMC3, PSME2, PSMA6, PSMC6, PSMA3, PSMC1, PSMA4, PSMB6, UBB, PSMD11, PSMB3, PSMD3, PSMD12, PSMF1, PSMA7, PSMD8, PSMC4	0.528302
REACTOME_DEGRADATION_OF_DVL	4.20906e-24	3.53237e-22	28	26	617	13925	PSMA5, PSMD4, PSMD14, PSMD6, PSMD2, PSMB1, PSMA2, PSMC2, PSMB7, PSMD13, PSMA1, PSMC3, PSME2, PSMA6, PSMC6, PSMA3, PSMC1, PSMA4, PSMB6, UBB, PSMD11, PSMB3, PSMD3, PSMD12, PSMF1, PSMA7, PSMD8, PSMC4	0.518519
REACTOME_REGULATION_OF_RUNX3_EXPRESSION_AND_ACTIVITY	4.20906e-24	3.53237e-22	28	26	617	13925	PSMA5, PSMD4, PSMD14, PSMD6, PSMD2, PSMB1, PSMA2, PSMC2, PSMB7, PSMD13, PSMA1, PSMC3, PSME2, PSMA6, PSMC6, PSMA3, PSMC1, PSMA4, PSMB6, UBB, PSMD11, PSMB3, PSMD3, PSMD12, PSMF1, PSMA7, PSMD8, PSMC4	0.518519
REACTOME_DEFECTIVE_CFTR_CAUSES_CYSTIC_FIBROSIS	1.07445e-25	2.93056e-23	30	28	615	13923	PSMA5, PSMD4, PSMD14, PSMD6, PSMD2, PSMB1, PSMA2, PSMC2, DERL1, PSMB7, PSMD13, PSMA1, PSMC3, PSME2, PSMA6, PSMC6, PSMA3, PSMC1, PSMA4, PSMB6, DERL2, UBB, PSMD11, PSMB3, PSMD3, PSMD12, PSMF1, PSMA7, PSMD8, PSMC4	0.517241
REACTOME_STABILIZATION_OF_P53	8.22327e-24	6.1873e-22	28	27	617	13924	PSMA5, PSMD4, PSMD14, PSMD6, PSMD2, PSMB1, PSMA2, PSMC2, PSMB7, PSMD13, PSMA1, PSMC3, PSME2, PSMA6, PSMC6, PSMA3, PSMC1, PSMA4, PSMB6, UBB, PSMD11, PSMB3, PSMD3, PSMD12, PSMF1, PSMA7, PSMD8, PSMC4	0.509091
REACTOME_METABOLISM_OF_POLYAMINES	1.31359e-24	1.68604e-22	29	28	616	13923	PSMA5, PSMD4, PSMD14, PSMD6, PSMD2, PSMB1, PSMA2, PSMC2, SMS, PSMB7, PSMD13, PSMA1, PSMC3, PSME2, PSMA6, PSMC6, PSMA3, PSMC1, PSMA4, NQO1, PSMB6, PSMD11, PSMB3, PSMD3, PSMD12, PSMF1, PSMA7, PSMD8, PSMC4	0.508772
REACTOME_HEDGEHOG_LIGAND_BIOGENESIS	1.31359e-24	1.68604e-22	29	28	616	13923	PSMA5, PSMD4, PSMD14, PSMD6, PSMD2, PSMB1, PSMA2, PSMC2, PSMB7, PSMD13, PSMA1, PSMC3, PSME2, PSMA6, PSMC6, PSMA3, PSMC1, PSMA4, PSMB6, DERL2, UBB, PSMD11, PSMB3, PSMD3, PSMD12, PSMF1, PSMA7, PSMD8, PSMC4	0.508772
REACTOME_DEGRADATION_OF_GLI1_BY_THE_PROTEASOME	1.31359e-24	1.68604e-22	29	28	616	13923	PSMA5, PSMD4, PSMD14, PSMD6, PSMD2, SKP1, PSMB1, PSMA2, PSMC2, PSMB7, PSMD13, PSMA1, PSMC3, PSME2, PSMA6, PSMC6, PSMA3, PSMC1, PSMA4, PSMB6, UBB, PSMD11, PSMB3, PSMD3, PSMD12, PSMF1, PSMA7, PSMD8, PSMC4	0.508772
REACTOME_SCF_SKP2_MEDIATED_DEGRADATION_OF_P27_P21	2.51974e-24	2.34803e-22	29	29	616	13922	PSMA5, PSMD4, PSMD14, PSMD6, PSMD2, SKP1, PSMB1, PSMA2, PSMC2, PSMB7, PSMD13, PSMA1, PSMC3, PSME2, PSMA6, PSMC6, PSMA3, PSMC1, PSMA4, PSMB6, UBB, PSMD11, PSMB3, PSMD3, PSMD12, PSMF1, PSMA7, PSMD8, PSMC4	0.5
REACTOME_UBIQUINOL_BIOSYNTHESIS	0.000229364	0.00271996	4	4	641	13947	COQ2, COQ3, COQ5, COQ6	0.5
REACTOME_DECTIN_1_MEDIATED_NONCANONICAL_NF_KB_SIGNALING	2.51974e-24	2.34803e-22	29	29	616	13922	PSMA5, PSMD4, PSMD14, PSMD6, PSMD2, SKP1, PSMB1, PSMA2, PSMC2, PSMB7, PSMD13, PSMA1, PSMC3, PSME2, PSMA6, PSMC6, PSMA3, PSMC1, PSMA4, PSMB6, UBB, PSMD11, PSMB3, PSMD3, PSMD12, PSMF1, PSMA7, PSMD8, PSMC4	0.5
REACTOME_ACTIVATION_OF_NF_KAPPAB_IN_B_CELLS	2.58262e-24	2.34803e-22	30	33	615	13918	PSMA5, PSMD4, PSMD14, PSMD6, PSMD2, SKP1, PSMB1, PSMA2, PSMC2, PSMB7, PSMD13, PSMA1, PSMC3, PSME2, PSMA6, PSMC6, PSMA3, PSMC1, PSMA4, PSMB6, UBB, PSMD11, PSMB3, PSMD3, PSMD12, PSMF1, PSMA7, PSMD8, NFKBIB, PSMC4	0.47619
REACTOME_ABC_TRANSPORTER_DISORDERS	4.66264e-24	3.76811e-22	30	34	615	13917	PSMA5, PSMD4, PSMD14, PSMD6, PSMD2, PSMB1, PSMA2, PSMC2, DERL1, PSMB7, PSMD13, PSMA1, PSMC3, PSME2, PSMA6, PSMC6, PSMA3, PSMC1, PSMA4, PSMB6, DERL2, UBB, PSMD11, PSMB3, PSMD3, PSMD12, PSMF1, PSMA7, PSMD8, PSMC4	0.46875
REACTOME_ASYMMETRIC_LOCALIZATION_OF_PCP_PROTEINS	1.80988e-22	1.23411e-20	28	32	617	13919	PSMA5, PSMD4, PSMD14, PSMD6, PSMD2, PSMB1, PSMA2, PSMC2, PSMB7, PSMD13, PSMA1, PSMC3, PSME2, PSMA6, PSMC6, PSMA3, PSMC1, PSMA4, PSMB6, UBB, PSMD11, PSMB3, PSMD3, PSMD12, PSMF1, PSMA7, PSMD8, PSMC4	0.466667
REACTOME_ORC1_REMOVAL_FROM_CHROMATIN	2.35071e-24	2.34803e-22	31	37	614	13914	PSMA5, PSMD4, ORC4, PSMD14, PSMD6, PSMD2, SKP1, PSMB1, PSMA2, MCM7, PSMC2, PSMB7, PSMD13, PSMA1, PSMC3, PSME2, PSMA6, PSMC6, PSMA3, PSMC1, PSMA4, PSMB6, UBB, PSMD11, PSMB3, PSMD3, PSMD12, PSMF1, PSMA7, PSMD8, PSMC4	0.455882
REACTOME_ASSEMBLY_OF_THE_PRE_REPLICATIVE_COMPLEX	1.46035e-23	1.06216e-21	30	36	615	13915	PSMA5, PSMD4, ORC4, PSMD14, PSMD6, PSMD2, PSMB1, PSMA2, MCM7, PSMC2, PSMB7, PSMD13, PSMA1, PSMC3, PSME2, PSMA6, PSMC6, PSMA3, PSMC1, PSMA4, PSMB6, UBB, PSMD11, PSMB3, PSMD3, PSMD12, PSMF1, PSMA7, PSMD8, PSMC4	0.454545
REACTOME_ACTIVATION_OF_APC_C_AND_APC_C:CDC20_MEDIATED_DEGRADATION_OF_MITOTIC_PROTEINS	1.06167e-25	2.93056e-23	33	40	612	13911	CDC20, PSMA5, PSMD4, PSMD14, PSMD6, PSMD2, MAD2L1, CCNB1, PTTG1, PSMB1, PSMA2, PSMC2, PSMB7, PSMD13, PSMA1, PSMC3, PSME2, PSMA6, PSMC6, PSMA3, PSMC1, PSMA4, PLK1, PSMB6, UBB, PSMD11, PSMB3, PSMD3, PSMD12, PSMF1, PSMA7, PSMD8, PSMC4	0.452055
KEGG_CITRATE_CYCLE_TCA_CYCLE	4.73485e-10	1.03314e-08	12	15	633	13936	SDHB, FH, MDH1, SUCLG1, PDHB, SDHA, MDH2, PDHA1, IDH3G, SUCLA2, IDH3A, IDH3B	0.444444
REACTOME_APC_C:CDH1_MEDIATED_DEGRADATION_OF_CDC20_AND_OTHER_APC_C:CDH1_TARGETED_PROTEINS_IN_LATE_MITOSIS_EARLY_G1	7.04775e-24	5.49221e-22	31	39	614	13912	CDC20, PSMA5, PSMD4, PSMD14, PSMD6, PSMD2, PTTG1, PSMB1, PSMA2, PSMC2, PSMB7, PSMD13, PSMA1, PSMC3, PSME2, PSMA6, PSMC6, PSMA3, PSMC1, PSMA4, PLK1, PSMB6, UBB, PSMD11, PSMB3, PSMD3, PSMD12, PSMF1, PSMA7, PSMD8, PSMC4	0.442857
REACTOME_REGULATION_OF_RAS_BY_GAPS	1.65183e-21	9.01073e-20	28	36	617	13915	PSMA5, PSMD4, PSMD14, PSMD6, PSMD2, PSMB1, PSMA2, PSMC2, PSMB7, PSMD13, PSMA1, PSMC3, PSME2, PSMA6, PSMC6, PSMA3, PSMC1, PSMA4, PSMB6, UBB, PSMD11, PSMB3, PSMD3, PSMD12, PSMF1, PSMA7, PSMD8, PSMC4	0.4375
REACTOME_G1_S_DNA_DAMAGE_CHECKPOINTS	2.78314e-21	1.44591e-19	28	37	617	13914	PSMA5, PSMD4, PSMD14, PSMD6, PSMD2, PSMB1, PSMA2, PSMC2, PSMB7, PSMD13, PSMA1, PSMC3, PSME2, PSMA6, PSMC6, PSMA3, PSMC1, PSMA4, PSMB6, UBB, PSMD11, PSMB3, PSMD3, PSMD12, PSMF1, PSMA7, PSMD8, PSMC4	0.430769
REACTOME_REGULATION_OF_PTEN_STABILITY_AND_ACTIVITY	2.78314e-21	1.44591e-19	28	37	617	13914	PSMA5, PSMD4, PSMD14, PSMD6, PSMD2, PSMB1, PSMA2, PSMC2, PSMB7, PSMD13, PSMA1, PSMC3, PSME2, PSMA6, PSMC6, PSMA3, PSMC1, PSMA4, PSMB6, UBB, PSMD11, PSMB3, PSMD3, PSMD12, PSMF1, PSMA7, PSMD8, PSMC4	0.430769
REACTOME_REGULATION_OF_RUNX2_EXPRESSION_AND_ACTIVITY	7.58983e-22	4.47595e-20	29	39	616	13912	PSMA5, PSMD4, PSMD14, PSMD6, PSMD2, SKP1, PSMB1, PSMA2, PSMC2, PSMB7, PSMD13, PSMA1, PSMC3, PSME2, PSMA6, PSMC6, PSMA3, PSMC1, PSMA4, PSMB6, UBB, PSMD11, PSMB3, PSMD3, PSMD12, PSMF1, PSMA7, PSMD8, PSMC4	0.426471
REACTOME_REGULATION_OF_MITOTIC_CELL_CYCLE	1.06893e-24	1.666e-22	34	49	611	13902	CDC20, PSMA5, PSMD4, PSMD14, PSMD6, PSMD2, MAD2L1, CCNB1, SKP1, PTTG1, PSMB1, PSMA2, PSMC2, PSMB7, PSMD13, PSMA1, PSMC3, PSME2, PSMA6, PSMC6, PSMA3, PSMC1, PSMA4, PLK1, PSMB6, UBB, PSMD11, PSMB3, PSMD3, PSMD12, PSMF1, PSMA7, PSMD8, PSMC4	0.409639
REACTOME_CITRIC_ACID_CYCLE_TCA_CYCLE	1.80248e-07	3.12144e-06	9	13	636	13938	SDHB, FH, SUCLG1, SDHA, MDH2, IDH3G, SUCLA2, IDH3A, IDH3B	0.409091
REACTOME_CDK_MEDIATED_PHOSPHORYLATION_AND_REMOVAL_OF_CDC6	2.01026e-20	9.13832e-19	28	41	617	13910	PSMA5, PSMD4, PSMD14, PSMD6, PSMD2, PSMB1, PSMA2, PSMC2, PSMB7, PSMD13, PSMA1, PSMC3, PSME2, PSMA6, PSMC6, PSMA3, PSMC1, PSMA4, PSMB6, UBB, PSMD11, PSMB3, PSMD3, PSMD12, PSMF1, PSMA7, PSMD8, PSMC4	0.405797
REACTOME_REGULATION_OF_MRNA_STABILITY_BY_PROTEINS_THAT_BIND_AU_RICH_ELEMENTS	1.72249e-24	2.08805e-22	34	50	611	13901	PSMA5, PSMD4, PSMD14, EXOSC7, PSMD6, PSMD2, EXOSC9, PSMB1, PSMA2, PSMC2, PSMB7, EXOSC2, PSMD13, PSMA1, PSMC3, EXOSC8, PSME2, PSMA6, PSMC6, PSMA3, PSMC1, ANP32A, PSMA4, PSMB6, UBB, PSMD11, PSMB3, PSMD3, PSMD12, PSMF1, PSMA7, ELAVL1, PSMD8, PSMC4	0.404762
REACTOME_FCERI_MEDIATED_NF_KB_ACTIVATION	5.35372e-21	2.59596e-19	29	43	616	13908	PSMA5, PSMD4, PSMD14, PSMD6, PSMD2, SKP1, PSMB1, PSMA2, PSMC2, PSMB7, PSMD13, PSMA1, PSMC3, PSME2, PSMA6, PSMC6, PSMA3, PSMC1, PSMA4, PSMB6, UBB, PSMD11, PSMB3, PSMD3, PSMD12, PSMF1, PSMA7, PSMD8, PSMC4	0.402778
BIOCARTA_ETC_PATHWAY	0.00064089	0.00688878	4	6	641	13945	SDHB, UQCRC1, SLC25A4, SDHA	0.4
REACTOME_DOWNSTREAM_SIGNALING_EVENTS_OF_B_CELL_RECEPTOR_BCR	1.42144e-21	7.95276e-20	30	45	615	13906	PSMA5, PSMD4, PSMD14, PSMD6, PSMD2, SKP1, PSMB1, PSMA2, PSMC2, PSMB7, PSMD13, PSMA1, PSMC3, PSME2, PSMA6, PSMC6, PSMA3, PSMC1, PSMA4, PSMB6, UBB, PSMD11, PSMB3, PSMD3, PSMD12, PSMF1, PSMA7, PSMD8, NFKBIB, PSMC4	0.4
REACTOME_CELLULAR_RESPONSE_TO_HYPOXIA	3.21336e-20	1.42198e-18	28	42	617	13909	PSMA5, PSMD4, PSMD14, PSMD6, PSMD2, PSMB1, PSMA2, PSMC2, PSMB7, PSMD13, PSMA1, PSMC3, PSME2, PSMA6, PSMC6, PSMA3, PSMC1, PSMA4, PSMB6, UBB, PSMD11, PSMB3, PSMD3, PSMD12, PSMF1, PSMA7, PSMD8, PSMC4	0.4
REACTOME_RHO_GTPASES_ACTIVATE_IQGAPS	1.09394e-06	1.80832e-05	8	12	637	13939	TUBA4A, TUBB2A, ACTB, TUBB4B, TUBA1B, TUBA1A, TUBA1C, TUBB6	0.4
REACTOME_DEGRADATION_OF_BETA_CATENIN_BY_THE_DESTRUCTION_COMPLEX	5.94052e-22	3.60061e-20	31	48	614	13903	HDAC1, PSMA5, PSMD4, PSMD14, PSMD6, PSMD2, SKP1, PSMB1, PSMA2, PSMC2, PSMB7, PSMD13, PSMA1, PSMC3, PSME2, PSMA6, PSMC6, PSMA3, PSMC1, PSMA4, PSMB6, UBB, PSMD11, PSMB3, PSMD3, PSMD12, PSMF1, PSMA7, PSMD8, PSMC4, PPP2R1A	0.392405
REACTOME_ACTIVATION_OF_AMPK_DOWNSTREAM_OF_NMDARS	6.61664e-06	0.000100261	7	11	638	13940	TUBA4A, TUBB2A, TUBB4B, TUBA1B, TUBA1A, TUBA1C, TUBB6	0.388889
REACTOME_TNFR2_NON_CANONICAL_NF_KB_PATHWAY	3.25842e-20	1.42198e-18	29	47	616	13904	PSMA5, PSMD4, PSMD14, PSMD6, PSMD2, SKP1, PSMB1, PSMA2, PSMC2, PSMB7, PSMD13, PSMA1, PSMC3, PSME2, PSMA6, PSMC6, PSMA3, PSMC1, PSMA4, PSMB6, UBB, PSMD11, PSMB3, PSMD3, PSMD12, PSMF1, PSMA7, PSMD8, PSMC4	0.381579
REACTOME_ANTIGEN_PROCESSING_CROSS_PRESENTATION	3.78024e-22	2.42603e-20	32	52	613	13899	PSMA5, PSMD4, PSMD14, PSMD6, PSMD2, HLA-A, HLA-C, HLA-B, PSMB1, PSMA2, PSMC2, PSMB7, PSMD13, PSMA1, PSMC3, PSME2, PSMA6, PSMC6, PSMA3, PSMC1, PDIA3, PSMA4, PSMB6, UBB, PSMD11, PSMB3, PSMD3, PSMD12, PSMF1, PSMA7, PSMD8, PSMC4	0.380952
REACTOME_DOWNSTREAM_TCR_SIGNALING	5.01323e-20	2.10363e-18	29	48	616	13903	PSMA5, PSMD4, PSMD14, PSMD6, PSMD2, SKP1, PSMB1, PSMA2, PSMC2, PSMB7, PSMD13, PSMA1, PSMC3, PSME2, PSMA6, PSMC6, PSMA3, PSMC1, PSMA4, PSMB6, UBB, PSMD11, PSMB3, PSMD3, PSMD12, PSMF1, PSMA7, PSMD8, PSMC4	0.376623
REACTOME_MRNA_DECAY_BY_3_TO_5_EXORIBONUCLEASE	3.98298e-05	0.000539806	6	10	639	13941	EXOSC7, EXOSC9, EXOSC2, DCPS, EXOSC8, WDR61	0.375
REACTOME_ABC_FAMILY_PROTEINS_MEDIATED_TRANSPORT	3.41223e-21	1.69215e-19	31	52	614	13899	PSMA5, PSMD4, PSMD14, PSMD6, PSMD2, PSMB1, PSMA2, PSMC2, DERL1, PSMB7, PSMD13, PSMA1, PSMC3, PSME2, PSMA6, PSMC6, PSMA3, EIF2S1, PSMC1, PSMA4, PSMB6, DERL2, UBB, PSMD11, PSMB3, PSMD3, PSMD12, PSMF1, PSMA7, PSMD8, PSMC4	0.373494
REACTOME_CYCLIN_A:CDK2_ASSOCIATED_EVENTS_AT_S_PHASE_ENTRY	3.41223e-21	1.69215e-19	31	52	614	13899	PSMA5, PSMD4, PSMD14, PSMD6, PSMD2, CDK7, CCNH, SKP1, PSMB1, PSMA2, PSMC2, PSMB7, PSMD13, PSMA1, PSMC3, PSME2, PSMA6, PSMC6, PSMA3, PSMC1, PSMA4, PSMB6, UBB, PSMD11, PSMB3, PSMD3, PSMD12, PSMF1, PSMA7, PSMD8, PSMC4	0.373494
REACTOME_SIGNALING_BY_NOTCH4	7.65378e-20	3.03646e-18	29	49	616	13902	PSMA5, PSMD4, PSMD14, PSMD6, PSMD2, SKP1, PSMB1, PSMA2, PSMC2, PSMB7, PSMD13, PSMA1, PSMC3, PSME2, PSMA6, PSMC6, PSMA3, PSMC1, PSMA4, PSMB6, UBB, PSMD11, PSMB3, PSMD3, PSMD12, PSMF1, PSMA7, PSMD8, PSMC4	0.371795
REACTOME_HEDGEHOG_ON_STATE	7.65378e-20	3.03646e-18	29	49	616	13902	PSMA5, PSMD4, PSMD14, PSMD6, PSMD2, KIF3A, PSMB1, PSMA2, PSMC2, PSMB7, PSMD13, PSMA1, PSMC3, PSME2, PSMA6, PSMC6, PSMA3, PSMC1, PSMA4, PSMB6, UBB, PSMD11, PSMB3, PSMD3, PSMD12, PSMF1, PSMA7, PSMD8, PSMC4	0.371795
REACTOME_HEDGEHOG_OFF_STATE	6.86579e-25	1.1524e-22	37	63	608	13888	PSMA5, PSMD4, PSMD14, TUBA4A, PSMD6, PSMD2, KIF3A, SKP1, TUBB2A, PSMB1, PSMA2, PSMC2, PSMB7, TUBB4B, PSMD13, PSMA1, PSMC3, TUBA1B, TUBA1A, TUBA1C, PSME2, PSMA6, PSMC6, PSMA3, PSMC1, PSMA4, PSMB6, UBB, PSMD11, PSMB3, PSMD3, PSMD12, TUBB6, PSMF1, PSMA7, PSMD8, PSMC4	0.37
REACTOME_UCH_PROTEINASES	3.49653e-22	2.31195e-20	33	57	612	13894	PSMA5, PSMD4, UCHL5, PSMD14, PSMD6, RUVBL1, ACTL6A, PSMD2, PSMB1, ACTB, PSMA2, PSMC2, PSMB7, PSMD13, PSMA1, PSMC3, PSME2, PSMA6, PSMC6, PSMA3, PSMC1, PSMA4, PSMB6, UBB, PSMD11, PSMB3, PSMD3, PSMD12, PSMF1, PSMA7, ADRM1, PSMD8, PSMC4	0.366667
REACTOME_DNA_REPLICATION_PRE_INITIATION	4.52928e-20	1.93782e-18	30	53	615	13898	PSMA5, PSMD4, ORC4, PSMD14, PSMD6, PSMD2, PSMB1, PSMA2, MCM7, PSMC2, PSMB7, PSMD13, PSMA1, PSMC3, PSME2, PSMA6, PSMC6, PSMA3, PSMC1, PSMA4, PSMB6, UBB, PSMD11, PSMB3, PSMD3, PSMD12, PSMF1, PSMA7, PSMD8, PSMC4	0.361446
REACTOME_METABOLISM_OF_PORPHYRINS	0.000238076	0.00279291	5	9	640	13942	UROD, ALAS1, BLVRA, HMBS, HMOX2	0.357143
REACTOME_HSP90_CHAPERONE_CYCLE_FOR_STEROID_HORMONE_RECEPTORS_SHR	1.32374e-10	2.91758e-09	15	27	630	13924	CAPZB, TUBA4A, DYNC1LI1, TUBB2A, HSP90AB1, CAPZA2, DNAJA1, TUBB4B, STIP1, TUBA1B, TUBA1A, TUBA1C, ACTR10, HSP90AA1, TUBB6	0.357143
REACTOME_MAPK6_MAPK4_SIGNALING	6.75738e-20	2.782e-18	30	54	615	13897	PSMA5, PSMD4, PSMD14, PSMD6, PSMD2, PSMB1, SEPT7, PSMA2, PSMC2, PSMB7, PSMD13, PSMA1, PSMC3, PSME2, PSMA6, PSMC6, PSMA3, PSMC1, PSMA4, PSMB6, UBB, PSMD11, PSMB3, PSMD3, ETV4, PSMD12, PSMF1, PSMA7, PSMD8, PSMC4	0.357143
REACTOME_SWITCHING_OF_ORIGINS_TO_A_POST_REPLICATIVE_STATE	1.7499e-20	8.12402e-19	31	56	614	13895	PSMA5, PSMD4, ORC4, PSMD14, PSMD6, PSMD2, SKP1, PSMB1, PSMA2, MCM7, PSMC2, PSMB7, PSMD13, PSMA1, PSMC3, PSME2, PSMA6, PSMC6, PSMA3, PSMC1, PSMA4, PSMB6, UBB, PSMD11, PSMB3, PSMD3, PSMD12, PSMF1, PSMA7, PSMD8, PSMC4	0.356322
REACTOME_DISEASES_ASSOCIATED_WITH_N_GLYCOSYLATION_OF_PROTEINS	5.92624e-05	0.000758243	6	11	639	13940	ALG6, RFT1, ALG3, ALG2, ALG8, ALG1	0.352941
REACTOME_RUNX1_REGULATES_TRANSCRIPTION_OF_GENES_INVOLVED_IN_DIFFERENTIATION_OF_HSCS	1.00161e-19	3.83423e-18	30	55	615	13896	PSMA5, PSMD4, PSMD14, PSMD6, PSMD2, CDK7, CCNH, PSMB1, PSMA2, PSMC2, PSMB7, PSMD13, PSMA1, PSMC3, PSME2, PSMA6, PSMC6, PSMA3, PSMC1, PSMA4, PSMB6, UBB, PSMD11, PSMB3, PSMD3, PSMD12, PSMF1, PSMA7, PSMD8, PSMC4	0.352941
KEGG_PORPHYRIN_AND_CHLOROPHYLL_METABOLISM	1.49157e-05	0.000214119	7	13	638	13938	UROD, EPRS, ALAS1, BLVRA, GUSB, HMBS, HMOX2	0.35
REACTOME_PCP_CE_PATHWAY	3.2281e-18	1.11805e-16	28	53	617	13898	PSMA5, PSMD4, PSMD14, PSMD6, PSMD2, PSMB1, PSMA2, PSMC2, PSMB7, PSMD13, PSMA1, PSMC3, PSME2, PSMA6, PSMC6, PSMA3, PSMC1, PSMA4, PSMB6, UBB, PSMD11, PSMB3, PSMD3, PSMD12, PSMF1, PSMA7, PSMD8, PSMC4	0.345679
REACTOME_HOST_INTERACTIONS_OF_HIV_FACTORS	1.47374e-25	3.57301e-23	41	81	604	13870	PSMA5, PSMD4, ARF1, PSMD14, SEC13, PSMD6, PSMD2, SLC25A4, SKP1, HLA-A, PSMB1, PSMA2, PSMC2, SLC25A5, PSMB7, CDK9, PSMD13, PSMA1, PSMC3, AAAS, NUP37, RAN, PSME2, PSMA6, PSMC6, PSMA3, PSMC1, PSMA4, NUP93, PSMB6, UBB, PSMD11, PSMB3, PSMD3, PSMD12, PSMF1, RAE1, PSMA7, PSMD8, PSMC4, RANBP1	0.336066
REACTOME_GAP_JUNCTION_TRAFFICKING_AND_REGULATION	5.45712e-06	8.32688e-05	8	16	637	13935	TUBA4A, TUBB2A, ACTB, TUBB4B, TUBA1B, TUBA1A, TUBA1C, TUBB6	0.333333
REACTOME_INTERLEUKIN_1_SIGNALING	1.68898e-19	6.35406e-18	31	62	614	13889	PSMA5, PSMD4, PSMD14, PSMD6, PSMD2, SKP1, PSMB1, PSMA2, PSMC2, PSMB7, PSMD13, PSMA1, PSMC3, HMGB1, PSME2, PSMA6, PSMC6, PSMA3, PSMC1, PSMA4, PSMB6, UBB, PSMD11, PSMB3, PSMD3, PSMD12, PSMF1, PSMA7, PSMD8, NFKBIB, PSMC4	0.333333
REACTOME_CLEC7A_DECTIN_1_SIGNALING	5.15152e-18	1.75635e-16	29	60	616	13891	PSMA5, PSMD4, PSMD14, PSMD6, PSMD2, SKP1, PSMB1, PSMA2, PSMC2, PSMB7, PSMD13, PSMA1, PSMC3, PSME2, PSMA6, PSMC6, PSMA3, PSMC1, PSMA4, PSMB6, UBB, PSMD11, PSMB3, PSMD3, PSMD12, PSMF1, PSMA7, PSMD8, PSMC4	0.325843
REACTOME_SIGNALING_BY_THE_B_CELL_RECEPTOR_BCR	1.88576e-18	6.63665e-17	30	63	615	13888	PSMA5, PSMD4, PSMD14, PSMD6, PSMD2, SKP1, PSMB1, PSMA2, PSMC2, PSMB7, PSMD13, PSMA1, PSMC3, PSME2, PSMA6, PSMC6, PSMA3, PSMC1, PSMA4, PSMB6, UBB, PSMD11, PSMB3, PSMD3, PSMD12, PSMF1, PSMA7, PSMD8, NFKBIB, PSMC4	0.322581
REACTOME_TCR_SIGNALING	7.28963e-18	2.41e-16	29	61	616	13890	PSMA5, PSMD4, PSMD14, PSMD6, PSMD2, SKP1, PSMB1, PSMA2, PSMC2, PSMB7, PSMD13, PSMA1, PSMC3, PSME2, PSMA6, PSMC6, PSMA3, PSMC1, PSMA4, PSMB6, UBB, PSMD11, PSMB3, PSMD3, PSMD12, PSMF1, PSMA7, PSMD8, PSMC4	0.322222
KEGG_PROPANOATE_METABOLISM	7.71602e-06	0.000115318	8	17	637	13934	SUCLG1, PCCB, ALDH7A1, ACAT2, LDHA, ACAT1, ECHS1, SUCLA2	0.32
REACTOME_TRANSCRIPTIONAL_REGULATION_BY_RUNX3	1.02615e-17	3.34189e-16	29	62	616	13889	PSMA5, PSMD4, PSMD14, PSMD6, PSMD2, SPP1, PSMB1, PSMA2, PSMC2, PSMB7, PSMD13, PSMA1, PSMC3, PSME2, PSMA6, PSMC6, PSMA3, PSMC1, PSMA4, PSMB6, UBB, PSMD11, PSMB3, PSMD3, PSMD12, PSMF1, PSMA7, PSMD8, PSMC4	0.318681
REACTOME_ASSEMBLY_AND_CELL_SURFACE_PRESENTATION_OF_NMDA_RECEPTORS	4.20026e-05	0.000565739	7	16	638	13935	TUBA4A, TUBB2A, TUBB4B, TUBA1B, TUBA1A, TUBA1C, TUBB6	0.304348
REACTOME_SIGNALING_BY_HEDGEHOG	1.35642e-21	7.78868e-20	38	90	607	13861	PSMA5, PSMD4, PSMD14, TUBA4A, PSMD6, PSMD2, KIF3A, SKP1, TUBB2A, PSMB1, PSMA2, PSMC2, PSMB7, TUBB4B, PSMD13, PSMA1, PSMC3, TUBA1B, TUBA1A, TUBA1C, PSME2, PSMA6, PSMC6, PSMA3, PSMC1, PSMA4, PSMB6, DERL2, UBB, PSMD11, PSMB3, PSMD3, PSMD12, TUBB6, PSMF1, PSMA7, PSMD8, PSMC4	0.296875
REACTOME_CYTOSOLIC_TRNA_AMINOACYLATION	5.70508e-05	0.000736597	7	17	638	13934	EPRS, FARSB, AIMP1, HARS, RARS, AIMP2, FARSA	0.291667
REACTOME_CARBOXYTERMINAL_POST_TRANSLATIONAL_MODIFICATIONS_OF_TUBULIN	5.70508e-05	0.000736597	7	17	638	13934	TUBA4A, TUBB2A, TUBB4B, TUBA1B, TUBA1A, TUBA1C, TUBB6	0.291667
KEGG_PYRUVATE_METABOLISM	5.10721e-06	7.84783e-05	9	22	636	13929	MDH1, PDHB, ALDH7A1, ACAT2, MDH2, PDHA1, LDHA, ACAT1, PKM	0.290323
REACTOME_GENE_AND_PROTEIN_EXPRESSION_BY_JAK_STAT_SIGNALING_AFTER_INTERLEUKIN_12_STIMULATION	5.10721e-06	7.84783e-05	9	22	636	13929	ARF1, HNRNPDL, TCP1, HNRNPA2B1, TALDO1, GSTO1, PSME2, ANXA2, SNRPA1	0.290323
REACTOME_INTERLEUKIN_1_FAMILY_SIGNALING	5.87461e-18	1.97206e-16	32	79	613	13872	PSMA5, PSMD4, PSMD14, PSMD6, PSMD2, SKP1, PSMB1, PSMA2, PSMC2, PSMB7, PSMD13, PSMA1, PSMC3, CASP1, HMGB1, PSME2, PSMA6, PSMC6, PSMA3, PSMC1, PSMA4, PSMB6, UBB, PSMD11, PSMB3, PSMD3, PSMD12, PSMF1, PSMA7, PSMD8, NFKBIB, PSMC4	0.288288
REACTOME_DISORDERS_OF_TRANSMEMBRANE_TRANSPORTERS	8.93714e-20	3.48229e-18	36	91	609	13860	PSMA5, PSMD4, PSMD14, SEC13, PSMD6, PSMD2, PSMB1, PSMA2, PSMC2, DERL1, PSMB7, PSMD13, PSMA1, PSMC3, SLC3A2, AAAS, NUP37, PSME2, PSMA6, PSMC6, PSMA3, PSMC1, PSMA4, NUP93, PSMB6, DERL2, UBB, PSMD11, PSMB3, PSMD3, PSMD12, PSMF1, RAE1, PSMA7, PSMD8, PSMC4	0.283465
REACTOME_RRNA_MODIFICATION_IN_THE_NUCLEUS_AND_CYTOSOL	4.9637e-10	1.07236e-08	17	43	628	13908	WDR43, PNO1, MPHOSPH10, NOP58, RRP9, DIMT1, WDR46, BUD23, DKC1, DCAF13, RCL1, EMG1, NOC4L, TBL3, UTP4, UTP18, NOL11	0.283333
REACTOME_ANTIGEN_PRESENTATION:_FOLDING_ASSEMBLY_AND_PEPTIDE_LOADING_OF_CLASS_I_MHC	7.62366e-05	0.00094516	7	18	638	13933	SEC13, HLA-A, HLA-C, HLA-B, BCAP31, HSPA5, PDIA3	0.28
REACTOME_METABOLISM_OF_COFACTORS	0.000879391	0.00909399	5	13	640	13938	COQ2, COQ3, COQ5, COQ6, HSP90AA1	0.277778
REACTOME_PERK_REGULATES_GENE_EXPRESSION	2.61732e-05	0.000366089	8	21	637	13930	EXOSC7, EXOSC9, ASNS, HSPA5, EXOSC2, EXOSC8, EIF2S1, HERPUD1	0.275862
REACTOME_TRANSCRIPTIONAL_REGULATION_BY_RUNX2	2.6737e-16	8.10279e-15	30	79	615	13872	PSMA5, PSMD4, PSMD14, PSMD6, PSMD2, CCNB1, SKP1, PSMB1, PSMA2, PSMC2, PSMB7, PSMD13, PSMA1, PSMC3, PSME2, PSMA6, PSMC6, PSMA3, PSMC1, PSMA4, PSMB6, UBB, PSMD11, PSMB3, PSMD3, PSMD12, PSMF1, PSMA7, PSMD8, PSMC4	0.275229
REACTOME_COPI_INDEPENDENT_GOLGI_TO_ER_RETROGRADE_TRAFFIC	8.25253e-07	1.37458e-05	11	29	634	13922	CAPZB, TUBA4A, DYNC1LI1, TUBB2A, CAPZA2, TUBB4B, TUBA1B, TUBA1A, TUBA1C, ACTR10, TUBB6	0.275
BIOCARTA_VEGF_PATHWAY	0.000295663	0.00341342	6	16	639	13935	EIF2B3, EIF2B4, EIF2B1, EIF2S1, EIF2B2, ELAVL1	0.272727
REACTOME_MITOTIC_METAPHASE_AND_ANAPHASE	1.46885e-26	8.01256e-24	51	137	594	13814	NUDC, CDC20, PSMA5, PSMD4, LMNA, VRK2, BUB1, PSMD14, TUBA4A, SEC13, DYNC1LI1, PSMD6, PSMD2, MAD2L1, CENPH, PTTG1, TUBB2A, PSMB1, PSMA2, PSMC2, PSMB7, TUBB4B, PSMD13, PSMA1, PSMC3, TUBA1B, TUBA1A, TUBA1C, NUP37, PSME2, PSMA6, PSMC6, PSMA3, PSMC1, VRK1, PSMA4, PLK1, PSMB6, UBB, PSMD11, PSMB3, PSMD3, PSMD12, BIRC5, TUBB6, PSMF1, PSMA7, PSMD8, PSMC4, PPP2R1A, CENPM	0.271277
REACTOME_C_TYPE_LECTIN_RECEPTORS_CLRS	1.73838e-15	4.863e-14	29	79	616	13872	PSMA5, PSMD4, PSMD14, PSMD6, PSMD2, SKP1, PSMB1, PSMA2, PSMC2, PSMB7, PSMD13, PSMA1, PSMC3, PSME2, PSMA6, PSMC6, PSMA3, PSMC1, PSMA4, PSMB6, UBB, PSMD11, PSMB3, PSMD3, PSMD12, PSMF1, PSMA7, PSMD8, PSMC4	0.268519
REACTOME_PYRUVATE_METABOLISM_AND_CITRIC_ACID_TCA_CYCLE	1.31125e-07	2.30738e-06	13	36	632	13915	SDHB, FH, SUCLG1, PDHB, SDHA, MDH2, PDHA1, IDH3G, LDHA, SUCLA2, IDH3A, SLC16A3, IDH3B	0.265306
KEGG_PATHOGENIC_ESCHERICHIA_COLI_INFECTION	1.40957e-06	2.29528e-05	11	31	634	13920	YWHAQ, TUBA4A, NCL, TUBB2A, ACTB, TUBB4B, TUBA1B, TUBA1A, TUBA1C, KRT18, TUBB6	0.261905
REACTOME_MITOTIC_G1_G1_S_PHASES	2.19139e-19	8.10443e-18	38	108	607	13843	HDAC1, PSMA5, PSMD4, ORC4, PSMD14, PSMD6, PSMD2, CCNB1, CDK7, CCNH, SKP1, PSMB1, PSMA2, MCM7, PSMC2, PSMB7, PSMD13, PSMA1, PSMC3, PSME2, PSMA6, PSMC6, PSMA3, PSMC1, PSMA4, PSMB6, UBB, PSMD11, PSMB3, PSMD3, PSMD12, TK1, TYMS, PSMF1, PSMA7, PSMD8, PSMC4, PPP2R1A	0.260274
REACTOME_DNA_REPLICATION	2.0977e-16	6.63361e-15	32	92	613	13859	PSMA5, PSMD4, ORC4, PSMD14, PSMD6, PSMD2, SKP1, PSMB1, PSMA2, RFC2, MCM7, PSMC2, PSMB7, PSMD13, PSMA1, PSMC3, PSME2, PSMA6, PSMC6, PSMA3, PSMC1, PSMA4, PSMB6, UBB, PSMD11, PSMB3, PSMD3, PSMD12, PSMF1, PSMA7, PSMD8, PSMC4	0.258065
REACTOME_FC_EPSILON_RECEPTOR_FCERI_SIGNALING	6.41369e-15	1.70667e-13	29	84	616	13867	PSMA5, PSMD4, PSMD14, PSMD6, PSMD2, SKP1, PSMB1, PSMA2, PSMC2, PSMB7, PSMD13, PSMA1, PSMC3, PSME2, PSMA6, PSMC6, PSMA3, PSMC1, PSMA4, PSMB6, UBB, PSMD11, PSMB3, PSMD3, PSMD12, PSMF1, PSMA7, PSMD8, PSMC4	0.256637
KEGG_BUTANOATE_METABOLISM	0.00049457	0.00547793	6	18	639	13933	PDHB, ALDH7A1, ACAT2, PDHA1, ACAT1, ECHS1	0.25
REACTOME_GLUCONEOGENESIS	0.00049457	0.00547793	6	18	639	13933	ENO1, MDH1, MDH2, PGK1, GOT1, TPI1	0.25
REACTOME_ATF4_ACTIVATES_GENES_IN_RESPONSE_TO_ENDOPLASMIC_RETICULUM_STRESS	0.00049457	0.00547793	6	18	639	13933	EXOSC7, EXOSC9, ASNS, EXOSC2, EXOSC8, HERPUD1	0.25
REACTOME_CYCLIN_A_B1_B2_ASSOCIATED_EVENTS_DURING_G2_M_TRANSITION	0.00049457	0.00547793	6	18	639	13933	CCNB1, CDK7, CCNH, CCNB2, PLK1, PPP2R1A	0.25
REACTOME_MITOTIC_G2_G2_M_PHASES	4.09965e-22	2.55584e-20	46	141	599	13810	PSMA5, PSMD4, NME7, PSMD14, TUBA4A, PSMD6, PSMD2, CCNB1, CDK7, CCNH, SKP1, TUBB2A, HSP90AB1, PSMB1, PSMA2, PSMC2, PSMB7, TUBB4B, PSMD13, PSMA1, PSMC3, TUBA1B, TUBA1A, TUBA1C, PSME2, PSMA6, PSMC6, PSMA3, PSMC1, HSP90AA1, CCNB2, PSMA4, PLK1, PSMB6, UBB, PSMD11, PSMB3, PSMD3, TUBG1, PSMD12, TUBB6, PSMF1, PSMA7, PSMD8, PSMC4, PPP2R1A	0.245989
KEGG_GLYCOLYSIS_GLUCONEOGENESIS	2.48434e-05	0.000352002	9	28	636	13923	ENO1, PDHB, ADH5, ALDH7A1, PDHA1, PGK1, LDHA, TPI1, PKM	0.243243
REACTOME_G2_M_CHECKPOINTS	3.60219e-16	1.07671e-14	34	109	611	13842	PSMA5, PSMD4, YWHAQ, ORC4, PSMD14, PSMD6, PSMD2, CCNB1, PSMB1, PSMA2, RFC2, MCM7, PSMC2, PSMB7, PSMD13, PSMA1, PSMC3, PSME2, PSMA6, PSMC6, PSMA3, PSMC1, CCNB2, PSMA4, PSMB6, UBB, PSMD11, PSMB3, PSMD3, PSMD12, PSMF1, PSMA7, PSMD8, PSMC4	0.237762
REACTOME_INTERLEUKIN_12_SIGNALING	3.12899e-05	0.0004294	9	29	636	13922	ARF1, HNRNPDL, TCP1, HNRNPA2B1, TALDO1, GSTO1, PSME2, ANXA2, SNRPA1	0.236842
REACTOME_PTEN_REGULATION	8.53083e-15	2.18991e-13	31	100	614	13851	HDAC1, PSMA5, PSMD4, PSMD14, PSMD6, PSMD2, PSMB1, PSMA2, PSMC2, RBBP7, RRAGA, PSMB7, PSMD13, PSMA1, PSMC3, PSME2, PSMA6, PSMC6, PSMA3, PSMC1, PSMA4, PSMB6, UBB, PSMD11, PSMB3, PSMD3, PSMD12, PSMF1, PSMA7, PSMD8, PSMC4	0.236641
REACTOME_BETA_CATENIN_INDEPENDENT_WNT_SIGNALING	2.50963e-13	6.01759e-12	28	92	617	13859	PSMA5, PSMD4, PSMD14, PSMD6, PSMD2, PSMB1, PSMA2, PSMC2, PSMB7, PSMD13, PSMA1, PSMC3, PSME2, PSMA6, PSMC6, PSMA3, PSMC1, PSMA4, PSMB6, UBB, PSMD11, PSMB3, PSMD3, PSMD12, PSMF1, PSMA7, PSMD8, PSMC4	0.233333
REACTOME_COOPERATION_OF_PDCL_PHLP1_AND_TRIC_CCT_IN_G_PROTEIN_BETA_FOLDING	0.000266296	0.00310726	7	23	638	13928	CCT4, CCT7, CCT5, TCP1, CCT6A, CCT2, CCT8	0.233333
REACTOME_HIV_INFECTION	1.41951e-22	9.99149e-21	50	167	595	13784	GTF2B, PSMA5, PSMD4, ARF1, PSMD14, XRCC5, SEC13, PSMD6, PSMD2, SLC25A4, CDK7, CCNH, SKP1, HLA-A, PSMB1, PSMA2, PSMC2, SLC25A5, PSMB7, CDK9, PSMD13, PSMA1, TSG101, PSMC3, POLR2G, AAAS, NUP37, RAN, PSME2, PSMA6, PSMC6, PSMA3, PSMC1, PSMA4, NUP93, POLR2C, PSMB6, UBB, PSMD11, PSMB3, PSMD3, PSMD12, PSMF1, RAE1, NELFCD, PSMA7, PSMD8, PSMC4, RANBP1, XRCC6	0.230415
REACTOME_PROTEIN_FOLDING	8.89279e-09	1.78019e-07	18	62	627	13889	CCT4, CCT7, TUBA4A, CCT5, TUBB2A, TBCC, TCP1, ACTB, CCT6A, VBP1, TUBB4B, TUBA1B, TUBA1A, TUBA1C, CCT2, WRAP53, TUBB6, CCT8	0.225
REACTOME_KINESINS	4.84936e-05	0.00064916	9	31	636	13920	TUBA4A, KIF3A, KIF20A, TUBB2A, TUBB4B, TUBA1B, TUBA1A, TUBA1C, TUBB6	0.225
REACTOME_INTRAFLAGELLAR_TRANSPORT	7.236e-06	0.000108889	11	38	634	13913	DYNC2LI1, TUBA4A, KIF3A, TUBB2A, WDR34, TUBB4B, TUBA1B, TUBA1A, TUBA1C, CLUAP1, TUBB6	0.22449
REACTOME_PROGRAMMED_CELL_DEATH	2.59438e-15	7.07617e-14	34	118	611	13833	PSMA5, PSMD4, LMNA, YWHAQ, PSMD14, PSMD6, PSMD2, CASP6, PSMB1, PSMA2, PSMC2, BCAP31, PSMB7, PSMD13, PSMA1, PSMC3, HMGB1, PSME2, PSMA6, PSMC6, PSMA3, PSMC1, PSMA4, PSMB6, UBB, PSMD11, PSMB3, PSMD3, PSMD12, PSMF1, PSMA7, DAPK3, PSMD8, PSMC4	0.223684
REACTOME_RECYCLING_PATHWAY_OF_L1	0.000140325	0.00172016	8	28	637	13923	TUBA4A, TUBB2A, ACTB, TUBB4B, TUBA1B, TUBA1A, TUBA1C, TUBB6	0.222222
REACTOME_S_PHASE	7.26389e-15	1.90962e-13	34	123	611	13828	PSMA5, PSMD4, ORC4, PSMD14, PSMD6, PSMD2, CDK7, CCNH, SKP1, PSMB1, PSMA2, RFC2, MCM7, PSMC2, PSMB7, PSMD13, PSMA1, PSMC3, PSME2, PSMA6, PSMC6, PSMA3, PSMC1, PSMA4, PSMB6, UBB, PSMD11, PSMB3, PSMD3, PSMD12, PSMF1, PSMA7, PSMD8, PSMC4	0.216561
REACTOME_ASSOCIATION_OF_TRIC_CCT_WITH_TARGET_PROTEINS_DURING_BIOSYNTHESIS	0.000172182	0.00208723	8	29	637	13922	CCT4, CCT7, CCT5, TCP1, CCT6A, CCT2, WRAP53, CCT8	0.216216
REACTOME_TRNA_AMINOACYLATION	7.30672e-05	0.000911044	9	33	636	13918	EPRS, FARSB, PPA2, AIMP1, HARS, RARS, AIMP2, YARS2, FARSA	0.214286
REACTOME_COPI_MEDIATED_ANTEROGRADE_TRANSPORT	2.01734e-08	3.79468e-07	18	66	627	13885	CAPZB, CD55, ARF1, TUBA4A, DYNC1LI1, COPB2, TMED9, TUBB2A, CAPZA2, TUBB4B, COPB1, TUBA1B, TUBA1A, TUBA1C, ACTR10, TUBB6, NAPA, KDELR3	0.214286
REACTOME_UB_SPECIFIC_PROCESSING_PROTEASES	2.43133e-15	6.7154e-14	36	134	609	13817	CDC20, PSMA5, PSMD4, PSMD14, PSMD6, RUVBL1, PSMD2, PSMB1, PSMA2, PSMC2, VDAC3, PSMB7, PSMD13, PSMA1, PSMC3, OTUB1, RCE1, PSME2, PSMA6, PSMC6, PSMA3, PSMC1, PSMA4, PSMB6, UBB, PSMD11, PSMB3, PSMD3, PTRH2, PSMD12, PSMF1, PSMA7, ADRM1, PSMD8, PSMC4, UFD1	0.211765
REACTOME_NUCLEAR_ENVELOPE_BREAKDOWN	1.32956e-05	0.000192125	11	41	634	13910	LMNA, VRK2, SEC13, CCNB1, AAAS, NUP37, VRK1, CCNB2, PLK1, NUP93, RAE1	0.211538
REACTOME_FORMATION_OF_TC_NER_PRE_INCISION_COMPLEX	1.32956e-05	0.000192125	11	41	634	13910	PPIE, COPS4, CDK7, CCNH, COPS6, COPS5, POLR2G, POLR2C, UBB, ZNF830, GPS1	0.211538
REACTOME_DNA_DAMAGE_RECOGNITION_IN_GG_NER	0.000209753	0.00250099	8	30	637	13921	RUVBL1, ACTL6A, COPS4, ACTB, COPS6, COPS5, UBB, GPS1	0.210526
PID_MYC_ACTIV_PATHWAY	7.87142e-07	1.32119e-05	15	60	630	13891	ENO1, HSPD1, NCL, RUVBL1, ACTL6A, EIF4E, CCNB1, LDHA, PRDX3, EIF2S1, HSP90AA1, EIF4A1, TK1, BIRC5, RUVBL2	0.2
REACTOME_TRANSCRIPTIONAL_REGULATION_BY_RUNX1	1.24067e-13	3.00795e-12	34	138	611	13813	HDAC1, PSMA5, PSMD4, PSMD14, PSMD6, ACTL6A, PSMD2, CDK7, CCNH, PSMB1, PSMA2, PSMC2, PSMB7, PSMD13, PSMA1, PSMC3, PSME2, PSMA6, PSMC6, PSMA3, PSMC1, PSMA4, PSMB6, UBB, PSMD11, PSMB3, PSMD3, PSMD12, PSMF1, PSMA7, PSMD8, PSMC4, PRMT1, SMARCB1	0.197674
REACTOME_TCF_DEPENDENT_SIGNALING_IN_RESPONSE_TO_WNT	2.89179e-13	6.85857e-12	33	134	612	13817	HDAC1, PSMA5, PSMD4, PSMD14, PSMD6, RUVBL1, PSMD2, PSMB1, PSMA2, PSMC2, PSMB7, PSMD13, PSMA1, PSMC3, DKK1, PSME2, PSMA6, PSMC6, PSMA3, PSMC1, LEO1, PSMA4, PSMB6, UBB, PSMD11, PSMB3, PSMD3, PSMD12, PSMF1, PSMA7, PSMD8, PSMC4, PPP2R1A	0.197605
REACTOME_MITOCHONDRIAL_PROTEIN_IMPORT	1.19264e-05	0.000174654	12	49	633	13902	MTX1, HSPD1, BCS1L, GRPEL1, COQ2, SLC25A4, IDH3G, PMPCA, TIMM23, ATP5F1B, TOMM40, SAMM50	0.196721
REACTOME_INTERLEUKIN_12_FAMILY_SIGNALING	0.000154169	0.00187931	9	37	636	13914	ARF1, HNRNPDL, TCP1, HNRNPA2B1, TALDO1, GSTO1, PSME2, ANXA2, SNRPA1	0.195652
REACTOME_NUCLEAR_PORE_COMPLEX_NPC_DISASSEMBLY	0.000867343	0.00901211	7	29	638	13922	SEC13, CCNB1, AAAS, NUP37, CCNB2, NUP93, RAE1	0.194444
REACTOME_REGULATION_OF_EXPRESSION_OF_SLITS_AND_ROBOS	2.65166e-12	6.09044e-11	31	129	614	13822	MAGOH, PSMA5, RBM8A, PSMD4, PSMD14, PSMD6, PSMD2, PSMB1, PSMA2, PSMC2, PSMB7, PSMD13, PSMA1, PSMC3, PSME2, PSMA6, PSMC6, PSMA3, PSMC1, PSMA4, PSMB6, UBB, PSMD11, PSMB3, PSMD3, PSMD12, EIF4A3, PSMF1, PSMA7, PSMD8, PSMC4	0.19375
REACTOME_RRNA_PROCESSING	1.41001e-14	3.56736e-13	38	161	607	13790	EBNA1BP2, WDR43, C1D, PNO1, MPHOSPH10, NOP58, NCL, EXOSC7, RRP9, GNL3, TRMT10C, EXOSC9, DIMT1, RIOK2, RPP40, WDR46, BYSL, LTV1, BUD23, LAS1L, DKC1, DCAF13, BOP1, RCL1, EXOSC2, EMG1, NOC4L, EXOSC8, TBL3, UTP4, NIP7, MRM3, TSR1, ELAC2, UTP18, NOL11, WDR18, RRP1	0.190955
REACTOME_COPI_DEPENDENT_GOLGI_TO_ER_RETROGRADE_TRAFFIC	1.57972e-06	2.5533e-05	15	64	630	13887	ARF1, TUBA4A, COPB2, KIF3A, KIF20A, TMED9, TUBB2A, TUBB4B, COPB1, TUBA1B, TUBA1A, TUBA1C, TUBB6, NAPA, KDELR3	0.189873
REACTOME_NEDDYLATION	8.46125e-15	2.18991e-13	39	167	606	13784	PSMA5, PSMD4, PSMD14, PSMD6, PSMD2, COPS4, COMMD10, SKP1, PSMB1, PSMA2, COPS6, PSMC2, RBBP7, COPS5, DCAF13, PSMB7, PSMD13, PSMA1, PSMC3, DCUN1D5, PSME2, PSMA6, PSMC6, PSMA3, PSMC1, PSMA4, NAE1, PSMB6, UBB, PSMD11, PSMB3, PSMD3, PSMD12, BIRC5, GPS1, PSMF1, PSMA7, PSMD8, PSMC4	0.18932
KEGG_ANTIGEN_PROCESSING_AND_PRESENTATION	0.000511919	0.00564145	8	35	637	13916	HLA-A, HLA-C, HLA-B, HSP90AB1, HSPA5, PSME2, HSP90AA1, PDIA3	0.186047
REACTOME_RRNA_PROCESSING_IN_THE_NUCLEUS_AND_CYTOSOL	4.08954e-13	9.59504e-12	35	154	610	13797	EBNA1BP2, WDR43, C1D, PNO1, MPHOSPH10, NOP58, NCL, EXOSC7, RRP9, GNL3, EXOSC9, DIMT1, RIOK2, RPP40, WDR46, BYSL, LTV1, BUD23, LAS1L, DKC1, DCAF13, BOP1, RCL1, EXOSC2, EMG1, NOC4L, EXOSC8, TBL3, UTP4, NIP7, TSR1, UTP18, NOL11, WDR18, RRP1	0.185185
REACTOME_RESOLUTION_OF_SISTER_CHROMATID_COHESION	2.32502e-08	4.33606e-07	21	93	624	13858	NUDC, CDC20, BUB1, TUBA4A, SEC13, DYNC1LI1, MAD2L1, CCNB1, CENPH, TUBB2A, TUBB4B, TUBA1B, TUBA1A, TUBA1C, NUP37, CCNB2, PLK1, BIRC5, TUBB6, PPP2R1A, CENPM	0.184211
KEGG_N_GLYCAN_BIOSYNTHESIS	0.000601824	0.00650089	8	36	637	13915	DDOST, ALG6, RFT1, ALG3, ALG2, ALG8, ALG1, DPM1	0.181818
REACTOME_BIOSYNTHESIS_OF_THE_N_GLYCAN_PRECURSOR_DOLICHOL_LIPID_LINKED_OLIGOSACCHARIDE_LLO_AND_TRANSFER_TO_A_NASCENT_PROTEIN	3.22165e-05	0.000439352	12	55	633	13896	ALG6, UAP1, NAGK, RFT1, ALG3, GMDS, NANS, ALG2, DOLK, ALG8, ALG1, DPM1	0.179104
PID_PLK1_PATHWAY	0.000704057	0.00742151	8	37	637	13914	NUDC, CDC20, BUB1, CCNB1, KIF20A, PLK1, TUBG1, PPP2R1A	0.177778
REACTOME_UNFOLDED_PROTEIN_RESPONSE_UPR	4.12063e-06	6.4223e-05	15	70	630	13881	LMNA, PDIA6, EXOSC7, SRPRB, DNAJB11, EXOSC9, ASNS, HSPA5, EXOSC2, EXOSC8, EIF2S1, HERPUD1, ATP6V0D1, XBP1, KDELR3	0.176471
REACTOME_M_PHASE	1.4279e-20	6.7732e-19	60	280	585	13671	NUDC, CDC20, PSMA5, PSMD4, LMNA, NME7, VRK2, BUB1, PSMD14, TUBA4A, SEC13, DYNC1LI1, PSMD6, PSMD2, MAD2L1, CCNB1, CENPH, KIF20A, PTTG1, TUBB2A, PSMB1, PSMA2, PSMC2, PSMB7, TUBB4B, PSMD13, PSMA1, PSMC3, TUBA1B, TUBA1A, TUBA1C, AAAS, NUP37, PSME2, PSMA6, PSMC6, PSMA3, PSMC1, VRK1, HSP90AA1, CCNB2, PSMA4, PLK1, NUP93, PSMB6, UBB, PSMD11, PSMB3, PSMD3, TUBG1, PSMD12, BIRC5, TUBB6, PSMF1, RAE1, PSMA7, …	0.176471
REACTOME_SIGNALING_BY_NOTCH	3.52535e-11	7.84929e-10	31	145	614	13806	HDAC1, PSMA5, PSMD4, PSMD14, PSMD6, PSMD2, SKP1, PSMB1, PSMA2, PSMC2, PSMB7, PSMD13, PSMA1, PSMC3, PSME2, PSMA6, PSMC6, DLGAP5, PSMA3, PSMC1, PSMA4, PSMB6, UBB, PSMD11, PSMB3, PSMD3, PSMD12, PSMF1, PSMA7, PSMD8, PSMC4	0.176136
REACTOME_METABOLISM_OF_RNA	3.31098e-38	7.22456e-35	113	533	532	13418	DNAJC8, SNRNP40, PPIE, PPIH, EBNA1BP2, MAGOH, PSMA5, WDR77, BCAS2, RBM8A, SF3B4, PSMD4, EPRS, WDR43, SRSF7, C1D, PNO1, MPHOSPH10, PSMD14, NOP58, NCL, SEC13, EXOSC7, RRP9, GNL3, PSMD6, TRMT10C, PSMD2, EIF4E, EXOSC9, PLRG1, DIMT1, CDK7, CCNH, RIOK2, THOC3, RPP40, WDR46, BYSL, LTV1, PSMB1, HNRNPA2B1, PSMA2, BUD23, PSMC2, GPKOW, LAS1L, CSTF2, DKC1, DCAF13, PUF60, BOP1, RCL1, PSMB7, EXOSC2, PSMD13, PS…	0.174923
REACTOME_CELL_CYCLE_CHECKPOINTS	7.35874e-16	2.16983e-14	46	217	599	13734	NUDC, CDC20, PSMA5, PSMD4, YWHAQ, BUB1, ORC4, PSMD14, SEC13, DYNC1LI1, PSMD6, PSMD2, MAD2L1, CCNB1, CENPH, PSMB1, PSMA2, RFC2, MCM7, PSMC2, PSMB7, PSMD13, PSMA1, PSMC3, NUP37, PSME2, PSMA6, PSMC6, PSMA3, PSMC1, CCNB2, PSMA4, PLK1, PSMB6, UBB, PSMD11, PSMB3, PSMD3, PSMD12, BIRC5, PSMF1, PSMA7, PSMD8, PSMC4, PPP2R1A, CENPM	0.174905
REACTOME_GOLGI_TO_ER_RETROGRADE_TRANSPORT	3.11117e-07	5.34534e-06	19	91	626	13860	CAPZB, ARF1, TUBA4A, DYNC1LI1, COPB2, KIF3A, KIF20A, TMED9, TUBB2A, CAPZA2, TUBB4B, COPB1, TUBA1B, TUBA1A, TUBA1C, ACTR10, TUBB6, NAPA, KDELR3	0.172727
REACTOME_TRNA_PROCESSING_IN_THE_NUCLEUS	0.000202398	0.00242656	10	48	635	13903	SEC13, RPP40, CSTF2, AAAS, NUP37, RAN, NUP93, ELAC2, RAE1, RTCB	0.172414
REACTOME_MHC_CLASS_II_ANTIGEN_PRESENTATION	2.80102e-06	4.42885e-05	16	77	629	13874	CAPZB, ARF1, TUBA4A, SEC13, DYNC1LI1, KIF3A, KIF20A, TUBB2A, CAPZA2, TUBB4B, CTSC, TUBA1B, TUBA1A, TUBA1C, ACTR10, TUBB6	0.172043
REACTOME_MITOCHONDRIAL_TRANSLATION	3.2397e-06	5.08563e-05	16	78	629	13873	MRPL19, MRPS9, MRPL3, MRPS22, MRPL47, MRPL1, MRPS30, MRPL13, MRPS35, TSFM, MRPS31, MRPL46, ERAL1, MRPS23, MRPL4, MRPL39	0.170213
REACTOME_TRANSLOCATION_OF_SLC2A4_GLUT4_TO_THE_PLASMA_MEMBRANE	0.000234214	0.00276246	10	49	635	13902	YWHAQ, TUBA4A, KIF3A, TUBB2A, ACTB, TUBB4B, TUBA1B, TUBA1A, TUBA1C, TUBB6	0.169492
REACTOME_GLUCOSE_METABOLISM	2.93582e-05	0.000405441	13	64	632	13887	ENO1, MDH1, SEC13, MDH2, PGK1, GOT1, TPI1, AAAS, NUP37, PKM, NUP93, RAE1, PPP2R1A	0.168831
REACTOME_TRANSCRIPTION_COUPLED_NUCLEOTIDE_EXCISION_REPAIR_TC_NER	2.93582e-05	0.000405441	13	64	632	13887	PPIE, COPS4, CDK7, CCNH, RFC2, COPS6, COPS5, POLR2G, POLR2C, UBB, ZNF830, GPS1, XRCC1	0.168831
KEGG_RNA_DEGRADATION	0.000543161	0.0058964	9	45	636	13906	ENO1, C1D, HSPD1, EXOSC7, EXOSC9, EXOSC2, DCPS, EXOSC8, WDR61	0.166667
REACTOME_DEADENYLATION_DEPENDENT_MRNA_DECAY	0.000543161	0.0058964	9	45	636	13906	EXOSC7, EIF4E, EXOSC9, EXOSC2, DCPS, EXOSC8, WDR61, EIF4A1, EIF4A3	0.166667
REACTOME_ER_TO_GOLGI_ANTEROGRADE_TRANSPORT	7.11497e-08	1.27253e-06	22	110	623	13841	CAPZB, CD55, ARF1, TUBA4A, SEC13, DYNC1LI1, COPB2, LMAN2, TMED9, TUBB2A, CAPZA2, TUBB4B, COPB1, CTSC, TRAPPC4, TUBA1B, TUBA1A, TUBA1C, ACTR10, TUBB6, NAPA, KDELR3	0.166667
REACTOME_DEUBIQUITINATION	1.61602e-12	3.75124e-11	39	202	606	13749	CDC20, PSMA5, PSMD4, UCHL5, PSMD14, PSMD6, RUVBL1, ACTL6A, PSMD2, PSMB1, ACTB, PSMA2, PSMC2, VDAC3, PSMB7, PSMD13, PSMA1, PSMC3, OTUB1, RCE1, PSME2, PSMA6, PSMC6, PSMA3, PSMC1, PSMA4, PSMB6, UBB, PSMD11, PSMB3, PSMD3, PTRH2, PSMD12, PSMF1, PSMA7, ADRM1, PSMD8, PSMC4, UFD1	0.161826
REACTOME_METABOLISM_OF_AMINO_ACIDS_AND_DERIVATIVES	1.42237e-14	3.56736e-13	47	248	598	13703	PSMA5, PHGDH, PSMD4, EPRS, PYCR2, PSMD14, PDHB, PSMD6, PSMD2, AIMP1, PAPSS1, ALDH7A1, RARS, PSMB1, AIMP2, PSMA2, ASNS, PSMC2, PDHA1, SMS, PSAT1, PSMB7, PSMD13, PSMA1, PSMC3, SLC3A2, ACAT1, GOT1, OAT, PSME2, PSMA6, PSMC6, PSMA3, PSMC1, PSMA4, FAH, NQO1, SRR, PSMB6, PSMD11, PSMB3, PSMD3, PSMD12, PSMF1, PSMA7, PSMD8, PSMC4	0.159322
REACTOME_GLYCOLYSIS	0.000406517	0.0046199	10	53	635	13898	ENO1, SEC13, PGK1, TPI1, AAAS, NUP37, PKM, NUP93, RAE1, PPP2R1A	0.15873
REACTOME_RHO_GTPASES_ACTIVATE_FORMINS	6.28068e-07	1.06236e-05	20	106	625	13845	NUDC, CDC20, BUB1, TUBA4A, SEC13, DYNC1LI1, MAD2L1, CENPH, TUBB2A, ACTB, TUBB4B, TUBA1B, TUBA1A, TUBA1C, NUP37, PLK1, BIRC5, TUBB6, PPP2R1A, CENPM	0.15873
REACTOME_SIGNALING_BY_ROBO_RECEPTORS	6.62533e-10	1.40354e-08	31	166	614	13785	MAGOH, PSMA5, RBM8A, PSMD4, PSMD14, PSMD6, PSMD2, PSMB1, PSMA2, PSMC2, PSMB7, PSMD13, PSMA1, PSMC3, PSME2, PSMA6, PSMC6, PSMA3, PSMC1, PSMA4, PSMB6, UBB, PSMD11, PSMB3, PSMD3, PSMD12, EIF4A3, PSMF1, PSMA7, PSMD8, PSMC4	0.15736
REACTOME_CELLULAR_RESPONSES_TO_STRESS	6.70952e-17	2.15297e-15	56	300	589	13651	CAPZB, PRDX1, PSMA5, PSMD4, PSMD14, TUBA4A, SEC13, DYNC1LI1, PSMD6, PSMD2, TUBB2A, HSP90AB1, PSMB1, PSMA2, PSMC2, CAPZA2, RBBP7, DNAJA1, PSMB7, HSPA5, TUBB4B, PSMD13, PSMA1, PSMC3, STIP1, HSPA14, PRDX3, TUBA1B, TUBA1A, TUBA1C, AAAS, NUP37, PSME2, PSMA6, PSMC6, ACTR10, PSMA3, PSMC1, HSP90AA1, PSMA4, NUP93, ACD, TERF2IP, PSMB6, UBB, PSMD11, PSMB3, PSMD3, PSMD12, TUBB6, PSMF1, RAE1, PSMA7, PRDX2, PS…	0.157303
REACTOME_NEUTROPHIL_DEGRANULATION	1.09491e-15	3.10272e-14	52	280	593	13671	DDOST, PPIE, PSMA5, CD58, ILF2, CD55, DEGS1, PSMD14, XRCC5, DYNC1LI1, PSMD6, NIT2, CD47, PTX3, PSMD2, HEXB, HLA-A, HLA-C, HLA-B, HSP90AB1, FUCA2, PSMB1, PSMA2, GUSB, PSMC2, PRDX4, SDCBP, GGH, ERP44, PSMB7, TUBB4B, PSMD13, COPB1, PSMC3, CTSC, DERA, CD63, PA2G4, CCT2, HMGB1, ACTR10, HSP90AA1, ANXA2, PKM, HMOX2, PSMD11, PSMD3, PSMD12, CPNE1, PLAUR, XRCC6, CCT8	0.156627
PID_TELOMERASE_PATHWAY	0.000463075	0.00523539	10	54	635	13897	HDAC1, XRCC5, NCL, RBBP7, DKC1, PINX1, HSP90AA1, ACD, TERF2IP, XRCC6	0.15625
REACTOME_INFECTIOUS_DISEASE	7.50188e-16	2.18255e-14	54	298	591	13653	GTF2B, PSMA5, PSMD4, ARF1, PSMD14, XRCC5, SEC13, PSMD6, PSMD2, SLC25A4, CDK7, CCNH, SKP1, HLA-A, HSP90AB1, PSMB1, PSMA2, PSMC2, SLC25A5, PSMB7, CDK9, PSMD13, PSMA1, TSG101, PSMC3, POLR2G, CD9, AAAS, NUP37, RAN, PSME2, PSMA6, PSMC6, PSMA3, PSMC1, HSP90AA1, PSMA4, NUP93, POLR2C, PSMB6, UBB, PSMD11, PSMB3, PSMD3, PSMD12, KPNA2, PSMF1, RAE1, NELFCD, PSMA7, PSMD8, PSMC4, RANBP1, XRCC6	0.153409
REACTOME_THE_CITRIC_ACID_TCA_CYCLE_AND_RESPIRATORY_ELECTRON_TRANSPORT	5.08847e-08	9.25254e-07	25	138	620	13813	SDHB, NDUFS2, FH, SUCLG1, UQCRC1, PDHB, SDHA, NDUFAF4, MDH2, PDHA1, IDH3G, LDHA, NDUFS3, ATP5F1C, NDUFA9, ATP5F1B, SUCLA2, NDUFAF1, IDH3A, TRAP1, UQCRC2, SLC16A3, IDH3B, NDUFAF5, UQCRFS1	0.153374
REACTOME_ASPARAGINE_N_LINKED_GLYCOSYLATION	4.95924e-12	1.12719e-10	40	221	605	13730	CAPZB, DDOST, ALG6, UAP1, CD55, ARF1, NAGK, TUBA4A, SEC13, DYNC1LI1, RFT1, COPB2, ALG3, LMAN2, TMED9, GMDS, TUBB2A, CAPZA2, DERL1, NANS, ALG2, DOLK, TUBB4B, COPB1, ALG8, CTSC, TRAPPC4, TUBA1B, TUBA1A, TUBA1C, ACTR10, PSMC1, PDIA3, ALG1, DERL2, UBB, TUBB6, DPM1, NAPA, KDELR3	0.153257
REACTOME_TRANSPORT_OF_MATURE_TRANSCRIPT_TO_CYTOPLASM	0.000191667	0.0023106	12	68	633	13883	MAGOH, RBM8A, SRSF7, SEC13, EIF4E, THOC3, AAAS, NUP37, NUP93, EIF4A3, RAE1, DDX39A	0.15
REACTOME_NUCLEOTIDE_EXCISION_REPAIR	2.27556e-05	0.000324527	16	93	629	13858	PPIE, RUVBL1, ACTL6A, COPS4, CDK7, CCNH, ACTB, RFC2, COPS6, COPS5, POLR2G, POLR2C, UBB, ZNF830, GPS1, XRCC1	0.146789
REACTOME_CELL_CYCLE_MITOTIC	5.5139e-19	1.97235e-17	70	411	575	13540	NUDC, HDAC1, CDC20, PSMA5, PSMD4, LMNA, NME7, VRK2, BUB1, ORC4, PSMD14, TUBA4A, SEC13, DYNC1LI1, PSMD6, PSMD2, MAD2L1, CCNB1, CENPH, CDK7, CCNH, SKP1, KIF20A, PTTG1, TUBB2A, HSP90AB1, PSMB1, PSMA2, RFC2, MCM7, PSMC2, PSMB7, TUBB4B, PSMD13, PSMA1, PSMC3, TUBA1B, TUBA1A, TUBA1C, AAAS, NUP37, PSME2, PSMA6, PSMC6, PSMA3, PSMC1, VRK1, HSP90AA1, CCNB2, PSMA4, PLK1, NUP93, PSMB6, UBB, PSMD11, PSMB3, PSM…	0.14553
REACTOME_SIGNALING_BY_WNT	9.71922e-10	2.01975e-08	34	201	611	13750	HDAC1, PSMA5, PSMD4, PSMD14, PSMD6, RUVBL1, PSMD2, SKP1, PSMB1, PSMA2, PSMC2, PSMB7, PSMD13, PSMA1, PSMC3, DKK1, PSME2, PSMA6, PSMC6, PSMA3, PSMC1, LEO1, PSMA4, PSMB6, UBB, PSMD11, PSMB3, PSMD3, PSMD12, PSMF1, PSMA7, PSMD8, PSMC4, PPP2R1A	0.144681
REACTOME_GLOBAL_GENOME_NUCLEOTIDE_EXCISION_REPAIR_GG_NER	0.000273111	0.00316983	12	71	633	13880	RUVBL1, ACTL6A, COPS4, CDK7, CCNH, ACTB, RFC2, COPS6, COPS5, UBB, GPS1, XRCC1	0.144578
KEGG_SPLICEOSOME	9.34772e-06	0.000137816	18	107	627	13844	SNRNP40, PPIE, PPIH, MAGOH, BCAS2, RBM8A, SF3B4, SRSF7, PLRG1, THOC3, PUF60, SNRPA1, EIF4A3, SNRPB2, CTNNBL1, HNRNPM, SNRPA, PRPF31	0.144
REACTOME_TRANSPORT_TO_THE_GOLGI_AND_SUBSEQUENT_MODIFICATION	1.11899e-06	1.83582e-05	22	132	623	13819	CAPZB, CD55, ARF1, TUBA4A, SEC13, DYNC1LI1, COPB2, LMAN2, TMED9, TUBB2A, CAPZA2, TUBB4B, COPB1, CTSC, TRAPPC4, TUBA1B, TUBA1A, TUBA1C, ACTR10, TUBB6, NAPA, KDELR3	0.142857
REACTOME_MAPK_FAMILY_SIGNALING_CASCADES	4.18595e-09	8.5362e-08	32	192	613	13759	PSMA5, PSMD4, PSMD14, PSMD6, PSMD2, PSMB1, ACTB, SEPT7, PSMA2, PSMC2, PSMB7, PSMD13, PSMA1, PSMC3, PSME2, PSMA6, PSMC6, PSMA3, PSMC1, PSMA4, PSMB6, UBB, PSMD11, PSMB3, PSMD3, ETV4, PSMD12, PSMF1, PSMA7, PSMD8, PSMC4, PPP2R1A	0.142857
REACTOME_RESPONSE_TO_ELEVATED_PLATELET_CYTOSOLIC_CA2PLUS	0.000306081	0.0035151	12	72	633	13879	ECM1, TAGLN2, SCCPDH, TUBA4A, ANXA5, TIMP1, MAGED2, CLU, HSPA5, CD9, CD63, LGALS3BP	0.142857
REACTOME_OTHER_INTERLEUKIN_SIGNALING	1.43367e-08	2.79309e-07	30	181	615	13770	PSMA5, PSMD4, PSMD14, PSMD6, PSMD2, PSMB1, ACTB, PSMA2, PSMC2, PSMB7, PSMD13, PSMA1, PSMC3, PSME2, PSMA6, PSMC6, PSMA3, PSMC1, PSMA4, PSMB6, UBB, PSMD11, PSMB3, PSMD3, PSMD12, PSMF1, PSMA7, PSMD8, PSMC4, PPP2R1A	0.14218
REACTOME_RECRUITMENT_OF_NUMA_TO_MITOTIC_CENTROSOMES	0.000342364	0.0039112	12	73	633	13878	NME7, TUBA4A, TUBB2A, TUBB4B, TUBA1B, TUBA1A, TUBA1C, HSP90AA1, PLK1, TUBG1, TUBB6, PPP2R1A	0.141176
REACTOME_TRNA_PROCESSING	7.02871e-05	0.000881416	15	92	630	13859	EPRS, SEC13, TRMT10C, RPP40, CSTF2, AAAS, METTL1, NUP37, RAN, NUP93, ELAC2, TRMT6, TP53RK, RAE1, RTCB	0.140187
REACTOME_CELL_CYCLE	2.6813e-19	9.751e-18	78	495	567	13456	NUDC, HDAC1, CDC20, PSMA5, PSMD4, LMNA, NME7, YWHAQ, VRK2, BUB1, ORC4, PSMD14, TUBA4A, SEC13, DYNC1LI1, PSMD6, RUVBL1, PSMD2, MAD2L1, CCNB1, CENPH, CDK7, CCNH, SKP1, KIF20A, PTTG1, TUBB2A, HSP90AB1, PSMB1, PSMA2, RFC2, MCM7, PSMC2, RBBP7, DKC1, PSMB7, TUBB4B, PSMD13, PSMA1, PSMC3, TUBA1B, TUBA1A, TUBA1C, AAAS, NUP37, PSME2, PSMA6, PSMC6, PSMA3, PSMC1, VRK1, HSP90AA1, CCNB2, PSMA4, PLK1, NUP93, AC…	0.136126
REACTOME_PROCESSING_OF_CAPPED_INTRON_CONTAINING_PRE_MRNA	1.52444e-08	2.94366e-07	32	204	613	13747	DNAJC8, SNRNP40, PPIE, PPIH, MAGOH, BCAS2, RBM8A, SF3B4, SRSF7, SEC13, EIF4E, PLRG1, THOC3, HNRNPA2B1, GPKOW, CSTF2, PUF60, POLR2G, AAAS, NUP37, SNRPA1, NUP93, POLR2C, EIF4A3, SNRPB2, CTNNBL1, RAE1, ELAVL1, HNRNPM, DDX39A, SNRPA, PRPF31	0.135593
KEGG_PARKINSONS_DISEASE	0.000119328	0.00147104	15	97	630	13854	SDHB, NDUFS2, UQCRC1, PPID, SLC25A4, SDHA, SLC25A5, VDAC3, NDUFS3, ATP5F1C, NDUFA9, ATP5F1B, UQCRC2, UBB, UQCRFS1	0.133929
REACTOME_CELLULAR_RESPONSES_TO_EXTERNAL_STIMULI	1.86592e-14	4.57465e-13	59	382	586	13569	CAPZB, PRDX1, PSMA5, PSMD4, PSMD14, TUBA4A, SEC13, DYNC1LI1, PSMD6, PSMD2, TUBB2A, HSP90AB1, PSMB1, PSMA2, PSMC2, CAPZA2, RBBP7, MTERF3, RRAGA, DNAJA1, PSMB7, HSPA5, TUBB4B, PSMD13, PSMA1, PSMC3, STIP1, HSPA14, PRDX3, TUBA1B, TUBA1A, TUBA1C, AAAS, NUP37, PSME2, PSMA6, PSMC6, ACTR10, PSMA3, PSMC1, HSP90AA1, PSMA4, NUP93, ACD, TERF2IP, PSMB6, UBB, PSMD11, PSMB3, PSMD3, PSMD12, TUBB6, PSMF1, RAE1, P…	0.133787
REACTOME_INTRACELLULAR_SIGNALING_BY_SECOND_MESSENGERS	1.60726e-08	3.07634e-07	33	216	612	13735	HDAC1, PSMA5, PSMD4, PSMD14, PSMD6, PSMD2, PSMB1, PSMA2, PSMC2, RBBP7, RRAGA, PSMB7, PSMD13, PSMA1, PSMC3, PSME2, PSMA6, PSMC6, PSMA3, PSMC1, PSMA4, PSMB6, UBB, PSMD11, PSMB3, PSMD3, PSMD12, KPNA2, PSMF1, PSMA7, PSMD8, PSMC4, PPP2R1A	0.13253
KEGG_OOCYTE_MEIOSIS	0.000713008	0.00747973	12	80	633	13871	CDC20, YWHAQ, CALM2, BUB1, MAD2L1, CCNB1, SKP1, PTTG1, PPP1CA, CCNB2, PLK1, PPP2R1A	0.130435
REACTOME_MRNA_SPLICING	2.3731e-06	3.80743e-05	24	162	621	13789	DNAJC8, SNRNP40, PPIE, PPIH, MAGOH, BCAS2, RBM8A, SF3B4, SRSF7, PLRG1, HNRNPA2B1, GPKOW, CSTF2, PUF60, POLR2G, SNRPA1, POLR2C, EIF4A3, SNRPB2, CTNNBL1, ELAVL1, HNRNPM, SNRPA, PRPF31	0.129032
REACTOME_MITOTIC_PROMETAPHASE	2.6116e-06	4.1595e-05	24	163	621	13788	NUDC, CDC20, NME7, BUB1, TUBA4A, SEC13, DYNC1LI1, MAD2L1, CCNB1, CENPH, TUBB2A, TUBB4B, TUBA1B, TUBA1A, TUBA1C, NUP37, HSP90AA1, CCNB2, PLK1, TUBG1, BIRC5, TUBB6, PPP2R1A, CENPM	0.128342
REACTOME_HIV_LIFE_CYCLE	5.94223e-05	0.000758243	18	125	627	13826	GTF2B, XRCC5, SEC13, CDK7, CCNH, CDK9, TSG101, POLR2G, AAAS, NUP37, RAN, NUP93, POLR2C, UBB, RAE1, NELFCD, RANBP1, XRCC6	0.125874
REACTOME_TRANSLATION	1.7006e-08	3.22671e-07	36	252	609	13699	DDOST, EIF3I, EIF2B3, EPRS, EIF2B4, MRPL19, MRPS9, FARSB, MRPL3, SRPRB, MRPS22, MRPL47, MRPL1, EIF4E, PPA2, AIMP1, MRPS30, HARS, RARS, AIMP2, MRPL13, SPCS2, MRPS35, YARS2, TSFM, EIF2B1, MRPS31, EIF2S1, EIF2B2, MRPL46, EIF4A1, ERAL1, MRPS23, MRPL4, FARSA, MRPL39	0.125
REACTOME_DISEASES_OF_SIGNAL_TRANSDUCTION	7.33297e-09	1.48153e-07	39	279	606	13672	HDAC1, PSMA5, PSMD4, LMNA, PSMD14, PSMD6, PSMD2, PAPSS1, SKP1, PSMB1, ACTB, PSMA2, PSMC2, PSMB7, PSMD13, PSMA1, PSMC3, POLR2G, DKK1, PSME2, PSMA6, PSMC6, PSMA3, PSMC1, HSP90AA1, PSMA4, POLR2C, PSMB6, DERL2, UBB, PSMD11, PSMB3, PSMD3, PSMD12, PSMF1, PSMA7, PSMD8, PSMC4, PPP2R1A	0.122642
REACTOME_INTRA_GOLGI_AND_RETROGRADE_GOLGI_TO_ER_TRAFFIC	2.57671e-05	0.000362734	21	152	624	13799	CAPZB, ARF1, TUBA4A, DYNC1LI1, COPB2, KIF3A, KIF20A, TMED9, TUBB2A, CAPZA2, TUBB4B, COPB1, TUBA1B, TUBA1A, TUBA1C, ARL1, ACTR10, TUBB6, PLIN3, NAPA, KDELR3	0.121387
REACTOME_CLASS_I_MHC_MEDIATED_ANTIGEN_PROCESSING_PRESENTATION	1.04253e-08	2.04937e-07	39	283	606	13668	CDC20, PSMA5, PSMD4, PSMD14, RNF25, SEC13, PSMD6, PSMD2, SKP1, HLA-A, HLA-C, HLA-B, PSMB1, PSMA2, PSMC2, BCAP31, PSMB7, HSPA5, PSMD13, PSMA1, PSMC3, PSME2, PSMA6, PSMC6, PSMA3, PSMC1, PDIA3, PSMA4, PSMB6, UBB, PSMD11, PSMB3, PSMD3, PSMD12, PSMF1, PSMA7, PSMD8, PSMC4, UBE2S	0.121118
KEGG_CELL_CYCLE	0.000644822	0.00689707	14	103	631	13848	HDAC1, CDC20, YWHAQ, BUB1, ORC4, MAD2L1, CCNB1, CDK7, CCNH, SKP1, PTTG1, MCM7, CCNB2, PLK1	0.119658
REACTOME_RESPIRATORY_ELECTRON_TRANSPORT_ATP_SYNTHESIS_BY_CHEMIOSMOTIC_COUPLING_AND_HEAT_PRODUCTION_BY_UNCOUPLING_PROTEINS	0.000702632	0.00742151	14	104	631	13847	SDHB, NDUFS2, UQCRC1, SDHA, NDUFAF4, NDUFS3, ATP5F1C, NDUFA9, ATP5F1B, NDUFAF1, TRAP1, UQCRC2, NDUFAF5, UQCRFS1	0.118644
REACTOME_ANTIGEN_PROCESSING:_UBIQUITINATION_PROTEASOME_DEGRADATION	4.6846e-07	7.98577e-06	32	241	613	13710	CDC20, PSMA5, PSMD4, PSMD14, RNF25, PSMD6, PSMD2, SKP1, PSMB1, PSMA2, PSMC2, PSMB7, PSMD13, PSMA1, PSMC3, PSME2, PSMA6, PSMC6, PSMA3, PSMC1, PSMA4, PSMB6, UBB, PSMD11, PSMB3, PSMD3, PSMD12, PSMF1, PSMA7, PSMD8, PSMC4, UBE2S	0.117216
REACTOME_CILIUM_ASSEMBLY	6.45494e-05	0.000818877	21	163	624	13788	DYNC2LI1, CCT4, TUBA4A, CCT5, KIF3A, TUBB2A, TCP1, WDR34, TUBB4B, ARL3, TUBA1B, TUBA1A, TUBA1C, CCT2, HSP90AA1, CLUAP1, PLK1, TUBG1, TUBB6, PPP2R1A, CCT8	0.11413
REACTOME_INNATE_IMMUNE_SYSTEM	1.77911e-14	4.41139e-13	77	604	568	13347	DDOST, PPIE, PSMA5, CD58, PSMD4, ILF2, CD55, DEGS1, PSMD14, XRCC5, DYNC1LI1, PSMD6, NIT2, CD47, PTX3, PSMD2, HEXB, SKP1, HLA-A, HLA-C, HLA-B, POLR1C, HSP90AB1, FUCA2, PSMB1, ACTB, PSMA2, GUSB, PSMC2, CAPZA2, PRDX4, CLU, SDCBP, GGH, ERP44, PSMB7, TUBB4B, PSMD13, COPB1, PSMA1, PSMC3, CTSC, CASP1, DERA, ATF1, CD63, PA2G4, CCT2, HMGB1, PSME2, PSMA6, PSMC6, ACTR10, PSMA3, PSMC1, HSP90AA1, ANXA2, PKM, …	0.113069
REACTOME_SIGNALING_BY_INTERLEUKINS	9.64076e-09	1.91238e-07	47	384	598	13567	PSMA5, PSMD4, ARF1, PSMD14, PSMD6, PSMD2, HNRNPDL, SKP1, TCP1, PSMB1, ACTB, HNRNPA2B1, PSMA2, PSMC2, TIMP1, ANXA1, PSMB7, PSMD13, TALDO1, PSMA1, PSMC3, CASP1, GSTO1, ATF1, HMGB1, PSME2, PSMA6, PSMC6, PSMA3, PSMC1, HSP90AA1, ANXA2, PSMA4, SNRPA1, PSMB6, UBB, PSMD11, PSMB3, PSMD3, PSMD12, BIRC5, PSMF1, PSMA7, PSMD8, NFKBIB, PSMC4, PPP2R1A	0.109049
REACTOME_PROTEIN_LOCALIZATION	0.000787308	0.00821964	16	131	629	13820	MTX1, HSPD1, BCS1L, HACL1, GRPEL1, COQ2, SLC25A4, ECI2, IDH3G, PMPCA, TIMM23, ATP5F1B, UBB, ASNA1, TOMM40, SAMM50	0.108844
KEGG_HUNTINGTONS_DISEASE	0.000671065	0.00714275	17	142	628	13809	SDHB, HDAC1, NDUFS2, UQCRC1, PPID, SLC25A4, SDHA, SLC25A5, VDAC3, NDUFS3, POLR2G, ATP5F1C, NDUFA9, ATP5F1B, UQCRC2, POLR2C, UQCRFS1	0.106918
REACTOME_ADAPTIVE_IMMUNE_SYSTEM	7.15028e-10	1.50018e-08	57	481	588	13470	CAPZB, CDC20, PSMA5, PSMD4, ARF1, PSMD14, RNF25, TUBA4A, SEC13, DYNC1LI1, PSMD6, PSMD2, KIF3A, SKP1, KIF20A, TUBB2A, HLA-A, HLA-C, HLA-B, PSMB1, PSMA2, PSMC2, CAPZA2, BCAP31, PSMB7, HSPA5, TUBB4B, PSMD13, PSMA1, PSMC3, CTSC, TUBA1B, TUBA1A, TUBA1C, PSME2, PSMA6, PSMC6, ACTR10, PSMA3, PSMC1, PDIA3, PSMA4, PSMB6, UBB, PSMD11, PSMB3, PSMD3, PSMD12, TUBB6, PSMF1, PSMA7, PSMD8, NFKBIB, PSMC4, NECTIN2,…	0.105948
REACTOME_TRANSPORT_OF_SMALL_MOLECULES	3.97597e-08	7.2904e-07	47	404	598	13547	PSMA5, PSMD4, PSMD14, MAIP1, PSMD6, ATP1B3, PSMD2, SLC25A4, SKP1, SGK1, PSMB1, PSMA2, SRI, PSMC2, SLC25A5, VDAC3, DERL1, PSMB7, PMPCA, PSMD13, PSMA1, PSMC3, SLC3A2, CUTC, GLRX3, MICU2, PSME2, PSMA6, PSMC6, PSMA3, EIF2S1, PSMC1, PSMA4, HMOX2, ATP6V0D1, PSMB6, DERL2, UBB, PSMD11, PSMB3, PSMD3, PSMD12, SLC16A3, PSMF1, PSMA7, PSMD8, PSMC4	0.104213
REACTOME_AXON_GUIDANCE	1.50899e-07	2.6341e-06	44	383	601	13568	MAGOH, PSMA5, RBM8A, PSMD4, PSMD14, TUBA4A, PSMD6, PSMD2, TUBB2A, HSP90AB1, PSMB1, ACTB, PSMA2, PSMC2, SDCBP, PSMB7, TUBB4B, PSMD13, PSMA1, PSMC3, TUBA1B, TUBA1A, TUBA1C, PSME2, PSMA6, PSMC6, PSMA3, PSMC1, HSP90AA1, PSMA4, PSMB6, UBB, PSMD11, PSMB3, PSMD3, PSMD12, EIF4A3, MYL12A, MYL12B, TUBB6, PSMF1, PSMA7, PSMD8, PSMC4	0.103044
REACTOME_CYTOKINE_SIGNALING_IN_IMMUNE_SYSTEM	2.06533e-09	4.25146e-08	59	524	586	13427	PSMA5, PSMD4, ARF1, PSMD14, SEC13, PSMD6, PSMD2, HNRNPDL, EIF4E, SKP1, HLA-A, HLA-C, HLA-B, TCP1, PSMB1, ACTB, HNRNPA2B1, PSMA2, PSMC2, TIMP1, ANXA1, PSMB7, PSMD13, TALDO1, PSMA1, PSMC3, CASP1, GSTO1, ATF1, AAAS, NUP37, HMGB1, PSME2, PSMA6, PSMC6, PSMA3, PSMC1, HSP90AA1, ANXA2, PSMA4, SNRPA1, NUP93, PSMB6, EIF4A1, UBB, PSMD11, PSMB3, PSMD3, PSMD12, KPNA2, BIRC5, EIF4A3, PSMF1, RAE1, PSMA7, PSMD8,…	0.101201
REACTOME_ORGANELLE_BIOGENESIS_AND_MAINTENANCE	6.9741e-05	0.000879623	27	244	618	13707	MTX1, TFB2M, DYNC2LI1, CCT4, TUBA4A, ALAS1, CCT5, KIF3A, TUBB2A, TCP1, WDR34, TUBB4B, ATP5F1C, ARL3, TUBA1B, TUBA1A, TUBA1C, ATP5F1B, CCT2, HSP90AA1, CLUAP1, PLK1, TUBG1, TUBB6, PPP2R1A, SAMM50, CCT8	0.099631
REACTOME_POST_TRANSLATIONAL_PROTEIN_MODIFICATION	9.1205e-16	2.61854e-14	110	1017	535	12934	CAPZB, DDOST, HDAC1, CDC20, ALG6, PSMA5, PSMD4, UAP1, UCHL5, CD55, ARF1, PDIA6, NAGK, PSMD14, NOP58, TUBA4A, SEC13, DYNC1LI1, RFT1, PSMD6, RUVBL1, COPB2, ACTL6A, ALG3, PSMD2, COPS4, SPP1, COMMD10, SKP1, LMAN2, TMED9, GMDS, TUBB2A, HLA-A, FUCA2, ULBP2, PSMB1, ACTB, PSMA2, COPS6, PSMC2, CAPZA2, RBBP7, TIMP1, C1GALT1C1, VDAC3, COPS5, DCAF13, DERL1, RRAGA, NANS, ALG2, PSMB7, DOLK, TUBB4B, PSMD13, COP…	0.0976043
REACTOME_DISEASE	2.72411e-11	6.12784e-10	81	766	564	13185	GALE, HDAC1, PRDX1, ALG6, GTF2B, PSMA5, PSMD4, LMNA, ARF1, MMADHC, PSMD14, XRCC5, SEC13, RFT1, PSMD6, PCCB, ALG3, PSMD2, PAPSS1, SLC25A4, CDK7, HEXB, CCNH, SKP1, HLA-A, HSP90AB1, PSMB1, ACTB, PSMA2, GUSB, PSMC2, SLC25A5, C1GALT1C1, DERL1, ALG2, PSMB7, CDK9, DOLK, PSMD13, TALDO1, PSMA1, TSG101, PSMC3, POLR2G, SLC3A2, ALG8, DKK1, CD9, AAAS, NUP37, RAN, PSME2, PSMA6, PSMC6, PSMA3, PSMC1, HSP90AA1, P…	0.0956316
REACTOME_RHO_GTPASE_EFFECTORS	0.00052087	0.00571125	23	221	622	13730	NUDC, CDC20, YWHAQ, RTKN, BUB1, TUBA4A, SEC13, DYNC1LI1, MAD2L1, CENPH, TUBB2A, ACTB, TUBB4B, TUBA1B, TUBA1A, TUBA1C, NUP37, PLK1, BIRC5, MYL12B, TUBB6, PPP2R1A, CENPM	0.0942623
REACTOME_HEMOSTASIS	5.63509e-05	0.000736273	35	355	610	13596	CAPZB, HDAC1, CD58, ECM1, TAGLN2, SCCPDH, TUBA4A, CD47, ATP1B3, ANXA5, KIF3A, KIF20A, TUBB2A, ACTB, SRI, CAPZA2, TIMP1, MAGED2, CLU, HSPA5, TUBB4B, SLC3A2, CD9, TUBA1B, TUBA1A, TUBA1C, CD63, ANXA2, C1QBP, LGALS3BP, SLC16A3, TUBB6, SERPINB8, PLAUR, PPP2R1A	0.0897436
REACTOME_DEVELOPMENTAL_BIOLOGY	4.98664e-05	0.000663467	52	616	593	13335	MED8, MAGOH, PSMA5, RBM8A, PSMD4, PSMD14, TUBA4A, PSMD6, PSMD2, TUBB2A, HSP90AB1, PSMB1, ACTB, PSMA2, PSMC2, RBBP7, SDCBP, PSMB7, MED27, TUBB4B, PSMD13, PSMA1, PSMC3, POLR2G, DKK1, TUBA1B, TUBA1A, TUBA1C, KRT18, PSME2, PSMA6, PSMC6, PSMA3, PSMC1, HSP90AA1, PSMA4, POLR2C, PSMB6, UBB, PSMD11, PSMB3, PSMD3, KRTAP2-3, PSMD12, EIF4A3, MYL12A, MYL12B, TUBB6, PSMF1, PSMA7, PSMD8, PSMC4	0.0778443
REACTOME_GENE_EXPRESSION_TRANSCRIPTION	5.27232e-05	0.00069378	84	1160	561	12791	HDAC1, MED8, PRDX1, MAGOH, GTF2B, PSMA5, RBM8A, PSMD4, TFB2M, YWHAQ, TAF1B, NRBP1, SRSF7, PSMD14, SSB, HSPD1, SEC13, PSMD6, ACTL6A, PSMD2, SPP1, CASP6, CCNB1, CDK7, CCNH, SKP1, THOC3, POLR1C, SGK1, PSMB1, ACTB, PSMA2, RFC2, PSMC2, RBBP7, CSTF2, RRAGA, PSMB7, CDK9, MED27, PSMD13, PSMA1, PSMC3, POLR2G, CASP1, AIFM2, TIGAR, AAAS, NUP37, RAN, PRMT5, PSME2, PSMA6, PSMC6, PSMA3, SNAPC1, PSMC1, HSP90AA1…	0.0675241

## Sheet: Description
Dataset EV4
MSigDB Cellular Process gene sets that are significantly enriched in genes upregulated in cells with low lobulation scores (i.e. morphologically normal cells). p-value, Fischer’s exact test p-values reported using the runGSAhyper function from the piano package; Adjusted p-value, false-discovery rate adjusted p-values; Significant (in gene set), number of significantly upregulated genes in the ge…
