# Supplementary material for: High‐throughput, microscope‐based sorting to dissect cellular heterogeneity
Source: Mol Syst Biol. 2020 Jun 5;16(6):e9442. doi: 10.15252/msb.20209442 (PMC7273721; doi:10.15252/msb.20209442)
Supplement: Supplementary file 12 — Dataset EV5 [file MSB-16-e9442-s012.xls]

## Sheet: MSB-20-9442_DatasetEV5
	p-value	Adjusted p-value	Significant (in gene set)	Non-significant (in gene set)	Significant (not in gene set)	Non-significant (not in gene set)	sig_genes_in_geneset
HALLMARK_MYC_TARGETS_V1	3.32841e-32	1.6642e-30	58	139	587	13812	CDC20, ILF2, EPRS, YWHAQ, SRSF7, CCT4, CCT7, PSMD14, SSB, HSPD1, EXOSC7, RRP9, GNL3, EIF4E, MAD2L1, CCT5, NOP16, HSP90AB1, TCP1, AIMP2, HNRNPA2B1, PSMA2, MCM7, PRDX4, PGK1, CSTF2, HPRT1, VBP1, VDAC3, COPS5, PSMA1, LDHA, NOLC1, PRDX3, PA2G4, CCT2, PWP1, RAN, PSMA6, PSMC6, EIF2S1, PSMA4, SNRPA1, C1QBP, EIF4A1, PSMB3, PSMD3, KPNA2, TYMS, SNRPB2, PSMA7, PSMD8, PSMC4, SNRPA, RUVBL2, PRPF31, RANBP1, XR…
HALLMARK_MTORC1_SIGNALING	2.4749e-18	6.18725e-17	42	149	603	13802	ENO1, PRDX1, PHGDH, CACYBP, UCHL5, EPRS, PNO1, BUB1, PSMD14, HSPD1, TUBA4A, RRP9, CCT6A, ASNS, PSMC2, EBP, PGK1, HPRT1, COPS5, PSAT1, HSPA5, PSMD13, LDHA, STIP1, CTSC, HMBS, GOT1, CD9, TPI1, NUFIP1, PSMC6, PSMA3, PSMA4, PLK1, TUBG1, PSMD12, DDX39A, NFKBIB, PSMC4, TOMM40, XBP1, PSMG1
HALLMARK_MYC_TARGETS_V2	9.71433e-17	1.61905e-15	23	35	622	13916	MRTO4, TFB2M, WDR43, MPHOSPH10, HSPD1, RRP9, GNL3, NOP16, BYSL, NDUFAF4, AIMP2, TBRG4, LAS1L, RCL1, WDR74, NOLC1, PA2G4, NOC4L, PLK1, NIP7, PPAN, FARSA, GRWD1
HALLMARK_OXIDATIVE_PHOSPHORYLATION	9.63311e-12	1.20414e-10	32	146	613	13805	SDHB, NDUFS2, FH, MDH1, SUCLG1, UQCRC1, ALAS1, PDHB, MRPS22, GRPEL1, SLC25A4, SDHA, MRPS30, POR, MDH2, PDHA1, SLC25A5, IDH3G, VDAC3, PMPCA, LDHA, NDUFS3, ACAT1, PRDX3, OAT, ECHS1, NDUFA9, SUCLA2, IDH3A, UQCRC2, IDH3B, UQCRFS1
HALLMARK_FATTY_ACID_METABOLISM	3.50321e-10	3.50321e-09	25	104	620	13847	UROD, G0S2, EPHX1, FH, MDH1, SUCLG1, PDHB, UGDH, SDHA, ECI2, ACAT2, BLVRA, MDH2, PDHA1, SMS, NSDHL, IDH3G, LDHA, ECHS1, SUCLA2, HSP90AA1, IDH3B, ADSL, CBR1, CBR3
HALLMARK_E2F_TARGETS	2.46536e-09	2.05447e-08	30	166	615	13785	STMN1, CDC20, NASP, MAD2L1, TRIP13, PTTG1, TBRG4, RFC2, MCM7, RBBP7, PRDX4, HMGB3, NOLC1, PA2G4, RAN, EXOSC8, CDKN3, DLGAP5, EIF2S1, CCNB2, PLK1, TUBG1, KPNA2, TK1, BIRC5, DDX39A, UBE2S, RANBP1, XRCC6, CENPM
HALLMARK_UNFOLDED_PROTEIN_RESPONSE	1.45413e-07	1.03867e-06	19	86	626	13865	PDIA6, RRP9, SRPRB, EIF4E, EXOSC9, TUBB2A, ASNS, DKC1, PSAT1, HSPA5, EXOSC2, NOLC1, EIF2S1, HERPUD1, ATP6V0D1, EIF4A1, EIF4A3, XBP1, KDELR3
HALLMARK_GLYCOLYSIS	3.66329e-07	2.28956e-06	24	144	621	13807	ENO1, GALE, STMN1, NASP, MDH1, COPB2, CASP6, ALDH7A1, P4HA2, KIF20A, RARS, GUSB, MDH2, PGK1, NSDHL, HSPA5, TALDO1, LDHA, GOT1, TPI1, ALG1, SLC16A3, PSMC4, KDELR3
HALLMARK_ADIPOGENESIS	3.99197e-06	2.21776e-05	22	144	623	13807	SDHB, SUCLG1, UQCRC1, ATP1B3, GRPEL1, REEP5, COQ3, POR, MDH2, IDH3G, PLIN2, TALDO1, NDUFS3, MTCH2, GHITM, PRDX3, ECHS1, COQ5, DHRS7, IDH3A, FAH, SAMM50
HALLMARK_XENOBIOTIC_METABOLISM	2.73374e-05	0.000136687	18	117	627	13834	EPHX1, HACL1, ALAS1, UGDH, ADH5, CASP6, POR, HPRT1, PTGR1, GSTO1, TMBIM6, DHRS7, FAH, NQO1, GSS, DHPS, GART, CBR1
HALLMARK_G2M_CHECKPOINT	0.000330335	0.00150152	20	172	625	13779	STMN1, CDC20, NASP, BUB1, NCL, DTYMK, MAD2L1, PTTG1, HMGB3, DKC1, PBK, NOLC1, PRMT5, CDKN3, CCNB2, PLK1, KPNA2, BIRC5, DDX39A, UBE2S
HALLMARK_DNA_REPAIR	0.00115107	0.00479614	15	123	630	13828	GTF2B, UMPS, POLR1C, RFC2, HPRT1, BCAP31, SDCBP, TSG101, POLR2G, AAAS, ARL6IP1, POLR2C, TYMS, RAE1, ADRM1
HALLMARK_HYPOXIA	0.00206231	0.00793196	16	145	629	13806	ENO1, CYR61, NAGK, CASP6, P4HA2, CTGF, PGK1, PLIN2, HSPA5, LDHA, TPI1, ANXA2, JMJD6, ILVBL, PLAUR, KDELR3
HALLMARK_CHOLESTEROL_HOMEOSTASIS	0.00262534	0.00937621	9	58	636	13893	ANXA5, ACAT2, GUSB, EBP, NSDHL, FDFT1, CLU, CD9, PLAUR

## Sheet: Description
Dataset EV5
. MSigDB Hallmarks gene sets that are significantly enriched in cells with low lobulation scores (i.e. morphologically normal cells). p-value, Fischer’s exact test p-values reported using the runGSAhyper function from the piano package; Adjusted p-value, false-discovery rate adjusted p-values; Significant (in gene set), number of significantly upregulated genes in the gene set; Non-significant (i…
